# Supplementary material for: Pro-metastatic and mesenchymal gene expression signatures characterize circulating tumor cells of neuroblastoma patients with bone marrow metastases and relapse
Source: Front Oncol. 2022 Sep 13;12:939460. doi: 10.3389/fonc.2022.939460 (PMC9513238; doi:10.3389/fonc.2022.939460)
Supplement: Supplementary file 1 [file DataSheet_1.xlsx]

## Sheet: Sheet1
Gene	Pathway Avg. ~M	Progression Avg. ~M	Mean of Pathway & Progression Avg. ~M	Rank
NOL7	0.207	0.946	0.5765	1
COG7	0.499	0.873	0.686	2
NUBP1	0.627	0.769	0.698	3
DDX50	0.207	0.999	0.603	4
USP39	0.601	0.893	0.747	5
ZNF143	0.366	1.015	0.6905	6
MRPS5	0.549	0.972	0.7605	7
CNOT10	0.414	1.056	0.735	8
CNOT4	0.662	0.959	0.8105	9
PRPF38A	0.478	1.08	0.779	10
EDC3	0.647	1.091	0.869	11
MTMR14	0.702	1.043	0.8725	12
TMUB2	0.724	1.068	0.896	13
SAP130	0.985	0.93	0.9575	14
DHX16	0.688	1.179	0.9335	15
HDAC3	0.795	1.189	0.992	16
EIF2B4	0.816	1.199	1.0075	17
TLK2	1.111	1.101	1.106	18
AGK	1.243	1.029	1.136	19
DNAJC14	1.167	1.134	1.1505	20
TRIM39	1.145	1.209	1.177	21
ERCC3	1.122	1.321	1.2215	22
SF3A3	1.157	1.309	1.233	23
GPATCH3	1.254	1.235	1.2445	24
CC2D1B	1.226	1.272	1.249	25
AMMECR1L	1.217	1.335	1.276	26
ZC3H14	1.282	1.291	1.2865	27
ZNF346	1.3	1.348	1.324	28
FCF1	1.414	1.38	1.397	29
ZKSCAN5	1.396	1.437	1.4165	30
