# Supplementary material for: Pro-metastatic and mesenchymal gene expression signatures characterize circulating tumor cells of neuroblastoma patients with bone marrow metastases and relapse
Source: Front Oncol. 2022 Sep 13;12:939460. doi: 10.3389/fonc.2022.939460 (PMC9513238; doi:10.3389/fonc.2022.939460)
Supplement: Supplementary file 2 [file DataSheet_2.xlsx]

## Sheet: Legend
Worksheet	Legend
Pathway CTC 1	Normalized NanoString mRNA counts of Pancancer Pathway genes in CTCs of patients at diagnosis (1C)
Progression CTC 1	Normalized NanoString mRNA counts of Pancancer Progression genes in CTCs of patients at diagnosis (1C)
Progression DTC 1	Normalized NanoString mRNA counts of Pancancer Progression genes in DTCs of patients at diagnosis (1M)
Pathway CTC serial	Serial normalized NanoString mRNA counts of Pancancer Pathway genes in CTCs of patients 1, 13, and 25 at diagnosis (1C), post-chemotherapy (2C) and at relapse (6C)
Progression CTC serial	Serial normalized NanoString mRNA counts of Pancancer Progression genes in CTCs of patients 1, 13, and 25 at diagnosis (1C), post-chemotherapy (2C) and at relapse (6C)

## Sheet: Pathway CTC 1
File Name			Pth 01-1C.RCC	Pth 04-1C.RCC	Pth 05-1C.RCC	Pth 08-1C.RCC	Pth 09-1C.RCC	Pth 10-1C.RCC	Pth 12-1C.RCC	Pth 13-1C.RCC	Pth 17-1C.RCC	Pth 19-1C.RCC	Pth 20-1C.RCC	Pth 21-1C.RCC	Pth 23-1C.RCC	Pth 24-1C.RCC	Pth 25-1C.RCC	Pth 27-1C.RCC	Pth 28-1C.RCC
Description
Sample ID			PATH 13APRIL18 SET2 (T1)	PATH 13APRIL18 SET2 (T1)	PATH 13APRIL18 SET2 (T1)	PATH 13APRIL18 SET2 (T1)	PATH 13APRIL18 SET2 (T1)	PATH 13APRIL18 SET2 (T1)	PATH 13APRIL18 SET2 (T1)	PATH 13APRIL18 SET2 (T1)	PATH 13APRIL18 SET2 (T1)	PATH 13APRIL18 SET2 (T1)	PATH 13APRIL18 SET2 (T1)	1	1	1	1	PATHWAY SET 6 220120	PATHWAY SET 6 220120
Owner
Sample Date			04/16/2018	04/16/2018	04/16/2018	04/16/2018	04/16/2018	04/16/2018	04/16/2018	04/16/2018	04/16/2018	04/16/2018	04/16/2018	12/18/2018	12/18/2018	12/18/2018	12/18/2018	01/22/2020	01/22/2020
File Version			1.7	1.7	1.7	1.7	1.7	1.7	1.7	1.7	1.7	1.7	1.7	1.7	1.7	1.7	1.7	1.7	1.7
Gene RLF			NS_CANCERPATH_C2535+PLS_NUS_CA_PATH_C5938	NS_CANCERPATH_C2535+PLS_NUS_CA_PATH_C5938	NS_CANCERPATH_C2535+PLS_NUS_CA_PATH_C5938	NS_CANCERPATH_C2535+PLS_NUS_CA_PATH_C5938	NS_CANCERPATH_C2535+PLS_NUS_CA_PATH_C5938	NS_CANCERPATH_C2535+PLS_NUS_CA_PATH_C5938	NS_CANCERPATH_C2535+PLS_NUS_CA_PATH_C5938	NS_CANCERPATH_C2535+PLS_NUS_CA_PATH_C5938	NS_CANCERPATH_C2535+PLS_NUS_CA_PATH_C5938	NS_CANCERPATH_C2535+PLS_NUS_CA_PATH_C5938	NS_CANCERPATH_C2535+PLS_NUS_CA_PATH_C5938	NS_CANCERPATH_C2535+PLS_NUS_CA_PATH_C5938	NS_CANCERPATH_C2535+PLS_NUS_CA_PATH_C5938	NS_CANCERPATH_C2535+PLS_NUS_CA_PATH_C5938	NS_CANCERPATH_C2535+PLS_NUS_CA_PATH_C5938	NS_CANCERPATH_C2535+PLS_NUS_CA_PATH_C5938	NS_CANCERPATH_C2535+PLS_NUS_CA_PATH_C5938
Comments
Lane ID			1	2	3	5	6	7	8	9	10	11	12	1	2	4	5	5	7
FOV Count			555	555	555	555	555	555	555	555	555	555	555	555	555	555	555	555	555
FOV Counted			537	547	532	535	518	538	527	532	508	521	507	530	524	524	529	514	538
Scanner ID			1505C0279	1505C0279	1505C0279	1505C0279	1505C0279	1505C0279	1505C0279	1505C0279	1505C0279	1505C0279	1505C0279	1505C0279	1505C0279	1505C0279	1505C0279	1505C0279	1505C0279
Stage Position			4	4	4	4	4	4	4	4	4	4	4	4	4	4	4	2	2
Binding Density			0.22	0.21	0.29	0.15	0.28	0.15	0.13	0.3	0.15	0.13	0.14	0.13	0.15	0.11	0.37	0.82	0.18
Messages
Positive	POS_A	ERCC_00117.1	18607	17986	18746	20108	17838	15645	17663	15222	16042	16788	16659	18047	14638	14150	13940	27167	43133
Positive	POS_B	ERCC_00112.1	8498	7851	8181	8848	7778	7295	8261	7158	7196	7837	7631	8518	7088	6877	6658	13558	19861
Positive	POS_C	ERCC_00002.1	2525	2508	2496	2787	2462	2301	2351	2194	2214	2376	2378	2739	2425	2360	2133	3681	5563
Positive	POS_D	ERCC_00092.1	496	490	477	514	459	398	457	395	415	410	443	510	375	456	406	791	1276
Positive	POS_E	ERCC_00035.1	56	74	66	77	76	59	60	52	68	60	55	58	38	38	41	90	142
Positive	POS_F	ERCC_00034.1	45	44	56	44	43	32	27	38	32	31	45	53	45	39	35	73	82
Negative	NEG_A	ERCC_00096.1	1	4	2	2	1	2	3	1	2	3	5	5	4	1	1	8	20
Negative	NEG_B	ERCC_00041.1	1	2	2	4	2	2	1	4	2	3	2	4	3	1	7	10	20
Negative	NEG_C	ERCC_00019.1	1	3	2	1	1	4	1	2	1	1	1	2	1	3	4	4	16
Negative	NEG_D	ERCC_00076.1	5	2	6	1	4	1	1	1	5	1	3	3	3	1	8	8	12
Negative	NEG_E	ERCC_00098.1	1	1	2	3	1	5	3	1	4	1	2	5	3	4	4	10	11
Negative	NEG_F	ERCC_00126.1	13	6	5	7	5	2	1	11	7	1	4	15	8	6	7	26	34
Negative	NEG_G	ERCC_00144.1	2	1	1	3	1	1	1	1	2	1	1	1	1	1	3	3	3
Negative	NEG_H	ERCC_00154.1	1	1	3	1	1	3	1	2	1	1	1	1	1	1	7	11	4
Endogenous	ABL1	NM_005157.3	20	20	20	20	20	20	20	20	20	20	20	20	20	20	20	20	20
Endogenous	ACVR1B	NM_004302.3	112.97	43.42	72.04	20	20	20	20	45	20	20	20	20	20	20	147.65	25.08	20
Endogenous	ACVR1C	NM_145259.2	74.01	20	20	20	20	20	20	20	20	20	20	20	20	20	208.83	20	20
Endogenous	ACVR2A	NM_001616.3	20	20	20	20	20	20	20	20	20	20	20	20	20	20	20	20	20
Endogenous	AKT1	NM_005163.2	81.8	139.21	89.19	20	78.63	20	20	130.29	112.38	20	20	20	20	20	20	376.4	20
Endogenous	AKT2	NM_001626.2	40.51	77.91	80.61	20	70.56	20	20	87.31	20	20	20	20	20	20	20	176.14	20
Endogenous	AKT3	NM_181690.1	45.97	136.66	130.35	20	112.9	20	20	171.26	20	20	20	20	20	20	34.73	31.64	20
Endogenous	ALK	NM_004304.3	20	20	20	20	20	20	20	20	20	20	20	20	20	20	20	20	20
Endogenous	ALKBH2	NM_001001655.2	39.73	20	20	20	20	20	20	20	20	20	20	20	20	20	64.86	20	20
Endogenous	ALKBH3	NM_139178.3	20	25.54	68.61	20	36.29	98.06	20	51.04	20	20	20	20	20	20	20	21.99	20
Endogenous	AMER1	NM_152424.3	98.17	20	22.3	20	24.19	20	20	20	20	20	20	20	20	20	295.3	20	20
Endogenous	AMH	NM_000479.3	20	20	20	20	20	20	20	20	20	20	20	20	20	20	20	20	20
Endogenous	ANGPT1	NM_001146.3	131.67	20	21.73	20	20	20	20	75.89	20	20	20	20	20	20	304.27	20	20
Endogenous	APC	NM_000038.3	235.29	196.69	180.09	20	145.16	151.99	20	171.26	163.88	20	20	20	20	20	316	148.94	20
Endogenous	APH1B	NM_001145646.1	101.28	29.38	32.02	20	46.37	20	20	36.94	20	20	20	20	20	20	297.14	45.92	20
Endogenous	AR	NM_001011645.1	20	20	25.73	20	20	20	20	28.21	20	20	20	20	20	20	20	20	20
Endogenous	ARID1A	NM_006015.4	112.97	215.85	264.71	20	171.36	215.72	20	175.29	145.15	20	20	20	20	20	39.79	292.87	20
Endogenous	ARID1B	NM_020732.3	128.55	135.38	147.5	20	194.55	117.67	20	121.56	20	20	20	20	20	20	293	95.5	20
Endogenous	ARID2	NM_152641.2	134.78	151.99	235.55	20	143.14	225.53	20	198.8	159.2	20	20	20	20	20	291.85	66.37	20
Endogenous	ARNT2	NM_014862.3	249.31	20	68.04	20	20	20	20	20.82	20	20	20	20	20	20	511.95	20	20
Endogenous	ASXL1	NM_001164603.1	20	20	20	20	20	20	20	20	20	20	20	20	20	20	20	20	20
Endogenous	ATM	NM_138292.3	355.27	794.41	433.37	20	566.51	480.47	20	331.11	346.5	20	401.17	20	544.88	20	489.64	50.55	20
Endogenous	ATR	NM_001184.2	136.34	93.23	130.35	20	118.95	20	20	68.51	20	20	20	20	20	20	373.04	44.37	20
Endogenous	ATRX	NM_000489.3	117.64	274.6	287	20	270.15	343.2	343.28	128.95	201.34	397.51	385.74	284.68	615.95	20	45.08	284.18	20
Endogenous	AXIN1	NM_181050.1	25.71	31.93	41.74	20	20	20	20	54.4	20	20	20	20	20	20	20	85.27	20
Endogenous	AXIN2	NM_004655.3	20	51.09	44.02	20	38.31	20	20	20	20	20	20	20	20	20	20	20	20
Endogenous	B2M	NM_004048.2	286.71	416.36	229.26	20	261.08	451.06	823.88	693.78	346.5	457.13	894.91	20	20	20	61.41	19551.8	12921.6
Endogenous	BAD	NM_004322.3	20	20	20	20	20	20	20	20	20	20	20	20	20	20	20	20	20
Endogenous	BAIAP3	NM_003933.4	53.76	20	20	20	44.35	20	20	20	20	20	20	20	20	20	20	20	20
Endogenous	BAMBI	NM_012342.2	20	20	20	20	20	20	20	20	20	20	20	20	20	20	20	20	20
Endogenous	BAP1	NM_004656.2	31.16	65.14	82.9	20	39.31	20	20	77.91	20	20	20	20	20	20	21.39	34.73	20
Endogenous	BARD1	NM_000465.3	149.59	20	38.88	20	62.5	20	20	55.07	20	20	20	20	20	20	196.64	20	20
Endogenous	BAX	NM_138761.3	229.83	395.93	309.87	20	400.19	294.17	411.94	412.38	257.53	20	354.88	313.15	20	20	81.65	180	20
Endogenous	BCL2	NM_000657.2	79.47	450.85	371.05	20	640.1	98.06	20	112.16	107.69	20	20	20	20	20	124.65	82.19	20
Endogenous	BCL2A1	NM_004049.2	148.81	213.29	55.46	20	31.25	20	20	71.86	20	20	20	20	20	20	279.66	783.68	20
Endogenous	BCL2L1	NM_138578.1	103.62	71.52	134.35	20	123.99	20	20	331.78	163.88	20	432.03	20	20	20	129.02	144.31	211.17
Endogenous	BCOR	NM_001123383.1	45.19	74.08	123.49	20	61.49	20	20	69.18	20	20	20	20	20	20	114.07	53.25	20
Endogenous	BDNF	NM_170732.4	20.26	20	20	20	20	20	20	20	20	20	20	20	20	20	97.97	20	20
Endogenous	BID	NM_197966.1	257.1	227.34	167.51	20	224.79	264.75	20	196.79	346.5	20	339.45	20	20	20	283.8	152.41	20
Endogenous	BIRC3	NM_182962.1	64.66	20	20	20	20	20	20	20	20	20	20	20	20	20	108.09	20	20
Endogenous	BIRC7	NM_022161.2	67.78	20	20	20	20	20	20	20	20	20	20	20	20	20	54.74	20	20
Endogenous	BMP2	NM_001200.2	48.3	20	20	20	20	20	20	20	20	20	20	20	20	20	83.26	20	20
Endogenous	BMP4	NM_001202.2	20	20	20	20	20	20	20	20	20	20	20	20	20	20	20	20	20
Endogenous	BMP5	NM_021073.2	20	20	20	20	20	20	20	20	20	20	20	20	20	20	20	20	20
Endogenous	BMP6	NM_001718.2	94.27	178.81	169.23	20	85.68	20	20	572.22	117.06	20	493.74	20	20	20	20	30.29	20
Endogenous	BMP7	NM_001719.1	20	20	20	20	20	20	20	20	20	20	20	20	20	20	20	20	20
Endogenous	BMP8A	NM_181809.3	102.06	20	20	20	20	20	20	20	20	20	20	20	20	20	217.34	20	20
Endogenous	BMPR1B	NM_001203.1	20	20	86.9	20	20	20	20	20	20	20	20	20	20	20	20	20	20
Endogenous	BNIP3	NM_004052.2	20	34.48	28.01	20	33.26	20	20	44.33	20	20	20	20	20	20	20	20	20
Endogenous	BRAF	NM_004333.3	77.13	162.2	188.1	20	132.05	181.4	20	182.01	206.02	20	20	20	20	20	26.22	253.7	20
Endogenous	BRCA1	NM_007305.2	20	28.1	46.31	20	30.24	20	20	68.51	20	20	20	20	20	20	20	45.34	20
Endogenous	BRCA2	NM_000059.3	20	20	20	20	20	20	20	20	20	20	20	20	20	20	20	20	20
Endogenous	BRIP1	NM_032043.1	20	20	33.16	20	20	20	20	20	20	20	20	20	20	20	20	20	20
Endogenous	C19orf40	NM_152266.3	20	20	24.01	20	20	20	20	20	20	20	20	20	20	20	20	43.22	20
Endogenous	CACNA1C	NM_199460.2	20	20	20	20	20	20	20	20	20	20	20	20	20	20	20	20	20
Endogenous	CACNA1D	NM_000720.2	20	20	20	20	20	20	20	20	20	20	20	20	20	20	20	20	20
Endogenous	CACNA1E	NM_000721.2	20	20	20	20	20	20	20	20	20	20	20	20	20	20	44.39	20	20
Endogenous	CACNA1G	NM_198397.1	20	20	20	20	20	20	20	20	20	20	20	20	20	20	20	20	20
Endogenous	CACNA1H	NM_021098.2	20	20	20	20	20	20	20	20	20	20	20	20	20	20	20	20	20
Endogenous	CACNA2D1	NM_000722.2	20	20	50.88	20	20	20	20	20	20	20	20	20	20	20	20	20	20
Endogenous	CACNA2D2	NM_001005505.1	20	20	20	20	20	20	20	20	20	20	20	20	20	20	20	20	20
Endogenous	CACNA2D3	NM_018398.2	20	20	42.88	20	20	20	20	20	20	20	20	20	20	20	20	20	20
Endogenous	CACNA2D4	NM_001005737.1	20	20	20	20	20	20	20	20	20	20	20	20	20	20	20	20	20
Endogenous	CACNB2	NM_000724.3	133.22	28.1	25.73	20	35.28	20	20	20	20	20	20	20	20	20	193.88	20	20
Endogenous	CACNB3	NM_000725.2	20	20	58.89	20	20	20	20	20	20	20	20	20	20	20	20	20	20
Endogenous	CACNB4	NM_001005747.2	59.99	20	20	20	20	20	20	20	20	20	20	20	20	20	195.72	20	20
Endogenous	CACNG1	NM_000727.2	20	20	20	20	20	20	20	20	20	20	20	20	20	20	20	20	20
Endogenous	CACNG4	NM_014405.2	93.49	20	194.96	20	20	20	20	20	20	20	20	20	20	20	311.17	20	20
Endogenous	CACNG6	NM_145814.1	20	20	20	20	20	20	20	20	20	20	20	20	20	20	20	20	20
Endogenous	CALML3	NM_005185.2	142.57	20	20	20	20	20	20	20	20	20	20	20	20	20	177.78	20	20
Endogenous	CALML5	NM_017422.4	66.22	20	20	20	20	20	20	20	20	20	20	20	20	20	39.1	20	20
Endogenous	CALML6	NM_138705.2	20	20	20	20	20	20	20	20	20	20	20	20	20	20	20	20	20
Endogenous	CAMK2B	NM_001220.3	20	20	20	20	20	20	20	20	20	20	20	20	20	20	20	20	20
Endogenous	CAPN2	NM_001748.4	560.17	586.23	791.26	20	549.38	769.74	20	1570.25	758.54	20	1928.69	455.49	20	20	279.2	304.25	20
Endogenous	CARD11	NM_032415.2	20	51.09	39.45	20	50.4	20	20	20	20	20	20	20	20	20	20	20	20
Endogenous	CASP10	NM_032977.3	37.4	20	20	20	20	20	20	27.54	20	20	20	20	20	20	212.05	20	20
Endogenous	CASP12	NM_001191016.1	20	20	20	20	20	20	20	20	20	20	20	20	20	20	20	20	20
Endogenous	CASP3	NM_032991.2	105.96	151.99	191.53	20	72.58	112.76	20	370.06	159.2	20	20	20	20	20	52.9	73.31	20
Endogenous	CASP7	NM_001227.3	20	37.04	32.02	20	26.21	20	20	94.7	93.65	20	324.02	20	20	20	20	23.54	20
Endogenous	CASP8	NM_001228.4	20	20	42.88	20	36.29	20	20	20	20	20	20	20	20	20	20	781.36	20
Endogenous	CASP9	NM_001229.2	59.21	20	20.58	20	30.24	20	20	32.24	20	20	20	20	20	20	191.12	20	20
Endogenous	CASZ1	NM_001079843.2	65.44	47.26	129.78	20	53.43	20	20	81.27	20	20	20	20	20	20	20	22.77	20
Endogenous	CBL	NM_005188.2	188.54	185.19	156.65	20	176.41	161.79	20	255.89	266.89	20	20	20	20	20	210.9	185.02	20
Endogenous	CBLC	NM_012116.3	20	20	20	20	20	20	20	20	20	20	20	20	20	20	20	20	20
Endogenous	CCNA1	NM_003914.3	20	20	20	20	20	20	20	20	20	20	20	20	20	20	20	20	20
Endogenous	CCNA2	NM_001237.2	20	39.59	42.88	20	20	20	20	100.74	20	20	20	20	20	20	20	20	20
Endogenous	CCNB1	NM_031966.2	20	20	84.61	20	20	20	20	119.55	20	20	20	20	20	20	24.84	20	20
Endogenous	CCNB3	NM_033671.1	20	20	20	20	20	20	20	20	20	20	20	20	20	20	20	20	20
Endogenous	CCND1	NM_053056.2	20	20	809.56	20	20	20	20	67.83	187.29	20	370.31	20	20	20	20	20	20
Endogenous	CCND2	NM_001759.2	139.46	146.88	179.52	20	252.01	333.39	20	161.86	20	20	20	20	20	20	272.76	31.25	20
Endogenous	CCND3	NM_001760.2	574.97	468.73	651.19	20	632.03	706	411.94	1372.79	524.43	20	447.46	327.38	20	20	285.41	535.96	291.62
Endogenous	CCNE1	NM_001238.1	87.26	20	20	20	26.21	20	20	20.15	20	20	20	20	20	20	156.62	20	20
Endogenous	CCNE2	NM_057735.1	20	20	20	20	20	20	20	20	20	20	20	20	20	20	20	20	20
Endogenous	CCNO	NM_021147.3	20	20	20	20	20	20	20	20	20	20	20	20	20	20	20	20	20
Endogenous	CCR7	NM_001838.2	147.25	371.66	160.65	20	475.79	151.99	20	20	20	20	20	20	20	20	157.54	59.62	20
Endogenous	CD14	NM_000591.2	3612.65	1259.31	1177.75	20	1143.1	1897.38	429.1	1853	3343.21	417.38	1419.51	569.36	521.19	20	393.05	1910	20
Endogenous	CD19	NM_001770.4	75.57	314.19	177.81	20	345.75	20	20	20	20	20	20	20	20	20	301.05	20	20
Endogenous	CD40	NM_001250.4	61.55	33.21	34.88	20	24.19	20	20	20	20	20	20	20	20	20	151.56	20	20
Endogenous	CDC14A	NM_033313.2	36.62	131.55	124.64	20	127.01	20	20	98.73	98.33	20	20	20	20	20	20	117.3	20
Endogenous	CDC14B	NM_003671.3	303.07	38.32	63.46	20	22.18	20	20	141.04	20	20	20	20	20	20	660.52	20	20
Endogenous	CDC25A	NM_001789.2	20	20	20	20	20	20	20	20	20	20	20	20	20	20	20	20	20
Endogenous	CDC25B	NM_021873.2	117.64	187.75	163.51	20	238.9	98.06	20	73.21	20	20	20	20	20	20	326.81	75.82	20
Endogenous	CDC25C	NM_001790.2	20	20	20	20	20	20	20	20	20	20	20	20	20	20	20	20	20
Endogenous	CDC6	NM_001254.3	20	20	34.88	20	20	20	20	62.46	20	20	20	20	20	20	20	20	20
Endogenous	CDC7	NM_003503.2	20	20	32.02	20	20	20	20	61.79	20	20	20	20	20	20	24.38	20	20
Endogenous	CDH1	NM_004360.2	20	20	20	20	20	20	20	20	20	20	20	20	20	20	20	20	20
Endogenous	CDK2	NM_001798.2	20	20	20	20	20	20	20	20	20	20	20	20	20	20	20	20	20
Endogenous	CDK4	NM_000075.2	20	34.48	50.31	20	23.18	20	20	43.66	20	20	20	20	20	20	20	20	20
Endogenous	CDK6	NM_001259.5	20	20	20	20	20	20	20	20	20	20	20	20	20	20	20	20	20
Endogenous	CDKN1A	NM_000389.2	441.75	264.38	367.62	20	256.04	250.04	20	1351.3	435.46	20	1604.67	20	20	20	295.99	135.63	211.17
Endogenous	CDKN1B	NM_004064.2	31.16	20	31.44	20	23.18	20	20	20	20	20	20	20	20	20	20	41.09	20
Endogenous	CDKN1C	NM_000076.2	20	20	56.03	20	28.22	20	20	61.12	20	20	601.75	20	20	20	52.9	20	20
Endogenous	CDKN2A	NM_000077.3	21.81	20	20	20	20	20	20	20	20	20	20	20	20	20	43.93	20	20
Endogenous	CDKN2B	NM_004936.3	57.65	20	20	20	20	20	20	24.85	20	20	20	20	20	20	67.85	20	20
Endogenous	CDKN2C	NM_001262.2	20	20	20	20	20	20	20	20	20	20	20	20	20	20	20	20	20
Endogenous	CDKN2D	NM_001800.3	768.96	409.98	618.6	20	507.04	671.68	583.58	1664.95	426.1	993.77	740.62	20	20	20	137.53	473.06	311.73
Endogenous	CEBPA	NM_004364.2	112.19	81.74	53.17	20	62.5	20	20	134.32	140.47	20	20	20	20	20	54.74	105.34	20
Endogenous	CEBPE	NM_001805.2	28.83	43.42	40.02	20	28.22	20	20	67.16	20	20	20	20	20	20	20	20	20
Endogenous	CHAD	NM_001267.2	20	20	20	20	20	20	20	20	20	20	20	20	20	20	20	20	20
Endogenous	CHD5	NM_015557.2	20	20	20	20	20	20	20	20	20	20	20	20	20	20	20	20	20
Endogenous	CHEK1	NM_001114121.1	20	20	20	20	20	20	20	20	20	20	20	20	20	20	20	20	20
Endogenous	CHEK2	NM_007194.3	129.33	25.54	27.44	20	30.24	20	20	39.63	20	20	20	20	20	20	222.86	20	20
Endogenous	CHUK	NM_001278.3	63.11	77.91	106.91	20	64.51	102.96	20	128.95	20	20	20	20	20	20	29.44	133.51	20
Endogenous	CIC	NM_015125.3	70.9	86.85	76.61	20	76.61	20	20	61.79	20	20	20	20	20	20	20	53.63	20
Endogenous	CLCF1	NM_013246.2	31.16	20	20	20	20	20	20	20	20	20	20	20	20	20	101.19	20	20
Endogenous	CNTFR	NM_147164.1	20	20	49.74	20	20	20	20	20	20	20	20	20	20	20	20	20	20
Endogenous	COL11A1	NM_001854.3	20	20	20	20	20	20	20	20	20	20	20	20	20	20	20	20	20
Endogenous	COL11A2	NM_001163771.1	20	20	20	20	20	20	20	20	20	20	20	20	20	20	20	20	20
Endogenous	COL1A1	NM_000088.3	28.05	20	20	20	20	20	20	20	20	20	20	20	20	20	57.5	20	20
Endogenous	COL1A2	NM_000089.3	20	20	20	20	20	20	20	20	20	20	20	20	20	20	20	20	20
Endogenous	COL24A1	NM_152890.5	20	20	36.59	20	20	20	20	22.16	20	20	20	20	20	20	20	20	20
Endogenous	COL27A1	NM_032888.2	20	20	20	20	20	20	20	20	20	20	20	20	20	20	20	20	20
Endogenous	COL2A1	NM_001844.4	61.55	20	20	20	20	20	20	20	20	20	20	20	20	20	200.78	20	20
Endogenous	COL3A1	NM_000090.3	20	20	20	20	20	20	20	20	20	20	20	20	20	20	20	20	20
Endogenous	COL4A3	NM_000091.3	20	20	20	20	20	20	20	20	20	20	20	20	20	20	66.01	20	20
Endogenous	COL4A4	NM_000092.4	129.33	20	20	20	20	20	20	20	20	20	20	20	20	20	237.12	20	20
Endogenous	COL4A5	NM_033381.1	55.32	20	20	20	20	20	20	20	20	20	20	20	20	20	384.08	20	20
Endogenous	COL4A6	NM_001847.2	20	20	20	20	20	20	20	20	20	20	20	20	20	20	20	20	20
Endogenous	COL5A1	NM_000093.3	222.82	20	20	20	20	20	20	20	20	20	20	20	20	20	327.96	20	20
Endogenous	COL5A2	NM_000393.3	113.75	20	20	20	20	20	20	20	20	20	20	20	20	20	258.05	20	20
Endogenous	COL6A6	NM_001102608.1	20	20	20	20	20	20	20	20	20	20	20	20	20	20	20	20	20
Endogenous	COMP	NM_000095.2	20	20	20	20	20	20	20	20	20	20	20	20	20	20	20	20	20
Endogenous	CREB3L1	NM_052854.1	20	20	20	20	20	20	20	20	20	20	20	20	20	20	20	20	20
Endogenous	CREB3L3	NM_001271995.1	20	20	20	20	20	20	20	20	20	20	20	20	20	20	20	20	20
Endogenous	CREB3L4	NM_130898.2	45.97	20	20	20	20	20	20	20	20	20	20	20	20	20	108.78	20	20
Endogenous	CREB5	NM_182898.2	738.58	310.36	343.61	20	526.19	622.65	480.6	744.83	407.37	934.14	20	20	20	20	434.45	511.07	211.17
Endogenous	CREBBP	NM_004380.2	163.61	103.45	121.21	20	122.98	166.69	20	69.18	107.69	20	20	20	20	20	194.34	42.25	20
Endogenous	CRLF2	NM_001012288.1	20	20	20	20	20	20	20	20	20	20	20	20	20	20	20	20	20
Endogenous	CSF1R	NM_005211.2	123.88	118.78	89.76	20	95.76	132.38	20	136.34	112.38	20	432.03	20	20	20	72.45	21.42	20
Endogenous	CSF2	NM_000758.2	38.95	20	20	20	20	20	20	20	20	20	20	20	20	20	70.38	20	20
Endogenous	CSF3	NM_000759.3	65.44	20	20	20	20	20	20	20	20	20	20	20	20	20	88.09	20	20
Endogenous	CSF3R	NM_156038.2	3344.64	3281.1	2084.5	20	1856.79	3069.15	2729.1	1982.63	2050.88	2563.93	1620.1	612.07	2700.72	20	206.07	6680.16	643.56
Endogenous	CTNNB1	NM_001904.3	20	20	20	20	20	20	20	21.49	20	20	20	20	20	20	20	195.44	20
Endogenous	CUL1	NM_003592.2	49.08	121.33	218.4	20	68.55	132.38	20	144.4	20	20	20	20	20	20	38.64	78.14	20
Endogenous	CXXC4	NM_025212.1	20	20	20	20	20	20	20	20	20	20	20	20	20	20	20	20	20
Endogenous	CYLD	NM_015247.1	264.11	441.91	469.38	20	481.84	446.15	20	285.44	355.86	20	432.03	398.55	20	20	403.86	380.26	20
Endogenous	DAXX	NM_001350.3	182.31	203.07	152.08	20	167.33	210.82	20	143.73	159.2	20	20	20	20	20	186.98	114.79	20
Endogenous	DDB2	NM_000107.1	85.7	97.07	86.33	20	78.63	20	20	72.54	20	20	20	20	20	20	108.78	32.03	20
Endogenous	DDIT3	NM_004083.4	59.99	160.93	75.47	20	62.5	20	20	229.02	20	20	20	20	20	20	20	320.65	20
Endogenous	DDIT4	NM_019058.2	284.37	77.91	74.9	20	60.48	20	20	148.43	121.74	20	20	20	20	20	92.45	145.66	20
Endogenous	DKK1	NM_012242.2	105.96	20	20	20	20	20	20	20	20	20	20	20	20	20	143.28	20	20
Endogenous	DKK2	NM_014421.2	20	20	20	20	20	20	20	20	20	20	20	20	20	20	20	20	20
Endogenous	DKK4	NM_014420.2	126.21	20	20	20	20	20	20	20	20	20	20	20	20	20	282.42	20	20
Endogenous	DLL1	NM_005618.3	20	20	20	20	20	20	20	20	20	20	20	20	20	20	20	20	20
Endogenous	DLL3	NM_203486.2	70.9	20	21.15	20	20	20	20	20	20	20	20	20	20	20	108.32	20	20
Endogenous	DLL4	NM_019074.2	81.8	20	20	20	20	20	20	20	20	20	20	20	20	20	20	20	20
Endogenous	DNMT1	NM_001379.2	36.62	127.72	177.23	20	68.55	20	20	156.49	131.11	20	20	20	20	20	49.68	59.04	20
Endogenous	DNMT3A	NM_022552.3	174.52	100.9	138.36	20	134.07	20	20	76.56	20	20	20	20	20	20	122.12	76.21	20
Endogenous	DTX1	NM_004416.2	54.54	42.15	25.73	20	43.35	20	20	20	20	20	20	20	20	20	85.56	20	20
Endogenous	DTX3	NM_178502.2	42.85	20	58.89	20	36.29	20	20	20	20	20	20	20	20	20	62.79	20	20
Endogenous	DTX4	NM_015177.1	193.99	68.97	100.62	20	119.96	20	20	55.74	93.65	20	20	20	20	20	230.22	21.03	20
Endogenous	DUSP10	NM_144728.2	20	20	20	20	20	20	20	20	20	20	20	20	20	20	99.58	20.64	20
Endogenous	DUSP2	NM_004418.3	20	20	20	20	20	20	20	20	20	20	20	20	20	20	20	49.58	20
Endogenous	DUSP4	NM_057158.2	65.44	20	20	20	20	20	20	20	20	20	20	20	20	20	124.42	20	20
Endogenous	DUSP5	NM_004419.3	20	20	25.73	20	20	20	20	60.45	20	20	20	20	20	20	20	118.84	20
Endogenous	DUSP6	NM_001946.2	729.23	587.51	880.45	20	588.69	980.56	20	1165.26	1273.6	20	1234.36	384.32	758.1	20	386.38	820.91	20
Endogenous	DUSP8	NM_004420.2	20.26	20	50.88	20	20	20	20	20	20	20	20	20	20	20	31.28	20	20
Endogenous	E2F1	NM_005225.1	34.28	57.47	80.61	20	22.18	20	20	124.25	98.33	20	20	20	20	20	20	20	20
Endogenous	E2F5	NM_001951.3	20	79.19	57.74	20	48.39	20	20	20	20	20	20	20	20	20	24.38	20	20
Endogenous	EFNA1	NM_004428.2	20	20	20	20	20	20	20	20	20	20	20	20	20	20	20	20	20
Endogenous	EFNA2	NM_001405.3	20	20	20	20	20	20	20	20	20	20	20	20	20	20	20	20	20
Endogenous	EFNA3	NM_004952.4	20	20	20	20	20	20	20	20	20	20	20	20	20	20	20	20	20
Endogenous	EFNA5	NM_001962.2	45.19	20	20	20	20	20	20	20	20	20	20	20	20	20	96.13	20	20
Endogenous	EGF	NM_001963.3	101.28	26.82	61.17	20	30.24	20	20	154.47	20	20	20	20	20	20	170.88	20	20
Endogenous	EGFR	NM_201282.1	20	20	20	20	20	20	20	20	20	20	20	20	20	20	20	20	20
Endogenous	EIF4EBP1	NM_004095.3	57.65	75.35	65.18	20	37.3	20	20	79.25	20	20	20	20	20	20	20.93	24.5	20
Endogenous	ENDOG	NM_004435.2	20	20	39.45	20	20	20	20	20	20	20	20	20	20	20	20	20	20
Endogenous	EP300	NM_001429.2	699.62	1084.33	875.31	20	937.47	475.57	20	765.65	697.67	20	540.03	284.68	829.17	20	487.57	734.29	20
Endogenous	EPHA2	NM_004431.2	20	20	20	20	20	20	20	20	20	20	20	20	20	20	20	20	20
Endogenous	EPO	NM_000799.2	83.36	20	20	20	20	20	20	20	20	20	20	20	20	20	114.07	20	20
Endogenous	EPOR	NM_000121.2	187.76	53.64	97.19	20	116.93	20	20	160.52	20	20	20	20	20	20	264.49	34.15	20
Endogenous	ERBB2	NM_004448.2	20	20	20	20	20	20	20	20	20	20	20	20	20	20	20	20	20
Endogenous	ERCC2	NM_000400.2	20	20	20	20	20	20	20	38.28	20	20	20	20	20	20	20	20	20
Endogenous	ERCC6	NM_000124.2	111.41	54.92	30.3	20	85.68	20	20	62.46	20	20	20	20	20	20	99.12	30.48	20
Endogenous	ETS2	NM_005239.4	300.73	180.08	250.41	20	193.54	171.6	343.28	442.6	613.39	477.01	20	20	20	20	67.62	377.95	20
Endogenous	ETV1	NM_004956.4	20	20	20	20	20	20	20	20	20	20	20	20	20	20	20	20	20
Endogenous	ETV4	NM_001079675.1	20	20	20	20	20	20	20	20	20	20	20	20	20	20	20	20	20
Endogenous	ETV7	NM_016135.2	20	20	20	20	20	20	20	27.54	20	20	20	20	20	20	20	20	20
Endogenous	EYA1	NM_172059.2	20	20	20	20	20	20	20	20	20	20	20	20	20	20	20	20	20
Endogenous	EZH2	NM_004456.3	24.93	56.2	66.32	20	22.18	20	20	55.74	20	20	20	20	20	20	20	41.48	20
Endogenous	FANCA	NM_000135.2	20	20	30.87	20	20	20	20	20	20	20	20	20	20	20	20	20	20
Endogenous	FANCB	NM_152633.2	81.8	20	20	20	20	20	20	20	20	20	20	20	20	20	232.98	20	20
Endogenous	FANCC	NM_000136.2	20	20	30.3	20	20	20	20	20.82	20	20	20	20	20	20	20	20	20
Endogenous	FANCE	NM_021922.2	20	61.31	37.16	20	26.21	20	20	35.6	20	20	20	20	20	20	20	20	20
Endogenous	FANCF	NM_022725.2	80.25	28.1	25.16	20	20	20	20	20	20	20	20	20	20	20	165.82	20.64	20
Endogenous	FANCG	NM_004629.1	20	20	20	20	20	20	20	28.21	20	20	20	20	20	20	20	20	20
Endogenous	FANCL	NM_001114636.1	20	20	24.01	20	20	20	20	24.85	20	20	20	20	20	20	20	28.17	20
Endogenous	FAS	NM_152876.1	246.97	155.82	175.52	20	104.83	201.01	20	196.79	117.06	20	20	20	20	20	275.29	236.92	20
Endogenous	FASLG	NM_000639.1	20	20	20	20	20	20	20	22.84	20	20	20	20	20	20	20	20	20
Endogenous	FBXW7	NM_018315.4	59.21	20	57.17	20	37.3	20	20	27.54	20	20	20	20	20	20	106.71	40.71	20
Endogenous	FEN1	NM_004111.4	78.69	20	37.73	20	21.17	20	20	58.43	20	20	20	20	20	20	76.82	20	20
Endogenous	FGF1	NM_033137.1	20	20	20	20	20	20	20	20	20	20	20	20	20	20	20	20	20
Endogenous	FGF10	NM_004465.1	90.37	20	20	20	20	20	20	20	20	20	20	20	20	20	207.68	20	20
Endogenous	FGF11	NM_004112.2	100.5	20	20	20	20	20	20	20	20	20	20	20	20	20	123.27	20	20
Endogenous	FGF12	NM_004113.4	20	20	20	20	20	20	20	20	20	20	20	20	20	20	20	20	20
Endogenous	FGF13	NM_033642.1	59.21	20	38.88	20	20	20	20	28.88	20	20	20	20	20	20	244.25	20	20
Endogenous	FGF14	NM_004115.3	88.82	20	26.87	20	20	20	20	20	20	20	20	20	20	20	202.85	20	20
Endogenous	FGF16	NM_003868.1	20	20	20	20	20	20	20	20	20	20	20	20	20	20	59.34	20	20
Endogenous	FGF17	NM_003867.2	20	20	20	20	20	20	20	20	20	20	20	20	20	20	20	20	20
Endogenous	FGF18	NM_003862.1	20	20	20	20	20	20	20	20	20	20	20	20	20	20	20	20	20
Endogenous	FGF19	NM_005117.2	20	20	20	20	20	20	20	20	20	20	20	20	20	20	20	20	20
Endogenous	FGF2	NM_002006.4	20	20	20	20	20	20	20	36.27	20	20	20	20	20	20	20	20	20
Endogenous	FGF20	NM_019851.1	20	20	20	20	20	20	20	20	20	20	20	20	20	20	20	20	20
Endogenous	FGF21	NM_019113.2	105.96	20	20	20	20	20	20	20	20	20	20	20	20	20	195.72	20	20
Endogenous	FGF22	NM_020637.1	20	20	20	20	20	20	20	20	20	20	20	20	20	20	20	20	20
Endogenous	FGF23	NM_020638.2	102.84	20	20	20	20	20	20	20	20	20	20	20	20	20	132.24	20	20
Endogenous	FGF3	NM_005247.2	20	20	20	20	20	20	20	20	20	20	20	20	20	20	20	20	20
Endogenous	FGF4	NM_002007.2	20	20	20	20	20	20	20	20	20	20	20	20	20	20	20	20	20
Endogenous	FGF5	NM_004464.3	42.85	20	20	20	20	20	20	20	20	20	20	20	20	20	71.53	20	20
Endogenous	FGF6	NM_020996.1	20	20	20	20	20	20	20	20	20	20	20	20	20	20	20	20	20
Endogenous	FGF7	NM_002009.3	20	20	20	20	20	20	20	20	20	20	20	20	20	20	20	20	20
Endogenous	FGF8	NM_033163.3	20	20	20	20	20	20	20	20	20	20	20	20	20	20	20	20	20
Endogenous	FGF9	NM_002010.2	87.26	20	20	20	20	20	20	20	20	20	20	20	20	20	290.24	20	20
Endogenous	FGFR1	NM_015850.2	20	20	20	20	20	20	20	67.16	20	20	20	20	20	20	20	20	20
Endogenous	FGFR2	NM_000141.4	20	20	20	20	20	20	20	20	20	20	20	20	20	20	20	20	20
Endogenous	FGFR3	NM_022965.2	174.52	20	20	20	20	20	20	20	20	20	20	20	20	20	141.67	20	20
Endogenous	FGFR4	NM_002011.3	20	20	20	20	20	20	20	20	20	20	20	20	20	20	20	20	20
Endogenous	FIGF	NM_004469.2	20	20	20	20	20	20	20	20	20	20	20	20	20	20	20	20	20
Endogenous	FLNA	NM_001456.3	677.81	1099.66	1363.56	20	1067.5	1078.61	20	3035.06	1002.03	437.26	1805.25	925.22	497.5	20	206.99	796.41	20
Endogenous	FLNC	NM_001127487.1	102.06	20	20	20	20	20	20	20	20	20	20	20	20	20	205.38	20	20
Endogenous	FLT1	NM_002019.4	20	20	20	20	20	20	20	20	20	20	20	20	20	20	20	20	20
Endogenous	FLT3	NM_004119.1	20	20	20	20	20	20	20	20	20	20	20	20	20	20	20	20	20
Endogenous	FN1	NM_212482.1	20	20	36.59	20	201.61	20	20	35.6	20	20	20	20	20	20	20	20	20
Endogenous	FOS	NM_005252.2	8020.76	12830.6	8208.8	20	7371.71	15669.3	961.19	17408.4	18443.8	10076.8	8995.39	3615.46	9002.4	20	1673.62	41083.4	20
Endogenous	FOSL1	NM_005438.2	20	20	20	20	20	20	20	20	20	20	20	20	20	20	20	20	20
Endogenous	FOXL2	NM_023067.2	20	20	20	20	20	20	20	20	20	20	20	20	20	20	20	20	20
Endogenous	FOXO4	NM_005938.2	158.93	154.54	112.63	20	133.06	20	20	258.57	117.06	20	20	20	20	20	251.84	147.98	20
Endogenous	FST	NM_006350.2	116.08	20	20	20	20	20	20	20	20	20	20	20	20	20	233.9	20	20
Endogenous	FUBP1	NM_003902.3	69.34	162.2	230.4	20	165.32	151.99	20	194.77	177.93	20	20	20	20	20	48.76	47.07	20
Endogenous	FUT8	NM_004480.4	85.7	57.47	62.32	20	42.34	20	20	115.52	20	20	20	20	20	20	150.87	20	20
Endogenous	FZD10	NM_007197.2	24.15	20	20	20	20	20	20	20	20	20	20	20	20	20	27.14	20	20
Endogenous	FZD2	NM_001466.2	20	20	20	20	20	20	20	20	20	20	20	20	20	20	23.69	20	20
Endogenous	FZD3	NM_017412.2	112.97	20	33.16	20	20	20	20	20	20	20	20	20	20	20	304.73	20	20
Endogenous	FZD7	NM_003507.1	20	20	20	20	20	20	20	20	20	20	20	20	20	20	37.49	20	20
Endogenous	FZD8	NM_031866.1	20	20	20	20	20	20	20	20	20	20	20	20	20	20	20	20	20
Endogenous	FZD9	NM_003508.2	20	20	20	20	20	20	20	20	20	20	20	20	20	20	20	20	20
Endogenous	GADD45A	NM_001924.2	102.84	61.31	69.18	20	57.46	20	20	171.26	93.65	20	20	20	20	20	91.53	59.81	20
Endogenous	GADD45B	NM_015675.2	467.46	401.04	161.8	20	228.82	274.56	411.94	321.71	323.08	20	570.89	20	20	20	63.71	228.04	20
Endogenous	GADD45G	NM_006705.3	20	20	20	20	20	20	20	20	20	20	20	20	20	20	20	20	20
Endogenous	GAS1	NM_002048.2	20	20	20	20	20	20	20	20	20	20	20	20	20	20	20	20	20
Endogenous	GATA1	NM_002049.2	20	20	24.01	20	20	20	20	42.31	20	20	20	20	20	20	20	20	20
Endogenous	GATA2	NM_032638.3	20	20	37.73	20	20	20	20	34.25	20	20	20	20	20	20	20	20	20
Endogenous	GATA3	NM_001002295.1	23.37	20	20	20	20	20	20	20	20	20	20	20	20	20	84.64	20	20
Endogenous	GD2 SYNTHASE	NM_001478.3	20	20	28.59	20	20	20	20	20	20	20	20	20	20	20	20	20	20
Endogenous	GDF6	NM_001001557.2	28.83	20	20	20	20	20	20	20	20	20	20	20	20	20	101.65	20	20
Endogenous	GHR	NM_000163.2	20	20	20	20	20	20	20	20	20	20	20	20	20	20	71.53	20	20
Endogenous	GLI1	NM_005269.1	126.99	40.87	20	20	42.34	20	20	20	20	20	20	20	20	20	223.55	21.61	20
Endogenous	GLI3	NM_000168.5	63.89	20	20	20	20	20	20	20	20	20	20	20	20	20	198.48	20	20
Endogenous	GNA11	NM_002067.1	20	20	30.3	20	20	20	20	26.86	20	20	20	20	20	20	20	20	20
Endogenous	GNAQ	NM_002072.2	804.02	409.98	611.74	20	350.79	500.08	20	1190.11	622.75	556.51	416.6	20	20	20	450.54	527.66	20
Endogenous	GNAS	NM_080425.1	1283.17	2017.96	2533.3	20	1673.33	1514.96	1390.3	4720.15	1793.35	1351.53	2839.03	1167.2	852.86	20	369.13	1809.48	643.56
Endogenous	GNG12	NM_018841.3	20	20	20	20	20	20	20	20	20	20	20	20	20	20	20	20	20
Endogenous	GNG4	NM_004485.2	20	20	20	20	20	20	20	20	20	20	20	20	20	20	20	20	20
Endogenous	GNG7	NM_052847.1	34.28	20	20	20	20	20	20	20	20	20	20	20	20	20	117.29	20	20
Endogenous	GNGT1	NM_021955.3	20	20	20	20	20	20	20	20	20	20	20	20	20	20	20	20	20
Endogenous	GPC4	NM_001448.2	20	20	20	20	20	20	20	20	20	20	20	20	20	20	20	20	20
Endogenous	GRB2	NM_002086.4	465.12	427.86	531.13	20	303.42	446.15	463.43	933.55	870.92	636.01	648.04	398.55	20	20	212.28	530.17	20
Endogenous	GRIA3	NM_000828.4	20	20	20	20	20	20	20	20	20	20	20	20	20	20	20	20	20
Endogenous	GRIN1	NM_000832.5	20	20	20	20	20	20	20	20	20	20	20	20	20	20	20	20	20
Endogenous	GRIN2A	NM_000833.3	128.55	20	20	20	20	20	20	20	20	20	20	20	20	20	307.03	20	20
Endogenous	GRIN2B	NM_000834.3	20	20	20	20	20	20	20	20	20	20	20	20	20	20	20	20	20
Endogenous	GSK3B	NM_002093.2	294.5	270.76	254.99	20	179.43	210.82	20	334.47	388.64	20	20	20	20	20	52.21	222.25	20
Endogenous	GTF2H3	NM_001516.3	20	51.09	48.6	20	35.28	20	20	77.91	20	20	20	20	20	20	20	43.22	20
Endogenous	GZMB	NM_004131.3	40.51	122.61	178.95	20	63.51	402.03	20	206.19	140.47	20	20	20	20	20	142.36	94.73	20
Endogenous	H2AFX	NM_002105.2	22.59	53.64	45.17	20	43.35	20	20	60.45	20	20	20	20	20	20	46	20	20
Endogenous	H3F3A	NM_002107.3	12674.3	13611	9004.63	1062.02	7438.24	13257.1	43099.2	24206.6	15428.4	19656.8	15136.3	7985.33	3695.72	1639.81	3032.15	15865.5	7079.21
Endogenous	H3F3C	NM_001013699.2	579.64	606.67	821.57	20	467.73	804.06	2008.21	1178.7	899.01	1172.65	833.19	384.32	663.33	20	672.94	506.82	211.17
Endogenous	HDAC1	NM_004964.2	116.08	205.63	180.66	20	135.08	161.79	20	290.14	154.52	20	20	20	20	20	47.38	162.45	20
Endogenous	HDAC10	NM_032019.5	41.29	83.02	51.46	20	53.43	20	20	42.31	20	20	20	20	20	20	20	32.03	20
Endogenous	HDAC11	NM_024827.3	208.8	20	20	20	21.17	20	20	20	20	20	20	20	20	20	348.2	20	20
Endogenous	HDAC2	NM_001527.1	131.67	315.47	455.09	20	188.5	171.6	20	437.9	674.26	20	324.02	20	20	20	114.07	137.17	20
Endogenous	HDAC4	NM_006037.3	69.34	48.53	50.88	20	78.63	102.96	20	50.37	20	20	20	20	20	20	48.76	59.42	20
Endogenous	HDAC5	NM_005474.4	212.69	282.26	260.13	1311.91	234.87	411.83	926.86	263.95	388.64	795.02	894.91	298.92	20	20	36.34	175.37	241.34
Endogenous	HDAC6	NM_006044.2	20	20	40.02	20	20	20	20	40.3	20	20	20	20	20	20	20	34.53	20
Endogenous	HELLS	NM_018063.3	20	29.38	40.59	20	20	20	20	20	20	20	20	20	20	20	20	20	20
Endogenous	HES1	NM_005524.2	20	20	20	20	20	20	20	20	20	20	20	20	20	20	20	20	20
Endogenous	HES5	NM_001010926.3	20	20	20	20	20	20	20	20	20	20	20	20	20	20	20	20	20
Endogenous	HGF	NM_000601.4	36.62	38.32	20	20	20	20	20	47.01	20	20	20	20	20	20	20	50.35	20
Endogenous	HHEX	NM_002729.4	294.5	388.27	292.15	20	303.42	343.2	446.27	381.48	266.89	20	694.33	20	497.5	20	139.37	309.07	20
Endogenous	HHIP	NM_022475.1	20	20	20	20	20	20	20	20	20	20	20	20	20	20	20	20	20
Endogenous	HIST1H3B	NM_003537.3	77.13	20	30.87	20	20	20	20	71.86	20	20	20	20	20	20	100.96	20	20
Endogenous	HIST1H3G	NM_003534.2	20.26	20	20	20	20	20	20	20	20	20	20	20	20	20	60.26	20	20
Endogenous	HIST1H3H	NM_003536.2	329.56	328.24	275.57	20	145.16	117.67	20	792.51	285.62	20	324.02	20	20	20	117.75	66.75	20
Endogenous	HMGA1	NM_145904.1	76.35	154.54	88.62	20	146.16	20	20	68.51	20	20	20	20	20	20	39.56	24.12	20
Endogenous	HMGA2	NM_003484.1	52.2	20	20	20	20	20	20	20	20	20	20	20	20	20	37.72	20	20
Endogenous	HNF1A	NM_000545.4	20	20	20	20	20	20	20	20	20	20	20	20	20	20	71.07	20	20
Endogenous	HOXA10	NM_018951.3	20	20	20	20	20	20	20	20	20	20	20	20	20	20	25.53	20	20
Endogenous	HOXA11	NM_005523.5	139.46	20	20	20	20	20	20	20	20	20	20	20	20	20	250.23	20	20
Endogenous	HOXA9	NM_152739.3	67.78	20	20	20	20	20	20	20	20	20	20	20	20	20	72.68	20	20
Endogenous	HPGD	NM_001145816.2	51.42	20	20	20	20	20	20	20	20	20	20	20	20	20	52.44	20	20
Endogenous	HRAS	NM_005343.2	20.26	20	20.01	20	20	20	20	20	20	20	20	20	20	20	20	20	20
Endogenous	HSP90B1	NM_003299.1	90.37	126.44	146.93	20	58.47	132.38	20	146.41	112.38	20	20	20	20	20	137.53	59.23	20
Endogenous	HSPA1A	NM_005345.5	1280.05	111.12	103.48	20	69.55	1117.84	1321.64	1452.04	632.12	496.89	3224.76	313.15	20	20	307.03	926.44	221.23
Endogenous	HSPA2	NM_021979.3	50.64	20	20	20	20	20	20	20	20	20	20	20	20	20	128.56	20	20
Endogenous	HSPA6	NM_002155.3	186.98	197.96	212.11	20	186.49	254.95	497.76	251.86	135.79	20	20	20	20	20	65.32	355.57	20
Endogenous	HSPB1	NM_001540.3	31.94	20	20	20	20	20	20	20	20	20	20	20	20	20	20	20	20
Endogenous	IBSP	NM_004967.3	20	20	20	20	20	20	20	20	20	20	20	20	20	20	48.53	20	20
Endogenous	ID1	NM_002165.2	65.44	20	20	20	20	20	20	23.51	20	20	20	20	20	20	93.37	20	20
Endogenous	ID2	NM_002166.4	537.57	632.21	580.3	20	535.26	720.71	20	816.69	552.52	20	1064.63	20	20	20	228.38	488.3	20
Endogenous	ID4	NM_001546.2	61.55	20	20	20	20	20	20	20	20	20	20	20	20	20	119.59	20	20
Endogenous	IDH1	NM_005896.2	76.35	62.58	33.73	20	20.16	20	20	115.52	131.11	20	20	20	20	20	22.54	54.79	20
Endogenous	IDH2	NM_002168.2	53.76	134.1	128.07	20	107.86	127.47	20	190.07	20	20	20	20	20	20	34.96	52.86	20
Endogenous	IFNA17	NM_021268.2	351.37	20	20	20	20	20	20	20	20	20	20	20	20	20	759.88	20	20
Endogenous	IFNA2	NM_000605.3	171.4	20	20	20	20	20	20	20	20	20	20	20	20	20	441.58	20	20
Endogenous	IFNA7	NM_021057.2	111.41	20	20	20	20	20	20	20	20	20	20	20	20	20	209.06	20	20
Endogenous	IFNG	NM_000619.2	69.34	20	20	20	20	20	20	20	20	20	20	20	20	20	128.56	20	20
Endogenous	IGF1	NM_000618.3	79.47	20	20	20	20	20	20	20	20	20	20	20	20	20	268.4	20	20
Endogenous	IGF1R	NM_000875.2	237.62	277.15	239.55	20	233.86	20	20	124.92	229.44	20	20	20	20	20	138.22	278.4	20
Endogenous	IGFBP3	NM_000598.4	109.07	20	20	20	20	20	20	20	20	20	20	20	20	20	397.65	20	20
Endogenous	IKBKB	NM_001556.1	43.63	61.31	37.73	20	54.43	102.96	20	45.67	20	20	20	20	20	20	25.53	53.83	20
Endogenous	IKBKG	NM_003639.2	175.3	158.37	188.67	20	158.26	98.06	20	193.43	20	20	20	20	20	20	20	76.79	20
Endogenous	IL10	NM_000572.2	20	20	20	20	20	20	20	20	20	20	20	20	20	20	20	20	20
Endogenous	IL11	NM_000641.2	29.61	20	20	20	20	20	20	20	20	20	20	20	20	20	33.58	20	20
Endogenous	IL11RA	NM_147162.1	20	93.23	50.88	20	122.98	20	20	20	20	20	20	20	20	20	20	20.06	20
Endogenous	IL12A	NM_000882.2	20	20	20	20	20	20	20	20	20	20	20	20	20	20	20	20	20
Endogenous	IL12B	NM_002187.2	95.83	20	20	20	20	20	20	20	20	20	20	20	20	20	191.12	20	20
Endogenous	IL12RB2	NM_001559.2	20	20	20	20	20	20	20	20	20	20	20	20	20	20	20	20	20
Endogenous	IL13	NM_002188.2	22.59	20	20	20	20	20	20	20	20	20	20	20	20	20	60.26	20	20
Endogenous	IL13RA2	NM_000640.2	20	20	20	20	20	20	20	20	20	20	20	20	20	20	20	20	20
Endogenous	IL15	NM_172174.1	50.64	20	28.59	20	20	20	20	41.64	20	20	20	20	20	20	188.82	23.73	20
Endogenous	IL19	NM_013371.3	20	20	20	20	20	20	20	20	20	20	20	20	20	20	20	20	20
Endogenous	IL1A	NM_000575.3	20	20	20	20	20	20	20	20	20	20	20	20	20	20	20	20	20
Endogenous	IL1B	NM_000576.2	556.27	383.16	557.43	20	362.89	328.49	1407.46	1321.75	538.47	1152.77	786.9	20	20	20	319.91	1013.07	20
Endogenous	IL1R1	NM_000877.2	20	20	20	20	20	20	20	20	20	20	20	20	20	20	20.93	33.38	20
Endogenous	IL1R2	NM_173343.1	20	20	20	20	20	20	20	20	20	20	20	20	20	20	20	140.84	20
Endogenous	IL1RAP	NM_002182.2	45.19	54.92	36.02	20	58.47	20	20	69.85	20	20	20	20	20	20	22.31	56.53	20
Endogenous	IL20RA	NM_014432.2	20	20	20	20	20	20	20	20	20	20	20	20	20	20	20	20	20
Endogenous	IL20RB	NM_144717.2	52.2	20	20	20	20	20	20	20	20	20	20	20	20	20	203.31	20	20
Endogenous	IL22RA1	NM_021258.2	84.14	20	20	20	20	20	20	20	20	20	20	20	20	20	133.39	20	20
Endogenous	IL22RA2	NM_181309.1	20	20	20	20	20	20	20	20	20	20	20	20	20	20	20	20	20
Endogenous	IL23A	NM_016584.2	59.21	79.19	20.58	20	29.23	20	20	20	20	20	20	20	20	20	43.93	20	20
Endogenous	IL23R	NM_144701.2	20	20	20	20	20	20	20	20	20	20	20	20	20	20	20	20	20
Endogenous	IL24	NM_181339.1	106.74	199.24	142.36	20	388.09	112.76	20	33.58	20	20	20	20	20	20	263.57	53.44	20
Endogenous	IL2RA	NM_000417.1	20	30.65	21.73	20	20	20	20	20	20	20	20	20	20	20	20	20	20
Endogenous	IL2RB	NM_000878.2	189.32	280.98	201.25	20	119.96	333.39	20	146.41	20	20	20	20	20	20	422.03	38.97	20
Endogenous	IL3	NM_000588.3	20	20	20	20	20	20	20	20	20	20	20	20	20	20	20	20	20
Endogenous	IL3RA	NM_002183.2	59.99	48.53	64.6	20	75.6	20	20	20	20	20	20	20	20	20	58.65	49.58	20
Endogenous	IL5RA	NM_000564.3	138.68	20	48.6	20	20	20	20	24.18	20	20	20	20	20	20	369.82	20.64	20
Endogenous	IL6	NM_000600.1	20	20	20	20	20	20	20	20	20	20	20	20	20	20	20	20	20
Endogenous	IL6R	NM_000565.2	504.85	489.16	385.34	20	579.62	647.17	360.45	361.33	482.28	20	339.45	20	20	20	72.68	499.11	20
Endogenous	IL7	NM_000880.2	133.22	29.38	137.21	20	28.22	20	20	20	20	20	20	20	20	20	239.65	20	20
Endogenous	IL7R	NM_002185.2	333.45	1426.62	1112	20	1670.3	1740.49	20	170.59	196.66	20	20	711.7	20	20	628.33	93.18	20
Endogenous	IL8	NM_000584.2	96.61	164.76	82.9	20	125	20	20	202.16	149.84	20	20	20	20	20	22.31	14824.9	20
Endogenous	INHBA	NM_002192.2	20	20	20	20	20	20	20	20	20	20	20	20	20	20	20	20	20
Endogenous	INHBB	NM_002193.2	20	20	20	20	20	20	20	20	20	20	20	20	20	20	20	20	20
Endogenous	IRAK2	NM_001570.3	20	20	48.02	20	23.18	20	20	46.34	20	20	20	20	20	20	20	20	20
Endogenous	IRAK3	NM_007199.1	349.03	168.59	255.56	20	331.64	201.01	20	392.9	505.7	20	447.46	20	20	20	322.67	80.26	20
Endogenous	IRS1	NM_005544.2	133.22	20	20	20	20	20	20	20	20	20	20	20	20	20	330.49	20	20
Endogenous	ITGA2	NM_002203.2	29.61	20	20	20	20	20	20	44.33	20	20	20	20	20	20	33.81	20	20
Endogenous	ITGA3	NM_005501.2	20	20	20	20	20	20	20	20	20	20	20	20	20	20	20	20	20
Endogenous	ITGA6	NM_000210.1	41.29	192.86	249.27	20	304.42	122.57	20	184.7	20	20	20	20	20	20	20	59.62	20
Endogenous	ITGA7	NM_002206.1	22.59	20	20	20	20	20	20	20	20	20	20	20	20	20	20	20	20
Endogenous	ITGA8	NM_003638.1	20	20	20	20	20	20	20	20	20	20	20	20	20	20	20	20	20
Endogenous	ITGA9	NM_002207.2	20	20	20	20	20	20	20	25.52	20	20	20	20	20	20	20	20	20
Endogenous	ITGB3	NM_000212.2	315.53	186.47	520.27	20	165.32	357.9	20	2288.89	501.01	20	1049.21	20	20	20	181	67.72	20
Endogenous	ITGB4	NM_001005731.1	20	20	20	20	20	20	20	20	20	20	20	20	20	20	20	20	20
Endogenous	ITGB6	NM_001282353.1	119.2	20	20	20	20	20	20	20	20	20	20	20	20	20	198.94	20	20
Endogenous	ITGB7	NM_000889.1	67	302.69	246.98	20	262.09	294.17	20	57.76	20	20	20	20	20	20	62.79	100.52	20
Endogenous	ITGB8	NM_002214.2	20	20	35.45	20	20	20	20	20	20	20	20	20	20	20	20	20	20
Endogenous	JAG1	NM_000214.2	20	20	20	20	20	20	20	20	20	20	20	20	20	20	20	20	20
Endogenous	JAG2	NM_145159.1	40.51	20	20	20	20	20	20	20	20	20	20	20	20	20	45.77	20	20
Endogenous	JAK1	NM_002227.1	247.75	432.97	352.18	20	297.37	372.61	343.28	429.17	252.85	20	20	20	20	20	53.13	1128.06	20
Endogenous	JAK2	NM_004972.2	81.8	108.56	190.38	20	53.43	20	20	161.86	145.15	20	20	20	20	20	20	158.78	20
Endogenous	JAK3	NM_000215.2	206.46	226.06	180.09	20	221.77	166.69	20	272.01	234.12	20	20	20	20	20	37.03	343.41	20
Endogenous	JUN	NM_002228.3	90.37	79.19	20	20	35.28	20	20	37.61	20	20	20	20	20	20	71.3	497.37	20
Endogenous	KAT2B	NM_003884.3	73.23	159.65	245.84	20	135.08	107.86	20	282.08	187.29	20	308.59	20	20	20	56.81	311.97	20
Endogenous	KDM5C	NM_004187.2	128.55	210.74	162.37	20	197.57	161.79	20	182.68	121.74	20	20	20	20	20	40.94	79.29	20
Endogenous	KDM6A	NM_021140.2	56.87	114.95	148.65	20	121.97	107.86	20	179.99	20	20	20	20	20	20	211.82	217.82	20
Endogenous	KIF1B	NM_183416.3	131.67	65.14	254.99	20	157.25	20	20	216.93	285.62	20	20	20	20	20	29.44	96.46	20
Endogenous	KIT	NM_000222.1	20	20	22.87	20	20	20	20	20	20	20	20	20	20	20	20	20	20
Endogenous	KITLG	NM_003994.4	169.06	20	20	20	20	20	20	20	20	20	20	20	20	20	415.59	20	20
Endogenous	KLF4	NM_004235.4	67.78	62.58	61.75	20	44.35	20	20	77.91	20	20	20	20	20	20	41.17	749.34	20
Endogenous	KMT2C	NM_170606.2	176.85	495.55	408.78	20	333.66	357.9	20	397.6	280.94	20	20	20	20	20	41.63	447.59	20
Endogenous	KMT2D	NM_003482.3	170.62	407.42	265.85	20	267.13	122.57	20	130.29	145.15	20	20	20	20	20	29.21	286.11	20
Endogenous	KRAS	NM_004985.3	183.09	111.12	181.24	20	128.02	112.76	20	143.73	196.66	20	20	20	20	20	230.91	58.65	20
Endogenous	LAMA1	NM_005559.2	20	20	20	20	20	20	20	20	20	20	20	20	20	20	20	20	20
Endogenous	LAMA3	NM_000227.3	20	20	20	20	20	20	20	20	20	20	20	20	20	20	20	20	20
Endogenous	LAMA5	NM_005560.3	20	20	20	20	20	20	20	20	20	20	20	20	20	20	20	20	20
Endogenous	LAMB3	NM_000228.2	20	20	20	20	20	20	20	20	20	20	20	20	20	20	20	20	20
Endogenous	LAMB4	NM_007356.2	20	20	20	20	20	20	20	20	20	20	20	20	20	20	20	20	20
Endogenous	LAMC2	NM_005562.2	20	20	20	20	20	20	20	20	20	20	20	20	20	20	20	20	20
Endogenous	LAMC3	NM_006059.3	49.86	20	20	20	20	20	20	20	20	20	20	20	20	20	124.65	20	20
Endogenous	LAT	NM_001014987.1	144.91	210.74	177.81	20	230.84	230.43	20	146.41	20	20	20	20	20	20	86.25	32.6	20
Endogenous	LEF1	NM_016269.3	77.13	628.38	329.88	20	741.91	289.26	20	42.98	112.38	20	20	669	20	20	91.99	140.07	20
Endogenous	LEFTY1	NM_020997.2	76.35	20	20	20	20	20	20	28.88	20	20	20	20	20	20	95.9	20	20
Endogenous	LEFTY2	NM_003240.2	100.5	20	20	20	20	20	20	20	20	20	20	20	20	20	166.97	20	20
Endogenous	LEP	NM_000230.2	22.59	20	20	20	20	20	20	20	20	20	20	20	20	20	80.27	20	20
Endogenous	LEPR	NM_001003679.1	20	20	20	20	20	20	20	44.33	20	20	20	20	20	20	20	20	20
Endogenous	LFNG	NM_001040168.1	193.99	394.65	363.62	20	480.83	240.24	20	233.05	224.75	20	20	20	20	20	78.89	24.89	20
Endogenous	LIF	NM_002309.3	39.73	20	20	20	20	20	20	20	20	20	20	20	20	20	76.59	20	20
Endogenous	LIFR	NM_002310.3	32.72	20	20	20	20	20	20	20	20	20	20	20	20	20	118.21	20	20
Endogenous	LIG4	NM_002312.3	193.21	57.47	81.18	20	47.38	20	20	58.43	20	20	20	20	20	20	312.09	60.39	20
Endogenous	LIN28B	NM_001004317.3	20	20	20	20	20	20	20	20	20	20	20	20	20	20	20	20	20
Endogenous	LMO1	NM_002315.1	20	20	20	20	20	20	20	20	20	20	20	20	20	20	20	20	20
Endogenous	LRP2	NM_004525.2	20	20	20	20	20	20	20	20	20	20	20	20	20	20	20	20	20
Endogenous	LTBP1	NM_000627.3	63.11	67.69	262.99	20	52.42	20	20	478.87	20	20	20	20	20	20	20	32.22	20
Endogenous	MAD2L2	NM_001127325.1	42.07	43.42	61.17	20	28.22	20	20	72.54	93.65	20	20	20	20	20	20	39.94	20
Endogenous	MAML2	NM_032427.1	121.54	80.46	62.89	20	79.63	20	20	37.61	20	20	20	20	20	20	138.45	46.69	20
Endogenous	MAP2K1	NM_002755.2	94.27	89.4	105.77	20	98.79	186.31	20	190.74	117.06	20	20	20	20	20	38.41	237.3	20
Endogenous	MAP2K2	NM_030662.2	59.99	89.4	50.88	20	50.4	20	20	79.92	20	20	20	20	20	20	22.54	55.56	20
Endogenous	MAP2K4	NM_003010.2	303.85	178.81	122.92	20	155.24	220.63	514.92	179.99	243.48	437.26	20	20	20	20	331.18	140.84	20
Endogenous	MAP2K6	NM_002758.3	90.37	72.8	97.76	20	71.57	20	20	84.62	154.52	20	20	20	20	20	22.31	108.23	20
Endogenous	MAP3K1	NM_005921.1	288.26	473.84	500.83	20	424.38	362.81	20	392.9	299.67	20	509.17	20	20	20	108.09	560.65	20
Endogenous	MAP3K12	NM_006301.2	20	20	35.45	20	20	20	20	20	20	20	20	20	20	20	20	20	20
Endogenous	MAP3K13	NM_004721.3	20	20	20	20	20	20	20	20	20	20	20	20	20	20	20	20	20
Endogenous	MAP3K14	NM_003954.1	155.04	199.24	199.53	20	190.52	161.79	20	93.36	20	20	20	20	20	20	224.24	21.03	20
Endogenous	MAP3K5	NM_005923.3	54.54	67.69	88.62	20	52.42	20	20	108.8	20	20	20	20	20	20	20	122.32	20
Endogenous	MAP3K8	NM_005204.2	177.63	129	91.48	20	99.79	117.67	20	71.19	107.69	20	20	20	20	20	210.9	84.5	20
Endogenous	MAPK1	NM_138957.2	550.04	512.15	522.55	20	493.93	568.72	909.7	984.6	641.48	616.14	432.03	20	20	20	144.43	513.38	20
Endogenous	MAPK10	NM_002753.2	109.85	20	20	20	20	20	20	20	20	20	20	20	20	20	361.31	20	20
Endogenous	MAPK12	NM_002969.3	20	20	20	20	20	20	20	20	20	20	20	20	20	20	20	20	20
Endogenous	MAPK3	NM_001040056.1	535.24	323.13	270.42	20	340.71	142.18	497.76	481.55	360.54	20	20	20	20	20	87.63	513.77	20
Endogenous	MAPK8	NM_002750.2	20.26	39.59	24.58	20	38.31	20	20	51.71	20	20	20	20	20	20	20	38.2	20
Endogenous	MAPK8IP1	NM_005456.2	20	20	20	20	20	20	20	20	20	20	20	20	20	20	20	20	20
Endogenous	MAPK8IP2	NM_012324.2	20	20	20	20	20	20	20	20	20	20	20	20	20	20	20	20	20
Endogenous	MAPK9	NM_139068.2	55.32	74.08	45.17	20	35.28	20	20	55.74	20	20	20	20	20	20	20	36.66	20
Endogenous	MAPT	NM_016834.3	20	20	76.04	20	20	20	20	20	20	20	20	20	20	20	20	20	20
Endogenous	MCM2	NM_004526.2	201.01	31.93	148.08	20	78.63	20	20	163.2	20	20	20	20	20	20	341.99	20	20
Endogenous	MCM4	NM_182746.1	20	31.93	70.32	20	27.22	20	20	115.52	93.65	20	20	20	20	20	26.22	20	20
Endogenous	MCM5	NM_006739.3	21.81	88.13	89.19	20	67.54	20	20	107.46	20	20	20	20	20	20	22.31	20	20
Endogenous	MCM7	NM_182776.1	80.25	187.75	413.36	20	214.71	20	20	247.83	173.25	20	20	20	20	20	49.68	34.73	20
Endogenous	MDC1	NM_014641.2	81.8	42.15	34.3	20	49.39	20	20	40.97	20	20	20	20	20	20	229.07	20	20
Endogenous	MDM2	NM_006878.2	20	47.26	32.02	20	28.22	20	20	26.86	20	20	20	20	20	20	20	119.23	20
Endogenous	MECOM	NM_005241.2	102.06	20	20	20	20	20	20	20	20	20	20	20	20	20	339.69	20	20
Endogenous	MED12	NM_005120.2	284.37	404.87	309.87	20	374.99	161.79	20	269.32	224.75	20	20	20	20	20	77.28	169.39	20
Endogenous	MEN1	NM_130802.2	92.71	150.71	148.08	20	192.53	112.76	20	98.73	20	20	20	20	20	20	51.29	37.81	20
Endogenous	MET	NM_000245.2	82.58	20	20	20	20	20	20	20	20	20	20	20	20	20	183.3	20	20
Endogenous	MFNG	NM_002405.2	72.46	91.96	59.46	20	98.79	102.96	20	63.8	20	20	20	20	20	20	67.62	53.44	20
Endogenous	MGMT	NM_002412.3	37.4	90.68	50.31	20	66.53	20	20	31.57	20	20	20	20	20	20	20.24	40.71	20
Endogenous	MLF1	NM_022443.3	20	20	20	20	20	20	20	20	20	20	20	20	20	20	20	20	20
Endogenous	MLH1	NM_000249.2	27.27	72.8	53.17	20	60.48	20	20	111.49	131.11	20	20	20	20	20	30.59	42.25	20
Endogenous	MLLT3	NM_004529.2	20	31.93	20	20	20	20	20	20	20	20	20	20	20	20	20	20	20
Endogenous	MLLT4	NM_005936.2	20	20	82.9	20	27.22	20	20	20	20	20	20	20	20	20	20.47	40.71	20
Endogenous	MMP3	NM_002422.3	136.34	20	20	20	20	20	20	20	20	20	20	20	20	20	317.38	20	20
Endogenous	MMP7	NM_002423.3	63.11	20	20	20	20	20	20	20	20	20	20	20	20	20	60.72	20	20
Endogenous	MMP9	NM_004994.2	130.89	42.15	90.33	20	62.5	20	20	127.61	276.26	20	20	20	20	20	20	573.58	20
Endogenous	MNAT1	NM_002431.2	156.6	99.62	43.45	20	42.34	20	20	49.7	20	20	20	20	20	20	404.09	20	20
Endogenous	MPL	NM_005373.2	34.28	20	48.02	20	23.18	20	20	178.65	20	20	20	20	20	20	20	20	20
Endogenous	MPO	NM_000250.1	864.79	777.81	1375.57	20	1644.09	259.85	20	16520.5	323.08	20	987.49	20	20	20	325.66	61.35	20
Endogenous	MSH2	NM_000251.1	38.95	20	35.45	20	20	20	20	20	20	20	20	20	20	20	127.18	20	20
Endogenous	MSH6	NM_000179.1	20	20	20	20	20	20	20	20	20	20	20	20	20	20	20	97.24	20
Endogenous	MTOR	NM_004958.2	31.16	77.91	69.18	20	67.54	20	20	57.76	20	20	20	20	20	20	24.61	20.26	20
Endogenous	MUTYH	NM_012222.2	20	20	20	20	20	20	20	20	20	20	20	20	20	20	20	25.27	20
Endogenous	MYB	NM_005375.2	83.36	28.1	41.74	20	51.41	20	20	231.71	20	20	20	20	20	20	245.63	20	20
Endogenous	MYC	NM_002467.3	95.83	145.6	91.48	20	242.93	107.86	20	76.56	20	20	20	20	20	20	125.11	52.48	20
Endogenous	MYCN	NM_005378.4	74.79	20	32.02	20	20	20	20	20	20	20	20	20	20	20	324.05	20	20
Endogenous	MYD88	NM_002468.3	1522.35	1061.34	1118.29	20	1503.98	1804.23	1785.07	2141.8	1404.71	655.89	2839.03	526.66	876.55	20	849.57	899.05	331.84
Endogenous	NASP	NM_172164.1	20	20	20	20	20	20	20	20	20	20	20	20	20	20	20	22.96	20
Endogenous	NBN	NM_001024688.1	174.52	203.07	313.3	20	188.5	210.82	20	382.82	229.44	20	524.6	20	20	20	70.38	667.92	201.11
Endogenous	NCOR1	NM_006311.3	503.29	733.11	879.88	20	687.48	637.36	20	728.04	538.47	20	586.32	341.62	20	20	86.25	440.84	20
Endogenous	NF1	NM_000267.2	63.89	104.73	220.69	20	113.91	107.86	20	119.55	177.93	20	20	20	20	20	20	125.21	20
Endogenous	NF2	NM_181828.2	20	20	20	20	20	20	20	20	20	20	20	20	20	20	20	20	20
Endogenous	NFATC1	NM_172389.1	20	37.04	35.45	20	65.52	20	20	34.25	20	20	20	20	20	20	20	22.96	20
Endogenous	NFE2L2	NM_006164.3	239.18	295.03	278.43	20	298.38	406.93	20	427.82	337.13	20	20	20	20	20	54.97	311.77	20
Endogenous	NFKB1	NM_003998.2	154.26	167.31	153.79	20	177.41	20	20	208.2	238.8	20	20	20	20	20	31.97	78.33	20
Endogenous	NFKBIA	NM_020529.1	10027.7	2003.91	1987.88	20	2423.3	102.96	20	2709.32	1442.17	1749.04	20	910.98	1492.5	20	200.55	4559.87	20
Endogenous	NFKBIZ	NM_001005474.1	581.98	512.15	767.82	20	563.49	147.08	20	1399.66	753.86	1351.53	1465.8	313.15	805.48	20	80.27	1625.81	20
Endogenous	NGF	NM_002506.2	20	20	20	20	20	20	20	20	20	20	20	20	20	20	20	20	20
Endogenous	NGFR	NM_002507.1	160.49	20	20	20	20	20	20	20	20	20	20	20	20	20	295.76	20	20
Endogenous	NKD1	NM_033119.3	52.98	20	20	20	20	20	20	20	20	20	20	20	20	20	105.56	20	20
Endogenous	NODAL	NM_018055.3	205.68	20	20	20	20	20	20	20	20	20	20	20	20	20	341.3	20	20
Endogenous	NOG	NM_005450.4	46.75	84.29	20	20	32.26	20	20	20	20	20	20	20	20	20	91.07	20	20
Endogenous	NOS3	NM_000603.4	20	20	20	20	20	20	20	20	20	20	20	20	20	20	20	20	20
Endogenous	NOTCH1	NM_017617.3	228.27	303.97	239.55	20	246.97	279.46	20	202.16	412.05	20	20	20	20	20	54.97	206.82	20
Endogenous	NOTCH2	NM_024408.3	21.04	20	41.74	20	26.21	20	20	28.88	20	20	20	20	20	20	20	322.38	20
Endogenous	NOTCH3	NM_000435.2	20	20	20	20	20	20	20	20	20	20	20	20	20	20	20	20	20
Endogenous	NPM1	NM_002520.5	142.57	20	20	20	20	20	20	20	20	20	20	20	20	20	340.61	20	20
Endogenous	NPM2	NM_182795.1	20	20	20	20	20	20	20	20	20	20	20	20	20	20	20	20	20
Endogenous	NR4A1	NM_173157.1	158.93	63.86	210.97	20	136.08	98.06	20	146.41	20	20	20	20	20	20	203.77	61.74	20
Endogenous	NR4A3	NM_173198.1	20	20	20	20	20	20	20	20	20	20	20	20	20	20	20	86.82	20
Endogenous	NRAS	NM_002524.3	77.13	134.1	117.2	20	111.89	191.21	20	208.2	145.15	20	20	20	20	20	35.65	89.9	20
Endogenous	NSD1	NM_022455.4	236.84	122.61	158.94	20	132.05	20	20	145.74	182.61	20	20	20	20	20	392.13	108.04	20
Endogenous	NTF3	NM_002527.4	93.49	20	20	20	20	20	20	20	20	20	20	20	20	20	155.93	20	20
Endogenous	NTHL1	NM_002528.5	21.81	65.14	34.3	20	35.28	20	20	20	20	20	20	20	20	20	21.39	20	20
Endogenous	NTRK1	NM_001012331.1	20	20	20	20	20	20	20	20	20	20	20	20	20	20	20	20	20
Endogenous	NTRK2	NM_001007097.1	20	20	20	20	20	20	20	20	20	20	20	20	20	20	20	20	20
Endogenous	NUMBL	NM_004756.3	20	20	32.02	20	23.18	20	20	20	20	20	20	20	20	20	20	20	20
Endogenous	NUPR1	NM_001042483.1	35.84	20	20	20	20	20	20	20	20	20	20	20	20	20	50.37	20	20
Endogenous	OSM	NM_020530.3	38.18	20	20	20	22.18	20	20	34.25	20	20	20	20	20	20	20	20	20
Endogenous	PAK3	NM_002578.2	20	20	20	20	20	20	20	20	20	20	20	20	20	20	20	20	20
Endogenous	PAK7	NM_177990.1	56.09	20	20	20	20	20	20	20	20	20	20	20	20	20	133.85	20	20
Endogenous	PAX3	NM_013942.3	20	20	20	20	20	20	20	20	20	20	20	20	20	20	20	20	20
Endogenous	PAX5	NM_016734.1	155.82	149.43	62.32	20	139.11	20	20	20	20	20	20	20	20	20	296.68	20	20
Endogenous	PAX8	NM_013953.3	26.49	20	20	20	20	20	20	20	20	20	20	20	20	20	58.65	20	20
Endogenous	PBRM1	NM_181042.3	222.82	134.1	304.73	20	244.95	196.11	20	185.37	248.17	20	20	20	20	20	436.06	60.39	20
Endogenous	PBX1	NM_002585.2	20	20	20	20	20	20	20	20	20	20	20	20	20	20	20	20	20
Endogenous	PBX3	NM_006195.5	162.83	65.14	124.06	20	82.66	107.86	20	114.18	168.57	20	20	20	20	20	278.28	35.88	20
Endogenous	PCK1	NM_002591.2	20	20	20	20	20	20	20	20	20	20	20	20	20	20	55.89	20	20
Endogenous	PCNA	NM_002592.2	102.06	106.01	104.05	20	94.75	20	20	223.65	20	20	20	20	20	20	72.68	38.97	20
Endogenous	PDGFA	NM_002607.5	183.87	37.04	91.48	20	38.31	20	20	308.27	20	20	20	20	20	20	224.24	20	20
Endogenous	PDGFB	NM_033016.2	157.38	20	74.32	20	20	20	20	69.18	20	20	20	20	20	20	276.21	20	20
Endogenous	PDGFC	NM_016205.1	20	20	20	20	20	20	20	20	20	20	20	20	20	20	20	20	20
Endogenous	PDGFD	NM_025208.4	20	20	20	20	20	20	20	20	20	20	20	20	20	20	20	20	20
Endogenous	PDGFRA	NM_006206.3	20	20	20	20	20	20	20	20	20	20	20	20	20	20	20	20	20
Endogenous	PDGFRB	NM_002609.3	20	20	20	20	20	20	20	20	20	20	20	20	20	20	20	20	20
Endogenous	PGF	NM_002632.5	20	20	20	20	20	20	20	20	20	20	20	20	20	20	20	20	20
Endogenous	PHF6	NM_032335.3	28.83	62.58	74.32	20	53.43	20	20	87.31	20	20	20	20	20	20	20	36.27	20
Endogenous	PHOX2B	NM_003924.3	20	20	20	20	20	20	20	20	20	20	20	20	20	20	20	20	20
Endogenous	PIK3CA	NM_006218.2	48.3	145.6	109.77	20	62.5	20	20	103.43	20	20	20	20	20	20	20.47	106.69	20
Endogenous	PIK3CB	NM_006219.1	197.89	145.6	171.52	20	154.23	176.5	20	539.98	299.67	20	20	20	20	20	31.97	153.96	20
Endogenous	PIK3CD	NM_005026.3	363.84	564.52	480.82	20	457.64	343.2	617.91	541.33	355.86	20	447.46	20	20	20	65.32	541.94	231.28
Endogenous	PIK3CG	NM_002649.2	251.65	274.6	229.83	20	207.65	259.85	20	276.71	402.68	20	20	20	20	20	136.15	339.17	20
Endogenous	PIK3R1	NM_181504.2	49.08	162.2	198.96	20	119.96	181.4	20	157.16	238.8	20	20	20	20	20	40.48	99.36	20
Endogenous	PIK3R2	NM_005027.2	20	20	25.73	20	35.28	20	20	20	20	20	20	20	20	20	20	20	20
Endogenous	PIK3R3	NM_003629.3	20	20	20	20	20	20	20	20	20	20	20	20	20	20	20	20	20
Endogenous	PIK3R5	NM_001142633.1	418.37	443.18	369.9	20	538.29	524.6	446.27	311.63	444.82	20	493.74	20	20	20	336.01	458.01	20
Endogenous	PIM1	NM_002648.2	358.38	310.36	560.86	20	745.94	465.77	772.39	1103.47	618.07	20	1064.63	583.6	20	20	267.02	387.79	20
Endogenous	PITX2	NM_000325.5	21.81	20	20	20	20	20	20	20	20	20	20	20	20	20	53.59	20	20
Endogenous	PKMYT1	NM_004203.3	20	20	20	20	20	20	20	20	20	20	20	20	20	20	20	20	20
Endogenous	PLA1A	NM_015900.2	20	20	20	20	20	20	20	20	20	20	20	20	20	20	20	20	20
Endogenous	PLA2G10	NM_003561.1	20	20	20	20	20	20	20	20	20	20	20	20	20	20	20	20	20
Endogenous	PLA2G2A	NM_000300.2	99.72	20	20	20	20	20	20	20	20	20	20	20	20	20	88.09	20	20
Endogenous	PLA2G3	NM_015715.3	231.39	20	20	20	20	20	20	20	20	20	20	20	20	20	275.52	20	20
Endogenous	PLA2G4A	NM_024420.2	20	20	26.3	20	20	20	20	26.86	20	20	20	20	20	20	20	26.24	20
Endogenous	PLA2G4C	NM_003706.2	152.7	20	20	20	20	20	20	22.16	20	20	20	20	20	20	279.89	20	20
Endogenous	PLA2G4E	NM_001206670.1	105.96	20	20	20	20	20	20	20	20	20	20	20	20	20	152.48	20	20
Endogenous	PLA2G4F	NM_213600.2	184.64	20	20	20	20	20	20	20	20	20	20	20	20	20	281.73	20	20
Endogenous	PLA2G5	NM_000929.2	72.46	20	20	20	20	20	20	20	20	20	20	20	20	20	251.15	20	20
Endogenous	PLAT	NM_000931.2	157.38	20	20	20	20	20	20	20	20	20	20	20	20	20	399.95	20	20
Endogenous	PLAU	NM_002658.2	20	20	20	20	20	20	20	27.54	20	20	20	20	20	20	20	20	20
Endogenous	PLCB1	NM_182734.1	20	28.1	20	20	20	20	20	20	20	20	20	20	20	20	20	28.75	20
Endogenous	PLCB4	NM_000933.3	20	20	27.44	20	20	20	20	20	20	20	20	20	20	20	20	20	20
Endogenous	PLCE1	NM_001165979.1	155.04	20	20	20	20	20	20	20	20	20	20	20	20	20	408.69	20	20
Endogenous	PLCG2	NM_002661.2	204.12	349.95	273.28	20	269.14	161.79	20	261.93	215.39	20	20	20	20	20	75.9	235.76	20
Endogenous	PLD1	NM_002662.3	20	20	20	20	20	20	20	20	20	20	20	20	20	20	20	20	20
Endogenous	PML	NM_002675.3	138.68	249.05	412.78	20	293.34	299.07	20	415.73	290.31	20	941.2	20	592.26	20	58.65	358.46	20
Endogenous	POLB	NM_002690.1	52.2	89.4	97.76	20	71.57	151.99	20	167.91	20	20	20	20	20	20	27.37	86.24	20
Endogenous	POLD1	NM_002691.2	20	20	20	20	20	20	20	20.15	20	20	20	20	20	20	20	20	20
Endogenous	POLD4	NM_021173.2	150.36	164.76	118.35	20	152.21	127.47	20	188.05	103.01	20	20	20	20	20	40.02	189.84	20
Endogenous	POLE2	NM_002692.2	20	20	20	20	20	20	20	20	20	20	20	20	20	20	20	20	20
Endogenous	POLR2D	NM_004805.3	175.3	70.25	101.19	20	114.92	20	20	157.83	126.42	20	20	20	20	20	263.34	31.06	20
Endogenous	POLR2H	NM_001278698.1	51.42	20	20	20	20	20	20	20	20	20	20	20	20	20	137.3	24.89	20
Endogenous	POLR2J	NM_006234.4	118.42	51.09	23.44	20	25.2	20	20	22.84	20	20	20	20	20	20	89.01	62.12	20
Endogenous	PPARG	NM_015869.3	77.13	20	20	20	20	20	20	20	20	20	20	20	20	20	154.78	20	20
Endogenous	PPARGC1A	NM_013261.3	84.92	20	20	20	20	20	20	20	20	20	20	20	20	20	198.02	20	20
Endogenous	PPP2CB	NM_001009552.1	123.1	141.77	142.36	20	127.01	215.72	20	311.63	229.44	20	308.59	20	20	20	75.67	80.07	20
Endogenous	PPP2R1A	NM_014225.3	201.01	475.11	420.22	20	329.63	250.04	20	550.06	374.59	20	324.02	284.68	20	20	123.04	163.99	20
Endogenous	PPP2R2B	NM_181676.2	20	20	20	20	20	20	20	20	20	20	20	20	20	20	20	20	20
Endogenous	PPP2R2C	NM_181876.2	151.14	20	20	20	20	20	20	20	20	20	20	20	20	20	254.14	20	20
Endogenous	PPP3CA	NM_000944.4	186.2	192.86	194.39	20	121.97	147.08	20	165.89	168.57	20	20	20	20	20	241.72	185.02	20
Endogenous	PPP3CB	NM_001142354.1	144.91	122.61	118.92	20	125	20	20	128.95	98.33	20	20	20	20	20	146.04	56.91	20
Endogenous	PPP3CC	NM_005605.3	20	20	20	20	20	20	20	20	20	20	20	20	20	20	20	20	20
Endogenous	PPP3R1	NM_000945.3	530.56	481.5	481.96	20	455.63	495.18	858.21	931.54	599.34	834.77	632.61	327.38	20	20	443.88	520.91	20
Endogenous	PPP3R2	NM_147180.2	39.73	20	20	20	20	20	20	20	20	20	20	20	20	20	61.41	20	20
Endogenous	PRDM1	NM_182907.1	69.34	151.99	113.77	20	81.65	127.47	20	120.22	20	20	20	20	20	20	55.89	76.59	20
Endogenous	PRKAA2	NM_006252.2	176.85	20	20	20	20	20	20	20	20	20	20	20	20	20	346.59	20	20
Endogenous	PRKACA	NM_002730.3	651.32	504.49	477.39	20	353.82	357.9	926.86	775.72	927.11	477.01	509.17	20	20	20	84.64	562	422.34
Endogenous	PRKACB	NM_182948.2	20	25.54	20	20	20	20	20	25.52	20	20	20	20	20	20	20	46.69	20
Endogenous	PRKACG	NM_002732.2	20	20	20	20	20	20	20	20	20	20	20	20	20	20	38.64	20	20
Endogenous	PRKAR1B	NM_001164759.1	48.3	20	20	20	20	20	20	31.57	20	20	20	20	20	20	20	20	20
Endogenous	PRKAR2A	NM_004157.2	186.2	51.09	87.47	20	32.26	20	20	107.46	20	20	20	20	20	20	425.25	41.09	20
Endogenous	PRKAR2B	NM_002736.2	400.45	256.72	379.05	20	155.24	387.32	20	3273.48	725.77	795.02	1218.93	327.38	20	20	262.42	92.03	20
Endogenous	PRKCA	NM_002737.2	112.19	28.1	50.31	20	39.31	20	20	61.79	20	20	20	20	20	20	222.86	20	20
Endogenous	PRKCB	NM_212535.1	153.48	205.63	237.84	20	149.19	186.31	20	454.69	276.26	20	308.59	20	20	20	51.29	658.85	271.5
Endogenous	PRKCG	NM_002739.3	20	20	20	20	20	20	20	20	20	20	20	20	20	20	20	20	20
Endogenous	PRKDC	NM_006904.6	231.39	201.8	154.94	20	235.88	151.99	20	161.86	173.25	20	20	20	20	20	355.79	220.13	20
Endogenous	PRKX	NM_005044.1	22.59	20	20	20	20	20	20	27.54	20	20	20	20	20	20	76.36	20	20
Endogenous	PRL	NM_000948.3	20	20	20	20	20	20	20	20	20	20	20	20	20	20	20	20	20
Endogenous	PRLR	NM_001204318.1	20	20	20	20	20	20	20	20	20	20	20	20	20	20	20	20	20
Endogenous	PRMT8	NM_019854.3	141.79	20	20	20	20	20	20	20	20	20	20	20	20	20	264.26	20	20
Endogenous	PROM1	NM_006017.1	20	20	20	20	20	20	20	20	20	20	20	20	20	20	20	20	20
Endogenous	PTCH1	NM_000264.3	154.26	20	62.89	20	20.16	20	20	20	20	20	20	20	20	20	228.61	20	20
Endogenous	PTCRA	NM_138296.2	78.69	56.2	65.18	20	20	20	20	243.8	20	20	20	20	20	20	20	20	20
Endogenous	PTEN	NM_000314.3	1209.93	1338.49	1304.67	20	1199.55	887.41	583.58	2180.75	2022.78	1411.15	1002.92	412.79	20	20	566	1983.31	20
Endogenous	PTPN11	NM_002834.3	29.61	85.57	121.21	20	60.48	20	20	161.86	163.88	20	20	20	20	20	25.76	82.19	20
Endogenous	PTPN5	NM_001039970.1	20	20	20	20	20	20	20	20	20	20	20	20	20	20	20	20	20
Endogenous	PTPRR	NM_001207015.1	20	20	20	20	20	20	20	20	20	20	20	20	20	20	20	20	20
Endogenous	PTTG2	NM_006607.2	167.5	127.72	133.21	20	119.96	161.79	20	20	20	20	20	20	20	20	336.93	20	20
Endogenous	RAC1	NM_198829.1	130.11	111.12	129.78	20	62.5	20	20	333.8	173.25	20	20	20	20	20	87.86	166.69	20
Endogenous	RAC2	NM_002872.3	3674.98	3513.55	2786.58	905.84	3475.68	3971.26	7449.25	5195.66	3577.33	2504.3	2885.31	1750.79	1492.5	20	1218.47	2497.08	1991.03
Endogenous	RAC3	NM_005052.2	20	20	20	20	20	20	20	20	20	20	20	20	20	20	20	20	20
Endogenous	RAD21	NM_006265.2	206.46	422.75	424.22	20	232.85	411.83	480.6	598.41	533.79	20	401.17	20	20	20	115.68	649.4	20
Endogenous	RAD50	NM_005732.2	125.43	35.76	54.31	20	90.72	20	20	23.51	20	20	20	20	20	20	206.3	22.96	20
Endogenous	RAD51	NM_133487.2	20	20	20	20	30.24	20	20	57.76	20	20	20	20	20	20	20	20	20
Endogenous	RAD52	NM_134424.2	20	33.21	26.87	20	20	20	20	20	20	20	20	20	20	20	20	20	20
Endogenous	RAF1	NM_002880.2	176.07	270.76	224.69	20	241.93	245.14	429.1	249.84	191.98	20	20	20	20	20	88.09	635.12	20
Endogenous	RASA4	NM_001079877.2	409.02	106.01	151.51	20	150.2	20	20	32.24	20	20	20	20	20	20	682.37	20	20
Endogenous	RASAL1	NM_004658.1	20	20	20	20	20	20	20	20	20	20	20	20	20	20	22.77	20	20
Endogenous	RASGRF1	NM_153815.2	20	20	20	20	20	20	20	20	20	20	20	20	20	20	20	20	20
Endogenous	RASGRF2	NM_006909.1	20	20	20	20	20	20	20	20	20	20	20	20	20	20	20	20	20
Endogenous	RASGRP1	NM_005739.3	28.83	122.61	134.35	20	81.65	112.76	20	23.51	20	20	20	20	20	20	24.38	53.63	20
Endogenous	RASGRP2	NM_001098670.1	47.52	104.73	67.46	20	122.98	20	20	63.13	20	20	20	20	20	20	20	74.08	20
Endogenous	RB1	NM_000321.1	164.39	203.07	224.12	20	144.15	127.47	20	202.83	191.98	20	20	20	20	20	56.58	155.5	20
Endogenous	RBX1	NM_014248.2	186.98	407.42	330.46	20	267.13	397.13	20	770.35	444.82	20	1002.92	20	20	20	86.25	195.24	20
Endogenous	RELA	NM_021975.3	20	20	20	20	20	20	20	20	20	20	20	20	20	20	20	446.82	241.34
Endogenous	RELN	NM_005045.2	20	20	22.87	20	20	20	20	20	20	20	20	20	20	20	20	20	20
Endogenous	RET	NM_020630.4	20	20	20	20	20	20	20	20	20	20	20	20	20	20	20	20	20
Endogenous	RFC3	NM_002915.3	20	25.54	71.47	20	31.25	20	20	48.36	20	20	20	20	20	20	20	25.85	20
Endogenous	RFC4	NM_181573.2	20	20	89.19	20	55.44	20	20	73.88	20	20	20	20	20	20	21.62	20	20
Endogenous	RHOA	NM_001664.2	1790.35	1782.96	1794.07	20	1394.1	1921.89	2574.62	4091.52	2720.46	1888.16	2638.44	1167.2	20	20	545.99	1127.28	472.62
Endogenous	RIN1	NM_004292.2	20	20	20	20	20	20	20	20	20	20	20	20	20	20	20	20	20
Endogenous	RNF43	NM_017763.4	20	20	20	20	20	20	20	20	20	20	20	20	20	20	20	20	20
Endogenous	RPA3	NM_002947.3	67	20	20	20	20	20	20	20	20	20	20	20	20	20	91.3	20	20
Endogenous	RPS27A	NM_002954.5	7462.93	20714.7	9344.81	11932.1	19466	11041.1	24476.1	11165.7	5707.81	3557.7	6588.39	5537.06	2724.41	3718.86	3920.36	2650.46	3710.55
Endogenous	RPS6KA5	NM_004755.2	35.06	125.16	88.62	20	84.67	147.08	20	39.63	20	20	20	20	20	20	20	109.2	20
Endogenous	RPS6KA6	NM_014496.1	79.47	20	20	20	20	20	20	20	20	20	20	20	20	20	326.81	20	20
Endogenous	RRAS2	NM_001102669.2	344.36	174.97	91.48	20	86.69	20	20	48.36	20	20	20	20	20	20	705.6	20	20
Endogenous	RUNX1	NM_001754.4	95.83	86.85	102.34	20	96.77	20	20	108.8	20	20	20	20	20	20	30.13	299.43	20
Endogenous	RUNX1T1	NM_004349.2	20	20	82.33	20	20	20	20	20	20	20	20	20	20	20	20	20	20
Endogenous	RXRG	NM_006917.3	20	20	20	20	20	20	20	20	20	20	20	20	20	20	20	20	20
Endogenous	SETBP1	NM_015559.2	20	20	35.45	20	20	20	20	20	20	20	20	20	20	20	20	23.34	20
Endogenous	SETD2	NM_014159.6	56.09	132.83	130.92	20	107.86	20	20	66.49	20	20	20	20	20	20	20.01	229.59	20
Endogenous	SF3B1	NM_001005526.1	102.06	136.66	98.34	20	120.96	20	20	161.19	210.71	20	20	20	20	20	43.93	138.33	20
Endogenous	SFN	NM_006142.3	88.82	20	20	20	20	20	20	20	20	20	20	20	20	20	150.64	20	20
Endogenous	SFRP1	NM_003012.3	73.23	20	20	20	20	20	20	20	20	20	20	20	20	20	184.22	20	20
Endogenous	SFRP2	NM_003013.2	20	20	20	20	20	20	20	20	20	20	20	20	20	20	20	20	20
Endogenous	SFRP4	NM_003014.2	20	20	20	20	20	20	20	20	20	20	20	20	20	20	20	20	20
Endogenous	SGK2	NM_170693.1	48.3	20	20	20	20	20	20	20	20	20	20	20	20	20	60.72	20	20
Endogenous	SHC1	NM_183001.4	141.02	192.86	363.62	20	158.26	313.78	20	147.09	103.01	20	20	20	20	20	47.15	20	20
Endogenous	SHC2	NM_012435.2	20	20	20	20	20	20	20	20	20	20	20	20	20	20	20	20	20
Endogenous	SHC3	NM_016848.5	95.83	20	20	20	20	20	20	20	20	20	20	20	20	20	228.38	20	20
Endogenous	SHC4	NM_203349.2	20	20	20	20	20	20	20	20	20	20	20	20	20	20	20	20	20
Endogenous	SIN3A	NM_015477.1	65.44	120.06	134.35	20	134.07	132.38	20	99.4	20	20	20	20	20	20	24.15	102.06	211.17
Endogenous	SIRT4	NM_012240.1	75.57	20	20	20	20	20	20	20	20	20	20	20	20	20	204.46	20	20
Endogenous	SIX1	NM_005982.3	20	20	20	20	20	20	20	20	20	20	20	20	20	20	27.37	20	20
Endogenous	SKP1	NM_170679.2	460.44	699.9	469.38	20	456.64	578.53	789.55	1088.7	692.99	477.01	848.62	20	20	20	132.7	422.9	472.62
Endogenous	SKP2	NM_005983.2	20	40.87	39.45	20	31.25	20	20	47.69	20	20	20	20	20	20	20	20	20
Endogenous	SMAD2	NM_001003652.1	38.18	20	53.74	20	26.21	20	20	32.91	20	20	20	20	20	20	106.25	62.51	20
Endogenous	SMAD3	NM_005902.3	70.12	97.07	82.33	20	103.83	20	20	32.24	20	20	20	20	20	20	164.67	58.65	20
Endogenous	SMAD4	NM_005359.3	73.23	126.44	184.09	20	105.84	127.47	20	168.58	149.84	20	20	20	20	20	50.83	165.73	20
Endogenous	SMAD9	NM_005905.2	114.53	20	20	20	20	20	20	20	20	20	20	20	20	20	302.66	20	20
Endogenous	SMARCA4	NM_003072.3	84.14	39.59	61.75	20	45.36	20	20	20	20	20	20	20	20	20	113.38	38.59	20
Endogenous	SMARCB1	NM_003073.3	40.51	81.74	173.8	20	85.68	20	20	107.46	20	20	20	20	20	20	28.75	64.82	20
Endogenous	SMC1A	NM_006306.2	20	20	23.44	20	20	20	20	20	20	20	20	20	20	20	20	57.49	20
Endogenous	SMC1B	NM_148674.3	20	20	20	20	20	20	20	20	20	20	20	20	20	20	20	20	20
Endogenous	SMC3	NM_005445.3	285.93	194.13	222.4	20	206.65	132.38	20	198.8	20	20	20	20	20	20	431.92	42.44	20
Endogenous	SMO	NM_005631.3	20	20	20	20	20	20	20	20	20	20	20	20	20	20	20	20	20
Endogenous	SOCS1	NM_003745.1	20	20	20	20	20	20	20	20	20	20	20	20	20	20	20	23.73	20
Endogenous	SOCS2	NM_003877.3	154.26	30.65	158.37	20	80.64	20	20	241.78	20	20	339.45	20	20	20	218.95	30.1	20
Endogenous	SOCS3	NM_003955.3	338.13	54.92	37.16	20	58.47	20	20	143.73	107.69	20	20	20	20	20	84.64	1525.49	20
Endogenous	SOS1	NM_005633.2	105.96	177.53	167.51	20	92.74	20	20	135.67	112.38	20	20	20	20	20	277.13	175.76	20
Endogenous	SOS2	NM_006939.2	434.73	272.04	273.86	20	235.88	201.01	20	299.54	379.27	20	20	20	20	20	147.42	771.91	20
Endogenous	SOST	NM_025237.2	20	20	20	20	20	20	20	20	20	20	20	20	20	20	24.38	20	20
Endogenous	SOX17	NM_022454.3	25.71	20	20	20	20	20	20	20	20	20	20	20	20	20	61.18	20	20
Endogenous	SOX9	NM_000346.2	26.49	20	20	20	20	20	20	20	20	20	20	20	20	20	66.93	20	20
Endogenous	SP1	NM_003109.1	294.5	233.73	276.71	20	224.79	191.21	20	255.89	299.67	20	20	20	20	20	202.39	433.13	20
Endogenous	SPOP	NM_001007226.1	55.32	20	20	20	23.18	20	20	20	20	20	20	20	20	20	203.31	28.75	20
Endogenous	SPP1	NM_000582.2	190.1	20	82.9	20	46.37	20	20	47.69	20	20	20	20	20	20	243.1	27.59	20
Endogenous	SPRY1	NM_005841.1	24.15	20	20	20	20	20	20	20	20	20	20	20	20	20	72.22	20	20
Endogenous	SPRY2	NM_005842.2	20.26	20	25.73	20	20	20	20	21.49	20	20	20	20	20	20	20	20	20
Endogenous	SPRY4	NM_030964.3	76.35	20	20	20	20	20	20	20	20	20	20	20	20	20	94.29	20	20
Endogenous	SRSF2	NM_003016.3	143.35	196.69	149.79	20	195.56	20	20	96.71	20	20	20	20	20	20	52.67	30.87	20
Endogenous	SSX1	NM_005635.2	20	20	20	20	20	20	20	20	20	20	20	20	20	20	20	20	20
Endogenous	STAG2	NM_001042749.1	216.59	291.2	252.7	20	225.8	313.78	20	319.69	304.35	20	20	20	20	20	61.87	78.14	20
Endogenous	STAT1	NM_007315.2	20	26.82	98.91	20	20	20	20	45.67	20	20	20	20	20	20	20	2450.58	362
Endogenous	STAT3	NM_139276.2	265.67	167.31	190.96	20	194.55	284.36	532.09	461.4	318.4	20	354.88	20	20	20	119.59	405.34	20
Endogenous	STAT4	NM_003151.2	20	33.21	38.31	20	39.31	20	20	30.22	20	20	20	20	20	20	20	32.03	20
Endogenous	STK11	NM_000455.4	77.13	127.72	66.89	20	101.81	20	20	92.01	98.33	20	20	20	20	20	25.76	78.71	20
Endogenous	STMN1	NM_203401.1	29.61	75.35	240.12	20	72.58	20	20	350.59	313.72	20	20	20	20	20	78.43	20	20
Endogenous	SUV39H2	NM_024670.3	108.29	63.86	85.76	20	34.27	20	20	59.77	20	20	20	20	20	20	317.38	20	20
Endogenous	SYK	NM_003177.3	578.09	629.65	682.07	20	565.5	465.77	617.91	1083.32	889.65	20	416.6	20	20	20	159.38	32.99	20
Endogenous	TBL1XR1	NM_024665.4	235.29	388.27	699.79	20	420.35	402.03	20	676.99	552.52	20	432.03	284.68	20	20	88.32	249.07	20
Endogenous	TCF3	NM_003200.2	59.99	49.81	34.88	20	54.43	20	20	20	20	20	20	20	20	20	108.09	29.71	20
Endogenous	TCF7L1	NM_031283.1	157.38	53.64	45.74	20	50.4	20	20	20	20	20	20	20	20	20	292.77	50.93	20
Endogenous	TCL1B	NM_004918.2	20	20	20	20	20	20	20	20	20	20	20	20	20	20	20	20	20
Endogenous	TET2	NM_001127208.2	1036.97	1001.32	1070.84	20	828.6	612.85	360.45	1404.36	1119.09	675.76	1234.36	313.15	1279.29	20	543.46	769.4	20
Endogenous	TFDP1	NM_007111.4	215.03	94.51	94.91	20	140.12	122.57	20	215.59	154.52	20	20	20	20	20	206.07	162.64	20
Endogenous	TGFB1	NM_000660.3	359.94	464.9	543.14	20	267.13	460.86	514.92	1892.63	861.56	636.01	1311.51	327.38	20	20	75.21	1304.01	543.01
Endogenous	TGFB2	NM_003238.2	20	20	20	20	20	20	20	20	20	20	20	20	20	20	20	20	201.11
Endogenous	TGFB3	NM_003239.2	20	20	20	20	20	20	20	20	20	20	20	20	20	20	31.74	20	20
Endogenous	TGFBR2	NM_001024847.1	115.31	178.81	116.63	20	157.25	186.31	20	132.31	135.79	20	20	20	20	20	34.96	383.93	20
Endogenous	TH	NM_000360.3	20	20	20	20	20	20	20	20	20	20	20	20	20	20	20	20	20
Endogenous	THBS1	NM_003246.2	419.93	295.03	779.26	20	364.91	470.67	20	2484.33	608.71	20	1018.35	20	20	20	20	216.08	20
Endogenous	THBS4	NM_003248.3	20	20	20	20	20	20	20	20	20	20	20	20	20	20	20	20	20
Endogenous	THEM4	NM_053055.4	114.53	72.8	76.04	20	133.06	20	20	23.51	20	20	20	20	20	20	400.87	27.01	20
Endogenous	TIAM1	NM_003253.2	155.04	61.31	49.74	20	66.53	20	20	61.79	20	20	20	20	20	20	311.63	50.93	20
Endogenous	TLR2	NM_003264.3	313.2	288.64	162.37	20	150.2	372.61	20	253.87	435.46	20	20	20	20	20	65.09	369.27	894.96
Endogenous	TLR4	NM_138554.2	352.15	195.41	284.15	20	204.63	377.51	20	457.37	416.73	20	478.31	20	20	20	197.1	238.85	20
Endogenous	TLX1	NM_005521.3	69.34	20	20	20	20	20	20	20	20	20	20	20	20	20	113.61	20	20
Endogenous	TMPRSS2	NM_005656.2	20	20	20	20	20	20	20	20	20	20	20	20	20	20	20	20	20
Endogenous	TNC	NM_002160.3	69.34	20	20	20	20	20	20	20	20	20	20	20	20	20	313.01	20	20
Endogenous	TNF	NM_000594.2	132.45	70.25	77.18	20	90.72	20	20	114.18	20	20	432.03	20	20	20	161.45	33.38	20
Endogenous	TNFAIP3	NM_006290.2	514.98	388.27	423.07	20	367.93	485.38	20	507.75	318.4	655.89	478.31	20	20	20	152.25	634.16	20
Endogenous	TNFRSF10A	NM_003844.2	20	28.1	20	20	24.19	20	20	20	20	20	20	20	20	20	20	20	20
Endogenous	TNFRSF10B	NM_003842.3	20.26	20	26.3	20	24.19	20	20	31.57	20	20	20	20	20	20	20	46.3	20
Endogenous	TNFRSF10C	NM_003841.2	1507.54	992.38	759.82	20	768.12	990.36	1424.63	799.23	730.45	993.77	354.88	20	497.5	20	145.12	1642.79	251.39
Endogenous	TNFRSF10D	NM_003840.3	194.77	20	29.73	20	29.23	20	20	20	20	20	20	20	20	20	348.89	20	20
Endogenous	TNFSF10	NM_003810.2	1216.94	933.63	1448.75	20	553.41	1196.28	1493.28	1891.96	1226.78	1053.4	8378.21	427.02	20	20	255.98	1520.47	211.17
Endogenous	TNN	NM_022093.1	20	20	20	20	20	20	20	20	20	20	20	20	20	20	20	20	20
Endogenous	TNR	NM_003285.2	20	20	20	20	20	20	20	20	20	20	20	20	20	20	20	20	20
Endogenous	TP53	NM_000546.2	35.06	62.58	73.75	20	78.63	166.69	20	86.64	121.74	20	20	20	20	20	38.87	47.46	20
Endogenous	TP73	NM_005427.3	20	20	20	20	20	20	20	20	20	20	20	20	20	20	20	20	20
Endogenous	TPO	NM_175722.1	22.59	20	20	20	20	20	20	20	20	20	20	20	20	20	86.02	20	20
Endogenous	TRAF7	NM_032271.2	162.83	154.54	152.65	20	102.82	151.99	20	211.56	234.12	20	20	20	20	20	51.29	113.83	20
Endogenous	TSC1	NM_000368.3	23.37	57.47	76.61	20	20.16	20	20	45	20	20	20	20	20	20	20	71.96	20
Endogenous	TSHR	NM_001018036.2	20	20	20	20	20	20	20	20	20	20	20	20	20	20	20	20	20
Endogenous	TSLP	NM_033035.4	98.17	20	20	20	20	20	20	20	20	20	20	20	20	20	232.75	20	20
Endogenous	TSPAN7	NM_004615.3	20	20	37.73	20	20	20	20	24.18	20	20	20	20	20	20	20	20	20
Endogenous	TTK	NM_003318.3	20	20	45.74	20	20	20	20	55.07	20	20	20	20	20	20	20	20	20
Endogenous	U2AF1	NM_001025203.1	680.15	853.16	485.96	20	615.91	745.22	738.06	840.2	613.39	457.13	725.19	327.38	20	20	323.82	359.04	20
Endogenous	UBB	NM_018955.2	20	20	21.15	20	26.21	20	20	60.45	20	20	20	20	20	20	20	20	20
Endogenous	UBE2T	NM_014176.3	20	20	28.01	20	20	20	20	29.55	20	20	20	20	20	20	20	20	20
Endogenous	UTY	NM_007125.3	66.22	20	20	20	20	20	20	20	20	20	20	20	20	20	20	20	20
Endogenous	VEGFA	NM_001025366.1	20	20	20	20	20	20	20	20	20	20	20	20	20	20	20	71.19	20
Endogenous	VEGFC	NM_005429.2	20	20	20	20	20	20	20	20	20	20	20	20	20	20	20	20	20
Endogenous	VHL	NM_000551.2	197.89	136.66	154.37	20	165.32	225.53	20	224.32	323.08	20	20	20	20	20	346.59	144.5	20
Endogenous	WEE1	NM_003390.3	20	20	20	20	20	20	20	34.92	20	20	20	20	20	20	20	20	20
Endogenous	WHSC1	NM_007331.1	20	20	32.59	20	20	20	20	28.88	20	20	20	20	20	20	20	22.96	20
Endogenous	WHSC1L1	NM_017778.2	103.62	245.22	203.53	20	181.45	20	20	133.65	159.2	20	20	20	20	20	40.94	272.03	20
Endogenous	WIF1	NM_007191.2	20	20	20	20	20	20	20	20	20	20	20	20	20	20	20	20	20
Endogenous	WNT10A	NM_025216.2	25.71	20	20	20	20	20	20	20	20	20	20	20	20	20	23.69	20	20
Endogenous	WNT10B	NM_003394.2	121.54	20	20	20	28.22	20	20	20	20	20	20	20	20	20	256.67	20	20
Endogenous	WNT11	NM_004626.2	20	20	20	20	20	20	20	20	20	20	20	20	20	20	20	20	20
Endogenous	WNT16	NM_057168.1	52.98	20	20	20	20	20	20	20	20	20	20	20	20	20	160.53	20	20
Endogenous	WNT2	NM_003391.2	126.99	20	20	20	20	20	20	20	20	20	20	20	20	20	313.47	20	20
Endogenous	WNT2B	NM_024494.1	158.93	20	20	20	20	20	20	20	20	20	20	20	20	20	399.26	20	20
Endogenous	WNT3	NM_030753.3	125.43	20	20	20	20	20	20	20	20	20	20	20	20	20	314.62	20	20
Endogenous	WNT4	NM_030761.3	42.07	20	20	20	20	20	20	20	20	20	20	20	20	20	35.19	20	20
Endogenous	WNT5A	NM_003392.3	20	20	20	20	20	20	20	20	20	20	20	20	20	20	20	20	20
Endogenous	WNT5B	NM_032642.2	51.42	20	20	20	20	20	20	20	20	20	20	20	20	20	146.27	20	20
Endogenous	WNT6	NM_006522.3	45.19	47.26	24.01	1468.09	33.26	181.4	841.04	23.51	238.8	1033.52	756.04	284.68	20	20	37.26	20	20
Endogenous	WNT7A	NM_004625.3	20	20	20	20	20	20	20	20	20	20	20	20	20	20	20	20	20
Endogenous	WNT7B	NM_058238.1	55.32	20	20	20	20	20	20	20	20	20	20	20	20	20	71.07	20	20
Endogenous	WT1	NM_000378.3	116.86	20	20	20	20	20	20	20	20	20	20	20	20	20	302.2	20	20
Endogenous	XPA	NM_000380.3	20	20	20	20	20	20	20	20	20	20	20	20	20	20	20	21.99	20
Endogenous	XRCC4	NM_003401.3	22.59	33.21	38.31	20	35.28	20	20	73.21	20	20	20	20	20	20	20	77.36	20
Endogenous	ZAK	NM_016653.2	20	20	20	20	20	20	20	20	20	20	20	20	20	20	20	20	20
Endogenous	ZBTB16	NM_006006.4	29.61	43.42	61.17	20	82.66	20	20	63.8	20	20	20	20	20	20	20	40.71	20
Endogenous	ZBTB32	NM_014383.1	43.63	20	21.15	20	20	20	20	20	20	20	20	20	20	20	41.86	20	20
Endogenous	ZIC2	NM_007129.2	20	20	20	20	20	20	20	20	20	20	20	20	20	20	26.68	20	20
Housekeeping	ACAD9	NM_014049.4	20	26.82	20.58	20	21.17	20	20	22.84	20	20	20	20	20	20	20	20	20
Housekeeping	AGK	NM_018238.3	20	42.15	69.75	20	31.25	20	20	41.64	20	20	20	20	20	20	22.31	20.06	20
Housekeeping	AMMECR1L	NM_001199140.1	81.03	48.53	26.87	20	39.31	122.57	20	46.34	20	20	20	20	20	20	212.97	26.05	20
Housekeeping	C10orf76	NM_024541.2	170.62	20	59.46	20	78.63	98.06	20	79.92	20	20	20	20	20	20	183.3	34.73	20
Housekeeping	CC2D1B	NM_032449.2	20	20	20	20	20	20	20	20	20	20	20	20	20	20	20	20	20
Housekeeping	CNOT10	NM_001256741.1	31.94	29.38	52.03	20	21.17	20	20	47.01	20	20	20	20	20	20	20	50.35	20
Housekeeping	CNOT4	NM_001190848.1	52.98	172.42	165.23	20	159.27	20	20	103.43	117.06	20	20	20	20	20	25.3	62.32	20
Housekeeping	COG7	NM_153603.3	20	38.32	34.88	20	31.25	20	20	41.64	20	20	20	20	20	20	20	34.53	20
Housekeeping	DDX50	NM_024045.1	42.07	53.64	64.03	20	57.46	20	20	90	20	20	20	20	20	20	31.97	55.76	20
Housekeeping	DHX16	NM_001164239.1	158.93	118.78	71.47	20	140.12	98.06	20	87.98	140.47	20	20	20	20	20	63.71	72.35	20
Housekeeping	DNAJC14	NM_032364.5	20	20	20	20	20	20	20	20	20	20	20	20	20	20	21.85	26.82	20
Housekeeping	EDC3	NM_001142443.1	21.81	86.85	71.47	20	63.51	20	20	72.54	20	20	20	20	20	20	24.15	30.87	20
Housekeeping	EIF2B4	NM_172195.3	158.16	129	137.79	20	226.81	20	20	73.88	98.33	20	20	20	20	20	141.67	45.34	20
Housekeeping	ERCC3	NM_000122.1	20	20	20	20	20	20	20	20	20	20	20	20	20	20	20	20	20
Housekeeping	FCF1	NM_015962.4	43.63	20	20	20	20	20	20	44.33	20	20	20	20	20	20	143.28	111.32	20
Housekeeping	FTSJ2	NM_013393.1	59.21	47.26	38.31	20	34.27	20	20	44.33	93.65	20	20	20	20	20	88.55	28.17	20
Housekeeping	GPATCH3	NM_022078.2	134.78	34.48	29.73	20	58.47	20	20	24.18	20	20	20	20	20	20	109.47	20	20
Housekeeping	HDAC3	NM_003883.2	204.12	121.33	114.34	20	189.51	20	20	117.53	131.11	20	20	20	20	20	184.45	54.6	20
Housekeeping	MRPS5	NM_031902.3	28.05	42.15	46.88	20	31.25	20	20	58.43	20	20	20	20	20	20	26.68	75.44	20
Housekeeping	MTMR14	NM_022485.3	75.57	111.12	122.92	20	110.88	20	20	116.86	112.38	20	20	20	20	20	26.91	338.2	261.45
Housekeeping	NOL7	NM_016167.3	44.41	66.41	60.03	20	55.44	20	20	96.04	20	20	20	20	20	20	31.97	68.68	20
Housekeeping	NUBP1	NM_001278506.1	20	20	21.73	20	26.21	20	20	20	20	20	20	20	20	20	20	21.61	20
Housekeeping	PIAS1	NM_016166.1	181.53	155.82	182.38	20	142.13	220.63	20	145.74	126.42	20	20	20	20	20	113.84	247.53	20
Housekeeping	PIK3R4	NM_014602.1	23.37	76.63	65.18	20	92.74	20	20	40.97	20	20	20	20	20	20	20	25.66	20
Housekeeping	PRPF38A	NM_032864.3	94.27	226.06	236.12	20	195.56	205.92	20	216.93	177.93	20	20	20	20	20	43.7	315.44	20
Housekeeping	RBM45	NM_152945.2	20	20	20	20	20	20	20	20	20	20	20	20	20	20	20	20	20
Housekeeping	SAP130	NM_024545.3	20	20	25.16	20	20	20	20	24.85	20	20	20	20	20	20	20	86.43	20
Housekeeping	SF3A3	NM_006802.2	77.13	37.04	44.02	20	37.3	20	20	41.64	20	20	20	20	20	20	235.74	91.26	20
Housekeeping	SLC4A1AP	NM_018158.2	230.61	187.75	103.48	905.84	120.96	107.86	20	92.68	168.57	20	20	20	20	20	262.42	67.33	20
Housekeeping	TLK2	NM_006852.2	255.54	145.6	167.51	20	108.87	20	20	145.74	112.38	20	20	20	20	20	251.61	157.04	20
Housekeeping	TMUB2	NM_024107.2	304.63	209.46	202.39	20	263.1	215.72	343.28	264.62	182.61	20	20	20	20	20	331.18	202.19	20
Housekeeping	TRIM39	NM_021253.3	194.77	62.58	48.02	20	168.34	112.76	20	57.09	20	20	20	20	20	20	241.72	72.73	20
Housekeeping	TTC31	NR_027749.1	155.82	48.53	34.88	20	56.45	20	20	20	20	20	20	20	20	20	269.77	20	20
Housekeeping	USP39	NM_001256725.1	94.27	117.5	112.63	20	62.5	117.67	20	206.86	149.84	20	20	20	20	20	34.5	49	20
Housekeeping	VPS33B	NM_018668.3	20	20	27.44	20	40.32	20	20	25.52	20	20	20	20	20	20	20	23.92	20
Housekeeping	ZC3H14	NM_001160103.1	109.85	37.04	47.45	20	37.3	20	20	42.31	20	20	20	20	20	20	229.76	44.37	20
Housekeeping	ZKSCAN5	NM_014569.3	59.21	20	20	20	20	20	20	20	20	20	20	20	20	20	130.86	20	20
Housekeeping	ZNF143	NM_003442.5	101.28	95.79	126.92	20	90.72	122.57	20	143.06	117.06	20	20	20	20	20	25.99	100.52	20
Housekeeping	ZNF346	NM_012279.2	166.73	33.21	78.33	20	75.6	20	20	50.37	20	20	20	20	20	20	218.72	23.15	20
Housekeeping	ZNF384	NM_133476.3	83.36	182.64	150.36	20	67.54	102.96	20	229.02	93.65	20	20	20	20	20	43.47	183.28	20

## Sheet: Progression CTC 1
File Name			Prg 01-1C.RCC	Prg 04-1C.RCC	Prg 05-1C.RCC	Prg 08-1C.RCC	Prg 09-1C.RCC	Prg 10-1C.RCC	Prg 12-1C.RCC	Prg 13-1C.RCC	Prg 17-1C.RCC	Prg 19-1C.RCC	Prg 20-1C.RCC	Prg 21-1C.RCC	Prg 23-1C.RCC	Prg 24-1C.RCC	Prg 25-1C.RCC	Prg 27-1C.RCC	Prg 28-1C.RCC
Description
Sample ID			PROG 13APRIL18 SET 2 (T1)	PROG 13APRIL18 SET 2 (T1)	PROG 13APRIL18 SET 2 (T1)	PROG 13APRIL18 SET 2 (T1)	PROG 13APRIL18 SET 2 (T1)	PROG 13APRIL18 SET 2 (T1)	PROG 13APRIL18 SET 2 (T1)	PROG 13APRIL18 SET 2 (T1)	PROG 13APRIL18 SET 2 (T1)	PROG 13APRIL18 SET 2 (T1)	PROG 13APRIL18 SET 2 (T1)	1	1	1	1	PROGRESSION SET 6 CTC 220120	PROGRESSION SET 6 CTC 220120
Owner
Sample Date			04/16/2018	04/16/2018	04/16/2018	04/16/2018	04/16/2018	04/16/2018	04/16/2018	04/16/2018	04/16/2018	04/16/2018	04/16/2018	12/18/2018	12/18/2018	12/18/2018	12/18/2018	01/22/2020	01/22/2020
File Version			1.7	1.7	1.7	1.7	1.7	1.7	1.7	1.7	1.7	1.7	1.7	1.7	1.7	1.7	1.7	1.7	1.7
Gene RLF			NS_CANCERPROG_C4972+PLS_NUS_CA_PROG_C5939	NS_CANCERPROG_C4972+PLS_NUS_CA_PROG_C5939	NS_CANCERPROG_C4972+PLS_NUS_CA_PROG_C5939	NS_CANCERPROG_C4972+PLS_NUS_CA_PROG_C5939	NS_CANCERPROG_C4972+PLS_NUS_CA_PROG_C5939	NS_CANCERPROG_C4972+PLS_NUS_CA_PROG_C5939	NS_CANCERPROG_C4972+PLS_NUS_CA_PROG_C5939	NS_CANCERPROG_C4972+PLS_NUS_CA_PROG_C5939	NS_CANCERPROG_C4972+PLS_NUS_CA_PROG_C5939	NS_CANCERPROG_C4972+PLS_NUS_CA_PROG_C5939	NS_CANCERPROG_C4972+PLS_NUS_CA_PROG_C5939	NS_CANCERPROG_C4972+PLS_NUS_CA_PROG_C5939	NS_CANCERPROG_C4972+PLS_NUS_CA_PROG_C5939	NS_CANCERPROG_C4972+PLS_NUS_CA_PROG_C5939	NS_CANCERPROG_C4972+PLS_NUS_CA_PROG_C5939	NS_CANCERPROG_C4972+PLS_NUS_CA_PROG_C5939	NS_CANCERPROG_C4972+PLS_NUS_CA_PROG_C5939
Comments
Lane ID			1	2	3	5	6	7	8	9	10	11	12	1	2	4	5	5	7
FOV Count			555	555	555	555	555	555	555	555	555	555	555	555	555	555	555	555	555
FOV Counted			527	543	529	531	526	531	534	531	493	525	504	550	547	543	544	509	551
Scanner ID			1505C0279	1505C0279	1505C0279	1505C0279	1505C0279	1505C0279	1505C0279	1505C0279	1505C0279	1505C0279	1505C0279	1505C0279	1505C0279	1505C0279	1505C0279	1505C0279	1505C0279
Stage Position			5	5	5	5	5	5	5	5	5	5	5	3	3	3	3	1	1
Binding Density			0.18	0.21	0.22	0.15	0.22	0.19	0.18	0.22	0.21	0.15	0.15	0.27	0.13	0.13	0.46	0.89	0.17
Messages
Positive	POS_A	ERCC_00117.1	12293	18808	13701	15457	14635	13994	13884	12805	14319	16508	15162	9239	10962	11592	10883	31296	43189
Positive	POS_B	ERCC_00112.1	5321	8003	5690	6795	6318	6205	6353	5628	6263	7411	6650	3705	4405	4852	4540	13842	19276
Positive	POS_C	ERCC_00002.1	1657	2371	1715	1949	1942	1814	1816	1660	1889	2237	2055	1159	1435	1543	1423	3836	5571
Positive	POS_D	ERCC_00092.1	317	461	350	409	384	354	346	327	337	414	369	241	334	336	293	800	1140
Positive	POS_E	ERCC_00035.1	35	48	43	54	63	56	47	48	46	65	43	44	30	53	33	97	138
Positive	POS_F	ERCC_00034.1	27	51	47	39	42	40	38	37	25	41	22	41	39	41	46	62	82
Negative	NEG_A	ERCC_00096.1	2	1	1	2	1	4	4	1	1	5	2	8	5	5	2	24	8
Negative	NEG_B	ERCC_00041.1	2	3	2	1	4	4	2	2	2	4	1	2	4	4	4	18	9
Negative	NEG_C	ERCC_00019.1	2	4	1	1	2	1	1	2	1	1	4	2	5	3	7	9	7
Negative	NEG_D	ERCC_00076.1	3	3	1	1	3	5	5	2	1	3	5	4	2	6	2	11	8
Negative	NEG_E	ERCC_00098.1	3	3	1	5	4	4	3	4	2	4	4	8	4	4	15	48	10
Negative	NEG_F	ERCC_00126.1	3	6	3	5	5	11	7	4	4	4	6	9	10	8	10	35	31
Negative	NEG_G	ERCC_00144.1	2	3	1	1	1	1	1	2	1	1	1	1	1	1	7	11	5
Negative	NEG_H	ERCC_00154.1	1	3	1	1	1	1	1	1	1	1	1	1	1	1	6	8	2
Endogenous	AAMP	NM_001087.3	20	159.29	82.35	20	108.3	20	20	122.19	148.54	20	20	20	20	20	26.62	25.05	20
Endogenous	ABI3BP	NM_015429.3	230.78	20	56.24	20	35.41	20	20	20	20	20	20	20	20	20	303.04	20	20
Endogenous	ACHE	NM_000665.3	63.23	20	20	20	20	20	20	20	20	20	20	20	20	20	52.23	20	20
Endogenous	ACTG2	NM_001615.3	20	20	20	20	20	20	20	20	20	20	20	20	20	20	20	20	20
Endogenous	ACVR1	NM_001105.2	20	42.31	52.22	20	34.37	20	20	179.32	81.34	20	20	20	20	20	20	42.41	20
Endogenous	ACVR1C	NM_145259.2	79.03	20	20	20	20	20	20	20	20	20	20	20	20	20	218.43	20	20
Endogenous	ACVRL1	NM_000020.1	20	20	20	20	20	20	20	20	20	20	20	20	20	20	20	20	20
Endogenous	ADAM15	NM_207195.1	20	151.83	72.31	20	122.88	20	20	177.74	155.61	20	20	20	20	20	25.9	72.4	20
Endogenous	ADAM17	NM_003183.4	79.03	88.36	104.45	20	122.88	20	20	115.85	166.22	20	20	20	20	20	37.84	208.7	20
Endogenous	ADAM28	NM_014265.4	20	125.69	144.62	20	136.42	20	20	20	20	20	20	20	20	20	20	43.6	20
Endogenous	ADAM8	NM_001109.4	281.36	395.75	216.93	20	208.27	20	20	211.06	332.45	20	20	20	20	20	36.69	586.46	20
Endogenous	ADAM9	NM_001005845.1	79.03	26.13	20	20	20.83	20	20	93.63	137.93	20	20	20	20	20	20	48.33	20
Endogenous	ADAMTS1	NM_006988.3	110.65	20	20	20	20	20	20	20	20	20	20	20	20	20	248.93	20	20
Endogenous	ADAMTS12	NM_030955.2	20	20	20	20	20	20	20	20	20	20	20	20	20	20	20	20	20
Endogenous	ADAMTS8	NM_007037.4	20	20	20	20	20	20	20	20	20	20	20	20	20	20	23.17	20	20
Endogenous	ADAP1	NM_006869.2	85.36	120.72	92.4	20	86.43	20	20	112.67	159.15	20	20	20	20	20	24.03	83.84	20
Endogenous	ADD1	NM_001119.4	173.87	333.52	524.24	20	314.49	484.5	20	328.49	339.52	20	388.92	20	20	20	77.56	364.35	20
Endogenous	ADM2	NM_001253845.1	20	20	20	20	20	20	20	20	20	20	20	20	20	20	58.42	20	20
Endogenous	ADRA2B	NM_000682.4	20	20	20	20	20	20	20	20	20	20	20	20	20	20	45.9	20	20
Endogenous	AEBP1	NM_001129.3	20	36.09	20	20	20	20	20	20	20	20	20	20	20	20	94.82	20	20
Endogenous	AGGF1	NM_018046.3	20	20	20	20	20	20	20	20	20	20	20	20	20	20	32.09	20	20
Endogenous	AGR2	NM_006408.3	20	20	20	20	20	20	20	20	20	20	20	20	20	20	20	20	20
Endogenous	AGRN	NM_198576.2	20	20	20	20	20	20	20	20	20	20	20	20	20	20	20	20	20
Endogenous	AGT	NM_000029.3	20	20	20	20	20	20	20	20	20	20	20	20	20	20	20	20	20
Endogenous	AHNAK	NM_001620.2	173.87	436.82	283.21	20	538.39	247.88	20	163.45	417.33	20	20	20	20	20	159.29	502.23	20
Endogenous	AKAP12	NM_005100.3	20	20	164.7	20	20	20	20	20	20	20	20	20	20	20	229.79	20	20
Endogenous	AKAP2	NM_001004065.4	126.45	99.56	104.45	20	77.06	20	20	168.21	20	20	20	20	20	20	334.55	24.86	20
Endogenous	AKT1	NM_005163.2	20	65.96	52.22	20	38.53	20	20	66.65	20	20	20	20	20	20	20	486.06	451.77
Endogenous	AKT2	NM_001626.2	123.29	107.03	216.93	20	109.34	20	20	245.97	109.64	20	20	20	20	20	28.35	205.15	20
Endogenous	AKT3	NM_005465.4	123.29	246.41	881.77	20	168.7	315.49	20	160.28	113.17	20	20	20	20	20	36.69	133.94	20
Endogenous	ALB	NM_000477.5	20	20	20	20	20	20	20	20	20	20	20	20	20	20	20	20	20
Endogenous	ALDOA	NM_184041.2	395.16	102.05	239.02	20	203.07	304.22	474.66	474.49	240.49	20	20	20	20	20	160.87	1082.78	1129.42
Endogenous	ALOX5	NM_000698.2	1292.97	1473.47	1054.51	20	1414.18	822.52	1265.76	1385.39	1580.89	20	525.04	537.72	1260.28	20	260.3	2190.02	888.48
Endogenous	AMH	NM_000479.3	20	20	20	20	20	20	20	20	20	20	20	20	20	20	20	20	20
Endogenous	ANG	NM_001145.4	69.55	20	20	20	20	20	20	20	20	20	20	20	20	20	249.08	20	20
Endogenous	ANGPT1	NM_001146.3	91.68	20	20	20	20	20	20	49.19	20	20	20	20	20	20	276.27	20	20
Endogenous	ANGPT2	NM_001147.2	75.87	28.62	20	20	52.07	20	20	20	20	20	20	20	20	20	269.51	27.42	20
Endogenous	ANGPTL2	NM_012098.2	20	20	20	20	20	20	20	20	20	20	20	20	20	20	20	20	20
Endogenous	ANGPTL4	NR_104213.1	20	20	20	20	20	20	20	20	20	20	20	20	20	20	20	20	20
Endogenous	ANPEP	NM_001150.1	1179.17	805.18	582.49	20	854.96	845.05	587.68	644.29	1595.03	447.05	20	330.91	20	20	95.98	1453.44	361.42
Endogenous	ANXA2P2	NR_003573.1	132.77	26.13	100.43	20	27.08	20	20	95.22	20	20	20	20	20	20	115.98	381.7	20
Endogenous	AP1M2	NM_005498.4	20	20	20	20	20	20	20	20	20	20	20	20	20	20	20	20	20
Endogenous	APC	NM_000038.3	189.68	155.56	148.64	20	109.34	20	20	109.5	127.32	20	20	317.12	20	20	193.68	152.48	20
Endogenous	APOD	NM_001647.3	20	20	20	20	20	20	20	20	20	20	20	20	20	20	20	20	20
Endogenous	APOE	NM_000041.2	20	20	66.28	20	109.34	20	20	20	134.39	20	20	20	20	20	20	20	20
Endogenous	APOH	NM_000042.2	20	20	20	20	20	20	20	20	20	20	20	20	20	20	20	20	20
Endogenous	AQP1	NM_198098.1	20	20	20	20	20	20	20	20	20	20	20	20	20	20	73.96	20	20
Endogenous	ARAP2	NM_015230.2	20	134.4	130.56	20	140.58	20	20	114.26	190.98	20	20	20	20	20	39.57	160.18	20
Endogenous	AREG	NM_001657.2	69.55	20	44.19	20	20	20	20	20	20	20	20	20	20	20	143.32	20	20
Endogenous	ARHGAP32	NM_001142685.1	20	20	20	20	21.87	20	20	20	20	20	20	20	20	20	20	20	20
Endogenous	ARHGDIB	NM_001175.4	3736.66	3918.89	2080.9	20	4009.26	3290.06	5289.08	6615.9	4360.7	2093	3286.39	3033.3	1151.36	20	1041.49	5257.27	2906.38
Endogenous	ASPN	NM_017680.3	20	20	20	20	20	20	20	20	20	20	20	20	20	20	20	20	20
Endogenous	ATPIF1	NM_178190.2	170.71	296.19	413.77	20	266.59	20	20	185.67	77.81	20	20	20	20	20	66.77	49.91	20
Endogenous	B3GNT3	NM_014256.3	79.03	20	20	20	20	20	20	20	20	20	20	20	20	20	233.68	20	20
Endogenous	BAD	NM_004322.3	20	43.56	20	20	34.37	20	20	20	20	20	20	20	20	20	32.66	20	20
Endogenous	BAG2	NM_004282.3	158.07	34.85	90.39	20	26.03	20	20	34.91	20	20	20	20	20	20	310.23	20	20
Endogenous	BAI1	NM_001702.1	20	20	20	20	20	20	20	20	20	20	20	20	20	20	20	20	20
Endogenous	BAI3	NM_001704.1	20	20	40.17	20	20	20	20	20	20	20	20	20	20	20	20	20	20
Endogenous	BCAS1	NM_003657.2	20	20	20	20	20	20	20	20	20	20	20	20	20	20	49.64	20	20
Endogenous	BGN	NM_001711.3	20	20	20	20	20	20	20	20	20	20	20	20	20	20	41.58	20	20
Endogenous	BICC1	NM_001080512.1	20	20	20	20	20	20	20	20	20	20	20	20	20	20	20	20	20
Endogenous	BMP4	NM_001202.3	20	20	20	20	20	20	20	20	20	20	20	20	20	20	20	20	20
Endogenous	BMP5	NM_021073.2	20	20	20	20	20	20	20	20	20	20	20	20	20	20	20	20	20
Endogenous	BMP7	NM_001719.2	20	20	20	20	20	20	20	20	20	20	20	20	20	20	20	20	20
Endogenous	BMPER	NM_133468.4	20	20	20	20	20	20	20	20	20	20	20	20	20	20	20	20	20
Endogenous	BMPR1A	NM_004329.2	20	20	20	20	20	20	20	20	20	20	20	20	20	20	265.77	20	20
Endogenous	BMPR1B	NM_001203.1	20	20	46.2	20	20	20	20	20	20	20	20	20	20	20	20	20	20
Endogenous	BMPR2	NM_001204.5	20	24.89	58.25	20	34.37	20	20	65.06	20	20	20	20	20	20	20	28.21	20
Endogenous	BNC2	NM_017637.5	88.52	20	20	20	20	20	20	20	20	20	20	20	20	20	200.44	20	20
Endogenous	BRMS1	NM_015399.3	20	43.56	44.19	20	35.41	20	20	34.91	20	20	20	20	20	20	20	48.72	20
Endogenous	BTG1	NM_001731.2	1716.59	3060.2	2004.57	20	2202.49	2490.08	1627.41	2269.31	2362.49	1036.34	1361.23	1944.07	1244.72	20	748.38	2765.24	722.83
Endogenous	C1S	NM_001734.2	20	20	20	20	20	20	20	20	20	20	20	20	20	20	20	20	20
Endogenous	C3	NM_000064.2	20	20	20	20	20	20	20	20	20	20	20	20	20	20	20	20	20
Endogenous	C3AR1	NM_004054.2	173.87	36.09	154.66	20	181.2	20	20	396.73	346.59	20	20	20	20	20	311.81	239.87	20
Endogenous	CADM1	NM_014333.3	85.36	20	62.27	20	20	20	20	20	81.34	20	20	20	20	20	289.51	20	20
Endogenous	CALCRL	NM_005795.3	20	20	20	20	20	20	20	20	20	20	20	20	20	20	20	20	20
Endogenous	CALD1	NM_004342.6	170.71	20	100.43	20	20	20	20	114.26	20	20	20	20	20	20	230.95	20	20
Endogenous	CAMK2A	NM_171825.1	20	20	20	20	20	20	20	20	20	20	20	20	20	20	171.81	20	20
Endogenous	CAMK2B	NM_001220.3	20	20	20	20	20	20	20	20	20	20	20	20	20	20	20	20	20
Endogenous	CAMK2D	NM_172127.1	20	123.2	64.27	20	93.72	20	20	42.85	20	20	20	20	20	20	20	49.12	20
Endogenous	CAMP	NM_004345.3	135.94	622.24	371.59	20	472.78	20	20	1079.11	710.87	20	20	20	20	20	78.71	42.41	20
Endogenous	CASP8	NM_001228.4	20	29.87	20	20	55.19	20	20	20	20	20	20	20	20	20	20	529.06	20
Endogenous	CAV1	NM_001753.3	20	20	20	20	20	20	20	61.89	20	20	20	20	20	20	20	20	20
Endogenous	CBLC	NM_012116.3	20	20	20	20	20	20	20	20	20	20	20	20	20	20	20	20	20
Endogenous	CCBE1	NM_133459.3	20	20	20	20	20	20	20	20	20	20	20	20	20	20	20	20	20
Endogenous	CCDC80	NM_199511.1	20	20	20	20	20	20	20	20	20	20	20	20	20	20	20	20	20
Endogenous	CCL11	NM_002986.2	139.1	20	20	20	20	20	20	20	20	20	20	20	20	20	328.22	37.87	20
Endogenous	CCL21	NM_002989.2	20	20	20	20	20	20	20	20	20	20	20	20	20	20	31.37	20	20
Endogenous	CCL5	NM_002985.2	632.26	1370.18	1363.83	20	628.99	2118.26	20	7190.37	1534.91	1259.87	2100.18	1047.87	20	742.81	243.03	560.23	1415.54
Endogenous	CCL7	NM_006273.2	20	20	20	20	20	20	20	20	20	20	20	20	20	20	20	20	20
Endogenous	CCL8	NM_005623.2	20	20	20	20	20	20	20	20	20	20	20	20	20	20	190.66	20	20
Endogenous	CCR2	NM_001123041.2	423.61	196.63	104.45	20	109.34	259.15	20	231.69	562.33	20	20	20	20	20	367.5	261.18	20
Endogenous	CCR3	NM_001837.2	135.94	222.76	160.69	20	83.31	270.42	20	41.26	180.37	20	20	20	20	20	267.49	138.68	20
Endogenous	CD163	NM_004244.4	237.1	80.89	110.47	20	84.35	20	20	193.61	332.45	20	20	20	20	20	146.91	247.37	20
Endogenous	CD24	NM_013230.2	256.07	362.15	2107.01	20	661.27	507.03	20	2339.13	541.11	20	719.5	20	20	20	443.9	77.92	301.18
Endogenous	CD2AP	NM_012120.2	20	70.94	90.39	20	64.56	20	20	66.65	20	20	20	20	20	20	23.45	45.77	20
Endogenous	CD34	NM_001773.2	20	20	20	20	20	20	20	20	20	20	20	20	20	20	127.78	20	20
Endogenous	CD36	NM_000072.3	859.87	408.19	457.96	20	390.51	439.43	20	1258.43	1389.91	20	719.5	386.06	20	20	150.37	586.66	20
Endogenous	CD44	NM_001001392.1	1817.75	1477.21	841.6	20	1486.03	1126.73	20	863.29	2245.78	20	505.6	937.57	560.12	20	329.94	1576.53	587.3
Endogenous	CD46	NM_172350.1	429.94	820.12	2842.15	20	546.72	833.78	20	785.53	958.43	20	20	344.69	357.86	20	136.12	950.02	20
Endogenous	CD82	NM_002231.3	20	70.94	48.21	20	102.05	20	20	107.91	20	20	20	20	20	20	115.54	103.96	20
Endogenous	CDC42	NM_001039802.1	1498.46	1548.14	2930.53	20	1007	1374.62	836.31	2769.19	2182.12	609.61	1516.79	1406.35	357.86	20	621.75	1542.99	20
Endogenous	CDH1	NM_004360.2	20	20	20	20	20	20	20	20	20	20	20	20	20	20	20	20	20
Endogenous	CDH11	NM_001797.2	20	20	20	20	20	20	20	20	20	20	20	20	20	20	20	20	20
Endogenous	CDH13	NM_001220488.1	20	20	20	20	20	20	20	20	20	20	20	20	20	20	57.7	20	20
Endogenous	CDH2	NM_001792.3	20	20	62.27	20	20	20	20	20	20	20	20	20	20	20	20	20	20
Endogenous	CDK14	NM_012395.2	107.48	29.87	54.23	20	34.37	20	20	57.13	20	20	20	20	20	20	204.76	78.91	20
Endogenous	CDKN1A	NM_000389.2	237.1	179.21	200.86	20	261.38	20	20	795.05	389.03	20	408.37	303.33	20	20	276.85	140.45	20
Endogenous	CDKN2A	NM_000077.3	20	20	20	20	20	20	20	20	20	20	20	20	20	20	45.76	20	20
Endogenous	CDS1	NM_001263.3	20	20	20	20	20	20	20	20	20	20	20	20	20	20	185.76	20	20
Endogenous	CEACAM1	NM_001712.3	20	37.33	50.21	20	20.83	20	20	60.3	20	20	20	20	20	20	82.45	113.82	20
Endogenous	CEACAM5	NM_004363.2	126.45	20	20	20	20	20	20	20	20	20	20	20	20	20	260.3	20	20
Endogenous	CEACAM6	NM_002483.4	94.84	74.67	96.41	20	114.55	20	20	872.81	141.47	20	20	303.33	20	20	27.77	42.21	20
Endogenous	CEP170	NM_001042404.1	164.39	322.32	253.08	20	209.31	20	20	185.67	208.66	20	20	20	20	20	34.53	150.51	20
Endogenous	CEP295	NM_033395.1	113.81	133.16	239.02	20	101.01	20	20	63.48	20	20	20	20	20	20	290.52	20	20
Endogenous	CFP	NM_002621.2	312.97	282.5	277.19	20	181.2	20	20	341.19	569.4	20	20	20	20	20	76.41	479.15	20
Endogenous	CGN	NM_020770.2	20	20	20	20	20	20	20	20	20	20	20	20	20	20	20	20	20
Endogenous	CHAD	NM_001267.2	20	20	42.18	20	20.83	20	20	66.65	20	20	20	20	20	20	20	20	20
Endogenous	CHD4	NM_001273.2	180.19	352.19	355.52	20	356.15	281.68	20	298.34	364.28	20	20	275.75	20	20	87.92	458.64	20
Endogenous	CHD5	NM_015557.2	20	20	20	20	20	20	20	20	20	20	20	20	20	20	20	20	20
Endogenous	CHI3L1	NM_001276.2	20	339.75	76.33	20	380.1	247.88	20	247.56	123.78	20	20	20	20	20	42.88	116.39	20
Endogenous	CHP1	XM_005254140.1	297.16	258.85	176.76	20	230.14	292.95	20	245.97	399.64	20	20	20	20	20	86.33	620.2	617.42
Endogenous	CHP2	NM_022097.3	20	20	20	20	20	20	20	20	20	20	20	20	20	20	71.23	20	20
Endogenous	CHRDL1	NM_001143981.1	20	20	20	20	20	20	20	20	20	20	20	20	20	20	20	20	20
Endogenous	CHRNA3	NM_000743.4	20	20	20	20	20	20	20	20	20	20	20	20	20	20	20	20	20
Endogenous	CHRNA7	NR_046324.1	20	20	20	20	20	20	20	20	20	20	20	20	20	20	20	20	20
Endogenous	CIB1	NM_001277764.1	259.23	367.12	241.03	20	353.02	20	20	304.69	205.13	20	20	20	20	20	128.06	283.07	20
Endogenous	CKMT1A	NM_001015001.1	20	20	20	20	20	20	20	20	20	20	20	20	20	20	20	20	20
Endogenous	CLDN1	NM_021101.3	20	20	20	20	20	20	20	20	20	20	20	20	20	20	20	20	20
Endogenous	CLDN3	NM_001306.3	20	20	20	20	20	20	20	20	20	20	20	20	20	20	20	20	20
Endogenous	CLDN4	NM_001305.3	69.55	20	20	20	20	20	20	20	20	20	20	20	20	20	202.17	20	20
Endogenous	CLDN7	NM_001307.3	20	20	20	20	20	20	20	20	20	20	20	20	20	20	23.31	20	20
Endogenous	CLEC2B	NM_005127.2	439.42	848.74	676.89	20	530.06	529.57	2034.26	664.92	488.06	508.01	933.41	317.12	591.24	20	130.94	1374.53	1867.31
Endogenous	CLEC3B	NM_003278.2	20	20	20	20	20	20	20	20	20	20	20	20	20	20	30.22	20	20
Endogenous	CLIC4	NM_013943.2	249.74	72.18	433.85	20	87.47	360.55	20	360.23	233.42	20	20	20	20	20	262.46	83.05	20
Endogenous	CLU	NM_203339.2	648.07	257.61	393.68	20	154.12	608.44	20	3399.2	590.62	20	1341.78	275.75	20	20	70.51	225.27	20
Endogenous	CMA1	NM_001836.2	20	20	20	20	20	20	20	20	20	20	20	20	20	20	20	20	20
Endogenous	CNN1	NM_001299.4	20	20	20	20	20	20	20	20	20	20	20	20	20	20	20	20	20
Endogenous	COL18A1	NM_030582.3	98	72.18	50.21	20	140.58	20	20	36.5	20	20	20	20	20	20	77.7	192.13	20
Endogenous	COL1A1	NM_000088.3	72.71	20	20	20	20	20	20	20	20	20	20	20	20	20	43.02	20	20
Endogenous	COL1A2	NM_000089.3	20	20	20	20	20	20	20	20	20	20	20	20	20	20	20	20	20
Endogenous	COL3A1	NM_000090.3	20	20	20	20	20	20	20	20	20	20	20	20	20	20	20	20	20
Endogenous	COL4A1	NM_001845.4	20	20	20	20	20	20	20	20	20	20	20	20	20	20	20	20	20
Endogenous	COL4A2	NM_001846.2	20	20	20	20	20	20	20	20	20	20	20	20	20	20	20	20	20
Endogenous	COL4A6	NM_001847.2	20	20	20	20	20	20	20	20	20	20	20	20	20	20	20	20	20
Endogenous	COL5A1	NM_000093.3	101.16	20	20	20	20	20	20	20	20	20	20	20	20	20	327.21	31.36	20
Endogenous	COL5A2	NM_000393.3	85.36	20	20	20	20	20	20	20	20	20	20	20	20	20	223.46	20	20
Endogenous	COL6A1	NM_001848.2	20	20	20	20	20	20	20	20	20	20	20	20	20	20	42.02	20	20
Endogenous	COL6A2	NM_001849.2	20	20	20	20	20	20	20	20	20	20	20	20	20	20	20	20	20
Endogenous	COL6A3	NM_004369.3	20	20	20	20	20	20	20	20	20	20	20	20	20	20	20	20	20
Endogenous	COL7A1	NM_000094.2	20	20	20	20	20	20	20	20	20	20	20	20	20	20	20	20	20
Endogenous	COMP	NM_000095.2	20	20	20	20	20	20	20	20	20	20	20	20	20	20	71.8	20	20
Endogenous	CREBBP	NM_001079846.1	388.84	482.86	369.58	20	530.06	315.49	474.66	363.41	424.4	20	20	523.93	357.86	20	85.9	519	20
Endogenous	CRIP2	NM_001270837.1	20	20	20	20	20	20	20	20	20	20	20	20	20	20	20	20	20
Endogenous	CRISPLD2	NM_031476.3	107.48	49.78	62.27	20	77.06	20	20	69.82	148.54	20	20	20	20	20	148.78	184.64	20
Endogenous	CSF2RB	NM_000395.2	581.68	709.36	204.88	20	328.03	360.55	20	428.47	304.15	20	20	20	20	20	53.53	822.79	361.42
Endogenous	CSPG4	NM_001897.4	20	20	20	20	20	20	20	20	20	20	20	20	20	20	62.16	20	20
Endogenous	CST7	NM_003650.3	2181.3	556.29	447.92	20	519.64	518.3	20	2664.45	1082.22	833.14	700.06	20	311.18	20	161.73	20	361.42
Endogenous	CTNNB1	NM_001098210.1	183.36	271.3	267.14	20	294.71	20	20	309.45	505.74	20	20	20	404.53	20	94.25	659.65	20
Endogenous	CTNND1	NM_001331.2	20	20	20	20	20	20	20	20	20	20	20	20	20	20	45.33	50.3	20
Endogenous	CTSG	NM_001911.2	205.48	120.72	156.67	20	294.71	20	20	3661.04	127.32	20	20	20	20	20	58.13	42.41	828.24
Endogenous	CTSH	NM_148979.2	199.16	338.5	265.13	20	288.46	20	20	238.04	399.64	20	20	20	20	20	68.64	295.3	20
Endogenous	CTSK	NM_000396.2	20	20	20	20	20	20	20	20	20	20	20	20	20	20	20	66.08	20
Endogenous	CTSL	NM_001912.4	82.19	33.6	76.33	20	129.13	20	20	158.69	449.16	20	20	20	20	20	29.93	33.73	20
Endogenous	CUL1	NM_003592.2	20	98.31	150.64	20	96.85	20	20	93.63	20	20	20	20	20	20	24.46	102.18	20
Endogenous	CX3CL1	NM_002996.3	20	20	20	20	20	20	20	20	20	20	20	20	20	20	20	20	20
Endogenous	CXADR	NM_001338.3	72.71	20	42.18	20	20	20	20	20	20	20	20	20	20	20	249.22	20	20
Endogenous	CXCL10	NM_001565.1	20	20	20	20	20	20	20	39.67	20	20	1964.05	20	20	20	21.15	20	20
Endogenous	CXCL11	NM_005409.3	98	20	20	20	20	20	20	20	20	20	20	20	20	20	256.41	20	20
Endogenous	CXCL12	NM_199168.3	20	20	20	20	20	20	20	20	20	20	20	20	20	20	20	20	20
Endogenous	CXCL13	NM_006419.2	20	20	20	20	20	20	20	20	20	20	20	20	20	20	20	20	20
Endogenous	CXCL17	NM_198477.1	107.48	20	20	20	20	20	20	20	20	20	20	20	20	20	343.61	20	20
Endogenous	CXCL8	NM_000584.2	167.55	133.16	84.36	20	79.14	20	20	165.04	20	20	20	20	20	20	20	15419.3	20
Endogenous	CXCR2	NM_001168298.1	2269.82	2452.89	1066.56	20	1613.08	2861.9	3006.18	3451.57	2903.6	3048.06	1322.33	689.39	902.42	20	594.85	4809.68	1114.36
Endogenous	CXCR3	NM_001504.1	20	56	20	20	26.03	20	20	20	20	20	20	20	20	20	20	39.85	20
Endogenous	CXCR4	NM_003467.2	363.55	812.65	1094.68	20	1317.33	1442.22	20	796.64	732.09	528.33	20	785.9	871.3	20	270.8	1036.42	20
Endogenous	CYB561	NM_001915.3	20	20	40.17	20	20	20	20	20	20	20	20	20	20	20	94.39	21.3	20
Endogenous	CYBB	NM_000397.3	1327.75	1579.26	2191.37	20	1430.84	1633.76	20	2016.98	3165.31	20	1516.79	648.02	731.27	20	626.07	2064.95	20
Endogenous	CYP1B1	NM_000104.3	192.84	32.36	20	20	21.87	20	20	71.41	123.78	20	20	20	20	20	94.25	27.42	20
Endogenous	DAG1	NM_001165928.2	20	38.58	44.19	20	26.03	20	20	20	70.73	20	20	20	20	20	20	20	20
Endogenous	DCC	NM_005215.1	20	20	20	20	20	20	20	20	20	20	20	20	20	20	20	20	20
Endogenous	DCN	NM_001920.3	20	20	20	20	20	20	20	20	20	20	20	20	20	20	20	20	20
Endogenous	DCX	NM_000555.3	20	20	76.33	20	20	20	20	20	20	20	20	20	20	20	20	20	20
Endogenous	DDC	NM_000790.3	20	20	20	20	20	20	20	20	20	20	20	20	20	20	20	20	20
Endogenous	DDR2	NM_006182.2	116.97	20	20	20	20	20	20	20	20	20	20	20	20	20	309.51	20	20
Endogenous	DENND5A	NM_015213.2	265.55	133.16	253.08	20	331.15	315.49	20	195.19	106.1	20	20	20	20	20	120.15	260.98	20
Endogenous	DENR	NM_003677.3	145.42	187.92	586.51	20	214.52	304.22	20	163.45	244.03	20	20	20	20	20	249.22	96.07	20
Endogenous	DESI1	NM_015704.2	145.42	88.36	106.46	20	118.72	20	20	73	20	20	20	20	20	20	171.37	58.98	20
Endogenous	DICER1	NM_177438.2	357.23	292.45	455.95	20	405.09	259.15	20	326.91	374.89	20	20	20	357.86	20	408.36	427.27	20
Endogenous	DLC1	NM_006094.3	69.55	20	20	20	20	20	20	20	20	20	20	20	20	20	127.78	20	20
Endogenous	DLG1	NM_001098424.1	72.71	68.45	114.49	20	136.42	20	20	111.08	20	20	20	20	20	20	20	59.97	20
Endogenous	DLL4	NM_019074.2	20	20	20	20	20	20	20	20	20	20	20	20	20	20	20	20	20
Endogenous	DPT	NM_001937.3	129.61	20	20	20	20	20	20	20	20	20	20	20	20	20	281.45	20	20
Endogenous	DPYSL3	NM_001387.2	66.39	20	48.21	20	20	20	20	20	127.32	20	20	20	20	20	241.45	20	20
Endogenous	DSC2	NM_024422.3	91.68	69.69	108.46	20	44.78	20	20	112.67	173.3	20	20	20	20	20	28.63	110.66	20
Endogenous	DST	NM_001723.4	20	20	88.38	20	20	20	20	20	99.03	20	20	20	20	20	47.92	20	20
Endogenous	ECM1	NM_004425.3	20	20	20	20	20	20	20	20	20	20	20	20	20	20	20	20	20
Endogenous	ECM2	NM_001393.2	20	20	20	20	20	20	20	20	20	20	20	20	20	20	20	20	20
Endogenous	ECSCR	NM_001077693.3	20	20	20	20	20	20	20	68.24	20	20	20	20	20	20	20	20	20
Endogenous	EDN1	NM_001955.2	20	20	20	20	20	20	20	20	20	20	20	20	20	20	24.03	20	20
Endogenous	EGF	NM_001963.4	88.52	60.98	78.33	20	48.94	20	20	317.39	201.59	20	20	20	20	20	129.5	29.19	20
Endogenous	EGFL7	NM_016215.3	20	20	20	20	20	20	20	20	20	20	20	20	20	20	40.43	20	20
Endogenous	EGFR	NM_201282.1	20	20	20	20	20	20	20	20	20	20	20	20	20	20	20	20	20
Endogenous	EGLN2	NM_053046.3	196	248.9	154.66	20	212.44	20	452.06	209.47	332.45	20	20	20	20	20	43.6	269.26	20
Endogenous	EGLN3	NM_022073.3	20	20	20	20	20	20	20	66.65	20	20	20	20	20	20	20	20	20
Endogenous	EIF2AK3	NM_004836.5	20	29.87	20	20	28.12	20	20	20	20	20	20	20	20	20	20	41.23	20
Endogenous	EIF4E2	NM_004846.3	72.71	70.94	46.2	20	51.03	20	20	82.52	20	20	20	20	20	20	26.04	80.09	346.36
Endogenous	EIF4EBP1	NM_004095.3	20	42.31	54.23	20	29.16	20	20	55.54	20	20	20	20	20	20	20	28.6	20
Endogenous	ELF3	NM_001114309.1	20	20	20	20	20	20	20	20	20	20	20	20	20	20	20	20	20
Endogenous	ELK3	NM_005230.2	221.29	133.16	241.03	20	130.17	20	20	325.32	106.1	20	20	20	20	20	169.65	20	20
Endogenous	EMCN	NM_016242.3	20	20	20	20	20	20	20	20	20	20	20	20	20	20	20	20	20
Endogenous	EMILIN1	XM_006711928.1	20	20	20	20	20	20	20	20	20	20	20	20	20	20	22.59	20	20
Endogenous	EMILIN3	NM_052846.1	75.87	20	20	20	20	20	20	20	20	20	20	20	20	20	181.3	20	20
Endogenous	EMP3	NM_001425.2	294	387.04	202.87	20	354.06	405.62	20	493.53	424.4	20	20	289.54	20	20	99.29	399.26	20
Endogenous	ENO1	NM_001428.2	629.1	902.25	482.06	20	1071.57	687.31	20	1434.58	1308.56	20	700.06	1268.47	342.3	20	464.63	550.56	542.12
Endogenous	ENO2	NM_001975.2	20	20	20	20	20	20	20	20	20	20	20	20	20	20	38.13	20	20
Endogenous	ENO3	NM_001976.4	20	20	20	20	20	20	20	20	20	20	20	20	20	20	44.75	20	20
Endogenous	ENPEP	NM_001977.3	20	20	20	20	20	20	20	20	20	20	20	20	20	20	20	20	20
Endogenous	ENPP2	NM_001040092.2	20	20	62.27	20	20	20	20	36.5	20	20	20	20	20	20	20	20	20
Endogenous	EP300	NM_001429.2	243.42	527.66	301.29	20	534.22	20	20	291.99	236.96	20	20	20	20	20	259.87	522.35	20
Endogenous	EPAS1	NM_001430.3	20	20	20	20	20	20	20	20	20	20	20	20	20	20	23.89	20	20
Endogenous	EPCAM	NM_002354.1	20	20	20	20	20	20	20	20	20	20	20	20	20	20	20	20	20
Endogenous	EPHA1	NM_005232.3	20	20	20	20	20	20	20	20	20	20	20	20	20	20	27.63	20	20
Endogenous	EPHA2	NM_004431.2	20	20	20	20	20	20	20	20	20	20	20	20	20	20	20	20	20
Endogenous	EPHB1	NM_004441.3	20	20	20	20	20	20	20	20	20	20	20	20	20	20	20	23.28	20
Endogenous	EPHB3	NM_004443.3	20	20	20	20	20	20	20	20	20	20	20	20	20	20	99.57	20	20
Endogenous	EPHB4	NM_004444.4	20	20	20	20	20	20	20	20	20	20	20	20	20	20	20	20	20
Endogenous	EPN3	NM_017957.2	20	20	20	20	20	20	20	20	20	20	20	20	20	20	20.72	20	20
Endogenous	EPS8L1	NM_017729.3	20	20	20	20	20	20	20	20	20	20	20	20	20	20	32.23	20	20
Endogenous	ERBB2	NM_001005862.1	20	39.82	20	20	20	20	20	31.74	20	20	20	20	20	20	20	20	20
Endogenous	ERBB2IP	NM_018695.2	189.68	266.32	423.81	20	144.75	338.02	20	355.47	130.86	20	20	20	326.74	20	258.28	393.15	20
Endogenous	ERBB3	NM_001005915.1	20	20	20	20	20	20	20	20	20	20	20	20	20	20	20	20	20
Endogenous	EREG	NM_001432.2	20	20	20	20	20	20	20	20	20	20	20	20	20	20	20	32.15	20
Endogenous	ERMP1	NM_024896.2	20	78.4	46.2	20	58.32	20	20	38.09	20	20	20	20	20	20	20	20	20
Endogenous	ESRP1	NM_001034915.2	20	20	20	20	20	20	20	20	20	20	20	20	20	20	20	20	20
Endogenous	ETV4	NM_001079675.1	20	20	20	20	20	20	20	20	20	20	20	20	20	20	20	20	20
Endogenous	EVI2A	NM_014210.3	689.16	790.25	1562.68	20	393.64	585.9	20	590.34	717.94	20	563.94	413.63	20	20	298.14	810.75	20
Endogenous	EVPL	NM_001988.2	94.84	20	20	20	20	20	20	20	20	20	20	20	20	20	103.46	20	20
Endogenous	F11R	NM_144503.1	170.71	125.69	245.05	20	193.69	20	20	282.47	205.13	20	20	20	20	20	198.43	98.04	20
Endogenous	F3	NM_001993.3	120.13	20	20	20	20	20	20	20	20	20	20	20	20	20	246.34	20	20
Endogenous	FAM174B	NM_207446.2	20	20	20	20	20	20	20	20	20	20	20	20	20	20	45.61	20	20
Endogenous	FAP	NM_004460.2	20	20	20	20	20	20	20	20	20	20	20	20	20	20	20	20	20
Endogenous	FASLG	NM_000639.1	20	20	20	20	20	20	20	20	20	20	20	20	20	20	20	20	20
Endogenous	FBLN1	NM_006487.2	20	20	20	20	20	20	20	20	20	20	20	20	20	20	20	20	20
Endogenous	FBLN5	NM_006329.3	20	20	20	20	20	20	20	20	20	20	20	20	20	20	106.34	20	20
Endogenous	FBN1	NM_000138.3	20	20	20	20	20	20	20	20	20	20	20	20	20	20	20	20	20
Endogenous	FBN2	NM_001999.3	98	20	20	20	20	20	20	20	20	20	20	20	20	20	223.03	30.58	20
Endogenous	FBP1	NM_000507.3	82.19	79.65	128.55	20	41.65	20	20	82.52	240.49	20	20	20	20	20	26.62	52.27	20
Endogenous	FERMT2	NM_001135000.1	20	20	20	20	20	20	20	20	20	20	20	20	20	20	20	20	20
Endogenous	FGF18	NM_003862.1	20	20	20	20	20	20	20	20	20	20	20	20	20	20	20	20	20
Endogenous	FGF2	NM_002006.4	20	20	20	20	20	20	20	20	20	20	20	20	20	20	20	20	20
Endogenous	FGF9	NM_002010.2	94.84	20	20	20	20	20	20	20	20	20	20	20	20	20	232.38	20	20
Endogenous	FGFR1	NM_015850.2	20	20	20	20	20.83	20	20	58.72	20	20	20	20	20	20	20	20	20
Endogenous	FGFR2	NM_000141.4	20	20	20	20	20	20	20	20	20	20	20	20	20	20	20	20	20
Endogenous	FGFR3	NM_022965.2	94.84	20	20	20	20	20	20	20	20	20	20	20	20	20	55.54	20	20
Endogenous	FGFR4	NM_002011.3	20	20	20	20	20	20	20	20	20	20	20	20	20	20	20	20	20
Endogenous	FGL2	NM_006682.2	686	767.85	690.95	20	448.83	1205.61	20	1063.24	1573.81	20	1400.12	468.78	326.74	20	305.48	1952.51	20
Endogenous	FHL1	NM_001449.4	20	80.89	82.35	20	36.45	20	20	676.03	180.37	20	20	20	20	20	20	36.49	20
Endogenous	FIGF	NM_004469.2	20	20	20	20	20	20	20	20	20	20	20	20	20	20	20	20	20
Endogenous	FLI1	NM_001167681.2	410.97	658.33	355.52	20	655.02	642.24	20	717.29	721.48	20	544.49	482.57	669.04	20	354.69	679.18	20
Endogenous	FLT1	NM_002019.4	20	20	20	20	20	20	20	20	20	20	20	20	20	20	20	20	20
Endogenous	FLT4	NM_002020.1	20	20	20	20	20	20	20	20	20	20	20	20	20	20	20	20	20
Endogenous	FMOD	NM_002023.3	113.81	20	20	20	20	20	20	20	20	20	20	20	20	20	263.32	20	20
Endogenous	FN1	NM_212482.1	20	20	20	20	136.42	20	20	20	20	20	20	20	20	20	20	20	20
Endogenous	FOXC2	NM_005251.2	20	20	20	20	20	20	20	20	20	20	20	20	20	20	20	20	20
Endogenous	FOXO4	NM_005938.2	126.45	166.76	110.47	20	134.34	20	20	196.78	208.66	20	20	20	20	20	310.66	203.97	20
Endogenous	FRAS1	NM_001166133.1	20	20	20	20	20	20	20	20	20	20	20	20	20	20	20	20	20
Endogenous	FREM1	NM_001177704.1	20	20	20	20	20	20	20	20	20	20	20	20	20	20	20	20	20
Endogenous	FREM2	NM_207361.4	20	20	20	20	20	20	20	20	20	20	20	20	20	20	20	20	20
Endogenous	FST	NM_006350.2	88.52	20	20	20	20	20	20	20	20	20	20	20	20	20	162.45	20	20
Endogenous	FSTL1	NM_007085.4	85.36	20	20	20	20	20	20	152.35	81.34	20	20	20	20	20	230.66	20	20
Endogenous	FUT3	NM_000149.3	20	20	20	20	20	20	20	20	20	20	20	20	20	20	52.38	20	20
Endogenous	FXYD6	NM_001164831.1	101.16	29.87	78.33	20	45.82	20	20	42.85	137.93	20	20	20	20	20	259	46.36	20
Endogenous	GALNT7	NM_017423.2	20	41.07	48.21	20	22.91	20	20	38.09	20	20	20	20	20	20	20	44.38	20
Endogenous	GAP43	NM_002045.3	20	20	78.33	20	20	20	20	20	120.25	20	20	20	20	20	20	20	20
Endogenous	GATA4	NM_002052.3	110.65	20	20	20	20	20	20	20	20	20	20	20	20	20	163.17	20	20
Endogenous	GD2 SYNTHASE	NM_001478.3	20	20	20	20	20	20	20	20	20	20	20	20	20	20	20	20	20
Endogenous	GDF15	NM_004864.2	20	20	20	20	20	20	20	20	20	20	20	20	20	20	20	20	20
Endogenous	GDF5	NM_000557.2	20	20	20	20	20	20	20	20	20	20	20	20	20	20	85.62	20	20
Endogenous	GDF6	NM_001001557.2	20	20	20	20	20	20	20	20	20	20	20	20	20	20	59.14	20	20
Endogenous	GIMAP4	NM_018326.2	569.03	240.19	745.19	20	600.87	1138	1130.14	1041.02	1131.73	20	661.17	468.78	20	20	482.61	1446.33	737.89
Endogenous	GIMAP6	NR_024115.1	91.68	90.85	72.31	20	94.76	20	20	101.56	159.15	20	20	20	20	20	211.81	45.17	20
Endogenous	GJA5	NM_005266.5	69.55	20	20	20	20	20	20	20	20	20	20	20	20	20	235.12	20	20
Endogenous	GLYR1	NM_032569.3	167.55	360.9	172.74	20	298.87	349.29	20	266.6	268.79	20	20	20	20	20	59	278.34	20
Endogenous	GPI	NM_000175.2	256.07	241.43	202.87	20	350.94	20	20	710.94	275.86	20	20	20	20	20	259.58	173.99	20
Endogenous	GPR124	NM_032777.9	20	20	20	20	20	20	20	20	20	20	20	20	20	20	20	20	20
Endogenous	GPR56	NM_005682.4	20	57.25	126.54	20	55.19	20	20	144.41	84.88	20	20	20	20	20	48.35	38.66	20
Endogenous	GPX1	NM_000581.2	2222.4	1930.2	1082.63	991.03	1496.44	1847.84	474.66	8877.27	2740.91	1036.34	3616.97	923.78	731.27	1218.2	339.73	848.23	1656.49
Endogenous	GREM1	NM_013372.5	66.39	20	20	20	20	20	20	20	20	20	20	20	20	20	245.77	20	20
Endogenous	GRHL2	NM_024915.3	20	20	20	20	20	20	20	20	20	20	20	20	20	20	328.94	20	20
Endogenous	GSN	NM_000177.4	265.55	532.64	297.27	20	178.07	236.61	452.06	917.24	435.01	20	20	20	20	20	54.39	29	376.47
Endogenous	GTF2I	NM_033001.2	20	20	82.35	20	20	20	20	31.74	20	20	20	20	20	20	20	118.56	20
Endogenous	GZMK	NM_002104.2	20	134.4	92.4	20	99.97	326.75	20	20	20	20	20	20	20	20	28.35	42.02	20
Endogenous	HAPLN1	NM_001884.3	20	20	20	20	20	20	20	20	20	20	20	20	20	20	20	20	20
Endogenous	HAS1	NM_001523.2	20	20	20	20	20	20	20	20	20	20	20	20	20	20	20	20	20
Endogenous	HDAC5	NM_005474.4	189.68	238.94	170.73	20	203.07	225.35	20	238.04	297.08	20	20	386.06	20	20	41.44	100.6	451.77
Endogenous	HDHD3	NM_031219.2	20	32.36	20	20	27.08	20	20	20	20	20	20	20	20	20	20	20	20
Endogenous	HEG1	NM_020733.1	113.81	90.85	86.37	20	90.6	20	20	76.17	84.88	20	20	20	20	20	260.01	20	20
Endogenous	HGF	NM_000601.4	20	20	20	20	20	20	20	38.09	95.49	20	20	20	20	20	20	69.44	20
Endogenous	HIF1A	NM_001530.2	667.04	527.66	827.54	20	525.89	664.77	474.66	807.75	979.65	20	20	303.33	653.48	20	320.3	2080.93	20
Endogenous	HIPK1	NM_152696.3	439.42	533.89	514.2	20	749.78	461.96	20	752.2	491.6	20	20	454.99	373.42	20	165.48	476.39	20
Endogenous	HIPK2	NM_022740.4	116.97	92.09	180.77	20	93.72	20	20	103.15	116.71	20	20	20	20	20	160.01	82.06	20
Endogenous	HK2	NM_000189.4	325.61	243.92	717.07	20	399.88	292.95	20	177.74	261.71	20	20	20	20	20	539.59	185.62	20
Endogenous	HK3	NM_002115.1	214.97	143.12	114.49	20	137.46	20	20	244.39	332.45	20	20	20	20	20	56.69	181.88	20
Endogenous	HKDC1	NM_025130.3	20	20	20	20	20	20	20	20	20	20	20	20	20	20	20	20	20
Endogenous	HLA-DPB1	NM_002121.4	20	33.6	44.19	20	399.88	957.72	20	171.39	20	20	388.92	20	20	20	253.1	20	20
Endogenous	HMOX1	NM_002133.2	256.07	118.23	220.94	20	257.22	247.88	20	466.56	732.09	20	20	20	20	20	75.97	140.65	20
Endogenous	HOXA5	NM_019102.2	20	20	20	20	20	20	20	20	20	20	20	20	20	20	59.14	20	20
Endogenous	HOXA7	NM_006896.3	69.55	20	20	20	20	20	20	20	20	20	20	20	20	20	115.69	20	20
Endogenous	HOXB13	NM_006361.5	66.39	20	20	20	20	20	20	20	20	20	20	20	20	20	221.45	20	20
Endogenous	HOXB3	NM_002146.4	20	43.56	20	20	33.32	20	20	20	20	20	20	20	20	20	92.95	20	20
Endogenous	HPSE	NM_006665.3	20	20	42.18	20	24.99	20	20	223.76	20	20	20	20	20	20	20	85.42	20
Endogenous	HRAS	NM_005343.2	20	20	20	20	20	20	20	20	20	20	20	20	20	20	20	20	20
Endogenous	HSD17B12	NM_016142.2	94.84	161.78	134.58	20	158.29	20	20	330.08	212.2	20	20	20	20	20	59.57	115.2	20
Endogenous	HSP90B1	NM_003299.1	94.84	126.94	140.6	20	41.65	20	20	123.78	74.27	20	20	20	20	20	77.99	67.86	20
Endogenous	HSPB1	NM_001540.3	20	20	20	20	20	20	20	20	20	20	20	20	20	20	20	20	20
Endogenous	HSPG2	NM_005529.5	20	20	20	20	20	20	20	20	20	20	20	20	20	20	20	20	20
Endogenous	HUNK	NM_014586.1	20	20	20	20	20	20	20	20	20	20	20	20	20	20	20	20	20
Endogenous	IBSP	NM_004967.3	20	20	20	20	20	20	20	20	20	20	20	20	20	20	50.22	20	20
Endogenous	ICAM1	NM_000201.2	158.07	130.67	96.41	20	155.16	20	20	117.43	212.2	20	20	20	20	20	200.58	112.44	20
Endogenous	ID1	NM_002165.2	75.87	20	20	20	20	20	20	20	20	20	20	20	20	20	62.02	26.04	20
Endogenous	ID2	NM_002166.4	262.39	329.79	255.09	20	389.47	20	20	444.34	357.2	20	20	20	20	20	156.84	268.67	20
Endogenous	ID4	NM_001546.2	20	20	20	20	20	20	20	20	20	20	20	20	20	20	20	20	20
Endogenous	IFNG	NM_000619.2	20	20	20	20	26.03	20	20	20	20	20	20	20	20	20	197.28	20	20
Endogenous	IGF1	NM_000618.3	94.84	20	20	20	20	20	20	20	20	20	20	20	20	20	247.35	20	20
Endogenous	IGFBP4	NM_001552.2	20	20	20	20	20	20	20	20	20	20	20	20	20	20	125.19	20	20
Endogenous	IGFBP7	NM_001553.1	75.87	34.85	20	20	39.57	20	20	225.34	20	20	20	20	20	20	20	20	20
Endogenous	IL10RA	NM_001558.2	294	278.77	243.04	20	217.65	281.68	20	263.43	548.18	20	20	289.54	20	20	97.41	565.75	20
Endogenous	IL11	NM_000641.2	20	20	20	20	20	20	20	20	20	20	20	20	20	20	45.76	20	20
Endogenous	IL13RA2	NM_000640.2	20	20	20	20	20	20	20	20	20	20	20	20	20	20	20	20	20
Endogenous	IL15	NM_172174.1	85.36	28.62	20	20	33.32	20	20	20	20	20	20	20	20	20	220.15	20	20
Endogenous	IL18	NM_001562.2	20	20	20	20	20	20	20	20	20	20	20	20	20	20	134.25	67.27	20
Endogenous	IL1A	NM_000575.3	20	20	20	20	20	20	20	20	20	20	20	20	20	20	20	20	20
Endogenous	IL1B	NM_000576.2	423.61	339.75	401.72	20	291.58	20	542.47	845.83	551.72	487.69	563.94	20	404.53	20	292.39	1257.16	20
Endogenous	IL1RL1	NM_016232.4	20	31.11	20	20	20	20	20	20	20	20	20	20	20	20	20	20	20
Endogenous	IL1RN	NM_000577.3	350.9	370.86	275.18	20	209.31	338.02	20	488.77	339.52	20	836.18	20	20	20	253.68	934.44	20
Endogenous	IL6	NM_000600.1	20	20	20	20	20	20	20	20	20	20	20	20	20	20	20	20	20
Endogenous	ILK	NM_004517.2	192.84	312.37	202.87	20	231.18	292.95	20	1004.53	512.82	20	20	344.69	20	20	47.63	277.55	20
Endogenous	INHBA	NM_002192.2	20	20	20	20	20	20	20	20	20	20	20	20	20	20	20	20	20
Endogenous	INHBE	NM_031479.3	20	20	20	20	20	20	20	20	20	20	20	20	20	20	60.58	20	20
Endogenous	IRF6	NM_006147.2	20	20	20	20	20	20	20	20	20	20	20	20	20	20	20	20	20
Endogenous	ISL1	NM_002202.2	20	20	48.21	20	20	20	20	20	20	20	20	20	20	20	20	20	20
Endogenous	ISLR	NM_005545.3	142.26	20	20	20	20	20	20	20	20	20	20	20	20	20	275.26	20	20
Endogenous	ITGA1	NM_181501.1	20	24.89	20	20	20	20	20	20	20	20	20	20	20	20	20	38.47	20
Endogenous	ITGA11	NM_012211.3	20	20	20	20	20	20	20	20	20	20	20	20	20	20	20	20	20
Endogenous	ITGA2	NM_002203.2	20	20	20	20	20	20	20	42.85	20	20	20	20	20	20	86.05	20	20
Endogenous	ITGA3	NM_002204.2	20	20	20	20	20	20	20	20	20	20	20	20	20	20	117.7	20	20
Endogenous	ITGA5	NM_002205.2	271.87	426.86	222.95	20	311.37	315.49	20	206.3	148.54	20	20	20	20	20	41.44	267.29	20
Endogenous	ITGA6	NM_000210.1	20	121.96	104.45	20	212.44	20	20	90.45	20	20	20	20	20	20	20	67.07	20
Endogenous	ITGA7	NM_002206.1	20	20	20	20	20	20	20	20	20	20	20	20	20	20	68.35	20	20
Endogenous	ITGA8	NM_003638.1	20	20	20	20	20	20	20	20	20	20	20	20	20	20	20	20	20
Endogenous	ITGA9	NM_002207.2	20	20	20	20	20	20	20	20	20	20	20	20	20	20	20	20	20
Endogenous	ITGAM	NM_000632.3	1239.23	694.42	594.54	20	589.41	461.96	20	649.05	1372.22	20	20	20	311.18	20	92.81	521.17	316.24
Endogenous	ITGB1	NM_033666.2	464.71	587.4	831.56	20	400.93	563.37	20	1696.43	785.14	20	505.6	675.6	20	20	495.27	280.11	20
Endogenous	ITGB1BP1	NM_004763.3	104.32	20	20	20	20	20	20	49.19	20	20	20	20	20	20	221.88	20	20
Endogenous	ITGB2	NM_001127491.1	20	20	20	20	20	20	20	20	20	20	20	20	20	20	20	945.48	20
Endogenous	ITGB3	NM_000212.2	278.19	184.18	1012.33	20	162.45	326.75	20	1705.95	325.37	20	836.18	20	20	20	96.98	78.12	20
Endogenous	ITGB4	NM_001005731.1	20	20	20	20	20	20	20	20	20	20	20	20	20	20	20	20	20
Endogenous	ITGB6	NM_000888.3	20	20	20	20	20	20	20	20	20	20	20	20	20	20	20	20	20
Endogenous	ITGB7	NM_000889.1	20	283.74	160.69	20	320.74	20	20	55.54	155.61	20	20	20	20	20	74.25	137.1	20
Endogenous	ITGB8	NM_002214.2	20	20	20	20	20	20	20	20	20	20	20	20	20	20	20	20	20
Endogenous	ITM2A	NM_004867.4	20	184.18	110.47	20	110.38	20	20	63.48	20	20	20	20	20	20	104.32	33.34	20
Endogenous	JAG1	NM_000214.2	20	20	20	20	20	20	20	20	20	20	20	20	20	20	20	20	20
Endogenous	JAM2	NM_001270407.1	20	20	20	20	20	20	20	20	20	20	20	20	20	20	20	20	20
Endogenous	JAM3	NM_032801.3	85.36	59.74	64.27	20	37.49	20	20	518.93	77.81	20	427.81	20	20	20	20	23.28	20
Endogenous	JUN	NM_002228.3	79.03	97.07	20	20	20	20	20	42.85	20	20	20	20	20	20	97.7	1863.15	20
Endogenous	KCNJ8	NM_004982.2	20	20	20	20	20	20	20	20	20	20	20	20	20	20	76.98	20	20
Endogenous	KDM1A	NM_015013.3	20	20	20	20	20	20	20	20	20	20	20	20	20	20	20	53.26	20
Endogenous	KDR	NM_002253.2	20	20	20	20	20	20	20	20	20	20	20	20	20	20	20	20	20
Endogenous	KIAA1462	NM_020848.2	20	20	20	20	20	20	20	20	20	20	20	20	20	20	67.49	20	20
Endogenous	KIF1B	NM_183416.3	88.52	58.49	136.58	20	111.43	20	20	120.61	212.2	20	20	20	20	20	20	124.67	20
Endogenous	KISS1	NM_002256.3	20	20	20	20	20	20	20	20	20	20	20	20	20	20	20	20	20
Endogenous	KLK3	NM_001030049.1	20	20	20	20	20	20	20	20	20	20	20	20	20	20	20	20	20
Endogenous	KRAS	NM_004985.3	101.16	113.25	212.91	20	136.42	20	20	161.87	166.22	20	20	20	20	20	54.53	101.39	20
Endogenous	KRIT1	NM_004912.3	20	180.45	608.6	20	145.79	247.88	20	93.63	95.49	20	20	20	20	20	20	62.93	20
Endogenous	KRT1	NM_006121.2	20	20	20	20	20	20	20	20	20	20	20	20	20	20	60.87	20	20
Endogenous	KRT14	NM_000526.4	20	20	20	20	20	20	20	20	20	20	20	20	20	20	20	20	20
Endogenous	KRT19	NM_002276.4	20	20	20	20	20	20	20	20	20	20	20	20	20	20	64.32	20	20
Endogenous	KRT7	NM_005556.3	20	20	20	20	20	20	20	20	20	20	20	20	20	20	66.77	20	20
Endogenous	LAD1	NM_005558.3	82.19	20	20	20	20	20	20	20	20	20	20	20	20	20	244.62	20	20
Endogenous	LAMA1	NM_005559.2	20	20	20	20	20	20	20	20	20	20	20	20	20	20	20	20	20
Endogenous	LAMA3	NM_000227.3	20	20	20	20	20	20	20	20	20	20	20	20	20	20	20	20	20
Endogenous	LAMA4	NM_001105209.1	85.36	20	20	20	20	20	20	20	20	20	20	20	20	20	306.78	20	20
Endogenous	LAMA5	NM_005560.3	20	20	20	20	20	20	20	20	20	20	20	20	20	20	20	20	20
Endogenous	LAMB3	NM_000228.2	20	20	20	20	20	20	20	20	20	20	20	20	20	20	20	20	20
Endogenous	LAMC1	NM_002293.3	20	20	20	20	20	20	20	20	20	20	20	20	20	20	112.38	20	20
Endogenous	LAMC2	NM_005562.2	20	20	20	20	20	20	20	20	20	20	20	20	20	20	20	20	20
Endogenous	LDHA	NM_001165414.1	1125.42	832.56	2163.25	20	872.67	788.71	20	1490.12	763.92	20	797.29	785.9	326.74	20	743.77	522.75	587.3
Endogenous	LEFTY1	NM_020997.2	20	20	20	20	20	20	20	20	20	20	20	20	20	20	49.35	20	20
Endogenous	LGALS1	NM_002305.3	79.03	73.42	68.29	20	76.02	20	20	111.08	233.42	20	20	20	20	20	41.3	628.48	542.12
Endogenous	LHFP	NM_005780.2	79.03	20	20	20	20	20	20	47.61	20	20	20	20	20	20	175.12	20	20
Endogenous	LIFR	NM_002310.3	20	20	20	20	20	20	20	20	20	20	20	20	20	20	169.22	20	20
Endogenous	LLGL2	NM_001015002.1	110.65	53.51	20	20	27.08	20	20	33.33	20	20	20	20	20	20	271.67	20	20
Endogenous	LOX	NM_002317.4	20	20	20	20	20	20	20	20	20	20	20	20	20	20	20	20	20
Endogenous	LOXL2	NM_002318.2	20	20	20	20	20	20	20	20	20	20	20	20	20	20	20	20	20
Endogenous	LRG1	NM_052972.2	632.26	309.88	100.43	20	253.05	270.42	20	387.21	258.18	20	20	20	20	20	269.8	461.2	20
Endogenous	LTBP4	NM_003573.2	20	67.2	20	20	44.78	20	20	20	20	20	20	20	20	20	20	26.63	20
Endogenous	LUM	NM_002345.3	164.39	20	20	20	20	20	20	20	20	20	20	20	20	20	366.06	20	20
Endogenous	LY96	NM_015364.2	420.45	562.51	1008.31	734.09	243.68	1014.06	2011.66	636.36	371.35	487.69	525.04	20	420.09	20	69.5	432.4	1039.07
Endogenous	MAF	NM_005360.4	63.23	20	64.27	20	20	20	20	61.89	106.1	20	20	20	20	20	24.17	22.69	20
Endogenous	MAP2K1	NM_002755.2	72.71	110.76	58.25	20	81.23	259.15	20	174.56	148.54	20	20	20	20	20	31.51	120.92	20
Endogenous	MAP2K2	NM_030662.3	120.13	186.67	134.58	20	138.5	20	20	214.24	201.59	20	20	20	20	20	54.39	161.36	20
Endogenous	MAP2K4	NM_003010.2	192.84	125.69	88.38	20	111.43	20	20	112.67	123.78	20	20	20	20	20	241.59	117.77	20
Endogenous	MAP3K7	NM_145333.1	63.23	95.83	86.37	20	82.27	20	20	107.91	113.17	20	20	20	20	20	20	60.95	20
Endogenous	MAPK1	NM_138957.2	410.97	487.84	656.81	20	446.75	416.89	519.87	658.57	594.16	20	486.15	20	20	20	92.95	603.23	20
Endogenous	MAPK3	NM_001040056.1	461.55	470.42	249.06	20	445.71	236.61	452.06	436.41	590.62	20	20	454.99	342.3	20	125.76	793.79	20
Endogenous	MAPKAPK3	NM_004635.3	104.32	138.14	82.35	20	112.47	20	20	188.84	208.66	20	20	20	20	20	34.82	113.23	20
Endogenous	MCAM	NM_006500.2	63.23	20	20	20	20	20	20	20	20	20	20	20	20	20	142.88	20	20
Endogenous	MED1	NM_004774.3	20	65.96	192.82	20	66.65	20	20	76.17	20	20	20	20	20	20	27.77	97.65	20
Endogenous	MED23	NM_004830.2	20	20	20	20	20	20	20	20	20	20	20	20	20	20	20	95.08	20
Endogenous	MEG3	NR_002766.2	20	20	112.48	20	42.7	20	20	20	102.56	20	20	20	20	20	36.55	20	20
Endogenous	MEOX2	NM_005924.4	20	20	20	20	20	20	20	20	20	20	20	20	20	20	189.94	20	20
Endogenous	MET	NM_001127500.1	20	20	20	20	20	20	20	20	20	20	20	20	20	20	20	20	20
Endogenous	MFAP4	NM_002404.1	20	20	20	20	20	20	20	20	20	20	20	20	20	20	157.85	20	20
Endogenous	MGAT5	NM_002410.4	20	78.4	122.52	20	110.38	20	20	115.85	113.17	20	20	20	20	20	20	67.46	20
Endogenous	MGP	NM_000900.2	20	20	20	20	20	20	20	152.35	20	20	20	20	20	20	20	20	20
Endogenous	MISP	NM_173481.2	20	20	20	20	20	20	20	20	20	20	20	20	20	20	20	20	20
Endogenous	MMP1	NM_002421.2	20	20	20	20	20	20	20	20	20	20	20	20	20	20	20	20	20
Endogenous	MMP10	NM_002425.1	20	20	20	20	20	20	20	20	20	20	20	20	20	20	20	20	20
Endogenous	MMP12	NM_002426.3	20	20	20	20	20	20	20	20	20	20	20	20	20	20	20	20	20
Endogenous	MMP13	NM_002427.2	20	20	20	20	20	20	20	20	20	20	20	20	20	20	20	20	20
Endogenous	MMP14	NM_004995.2	20	20	20	20	20	20	20	20	20	20	20	20	20	20	20	20	20
Endogenous	MMP17	NM_016155.4	20	32.36	20	20	20	20	20	20	20	20	20	20	20	20	20	20	20
Endogenous	MMP2	NM_004530.2	66.39	20	20	20	20	20	20	20	20	20	20	20	20	20	131.37	20	20
Endogenous	MMP24	NM_006690.3	20	20	20	20	20	20	20	20	20	20	20	20	20	20	20	20	20
Endogenous	MMP3	NM_002422.3	94.84	20	20	20	20	20	20	20	20	20	20	20	20	20	272.24	20	20
Endogenous	MMP9	NM_004994.2	20	24.89	20	20	36.45	20	20	36.5	106.1	20	20	20	20	20	20	740.72	20
Endogenous	MMRN2	NM_024756.2	85.36	20	20	20	20	20	20	20	20	20	20	20	20	20	246.77	20	20
Endogenous	MPDZ	NM_003829.4	20	20	20	20	20	20	20	20	20	20	20	20	20	20	20	20	20
Endogenous	MRC1	NM_002438.2	20	20	20	20	20	20	20	20	20	20	20	20	20	20	20	20	20
Endogenous	MS4A4A	NM_024021.2	445.74	53.51	269.15	20	103.1	20	20	290.41	629.53	20	1011.2	20	20	20	431.96	82.85	20
Endogenous	MS4A6A	NM_152852.2	20	20	20	20	20	20	20	20	20	20	20	20	20	20	20	20	20
Endogenous	MT3	NM_005954.2	20	20	20	20	20	20	20	20	20	20	20	20	20	20	20	20	20
Endogenous	MTA1	NM_004689.2	20	146.85	98.42	20	126.01	20	20	69.82	137.93	20	20	20	20	20	25.32	25.45	20
Endogenous	MTBP	NM_022045.4	20	20	20	20	20	20	20	20	20	20	20	20	20	20	20	20	20
Endogenous	MTDH	NM_178812.3	79.03	261.34	614.63	20	184.32	20	20	217.41	176.83	20	20	20	20	20	60.43	77.13	20
Endogenous	MTOR	NM_004958.2	20	78.4	82.35	20	109.34	20	20	33.33	20	20	20	20	20	20	26.48	62.53	20
Endogenous	MUC1	NM_001018017.1	20	20	20	20	20	20	20	20	20	20	20	20	20	20	20	20	20
Endogenous	MYC	NM_002467.3	66.39	136.89	76.33	20	175.99	20	20	63.48	20	20	20	20	20	20	140.58	62.34	20
Endogenous	MYCL	NM_001033081.2	20	20	20	20	20	20	20	20	20	20	20	20	20	20	20	21.9	20
Endogenous	MYH11	NM_001040113.1	20	20	20	20	20	20	20	20	20	20	20	20	20	20	20	20	20
Endogenous	MYLK	NM_053032.2	205.48	153.07	148.64	20	89.56	20	20	509.4	215.74	20	583.38	20	20	20	335.84	29	20
Endogenous	MYO1D	NM_015194.1	20	38.58	92.4	20	37.49	20	20	20	20	20	20	20	20	20	20	20	20
Endogenous	MYO5C	NM_018728.2	20	20	20	20	20	20	20	20	20	20	20	20	20	20	20	20	20
Endogenous	NAA15	NM_057175.3	20	31.11	62.27	20	31.24	20	20	20	20	20	20	20	20	20	154.11	23.67	20
Endogenous	NAP1L3	NM_004538.4	20	20	20	20	20	20	20	20	20	20	20	20	20	20	78.28	20	20
Endogenous	NCAM1	NM_000615.5	20	29.87	82.35	20	20	20	20	20	74.27	20	20	20	20	20	28.2	20	20
Endogenous	NCL	NM_005381.2	20	276.28	654.8	20	255.13	259.15	20	220.58	212.2	20	20	20	20	20	98.71	158.21	20
Endogenous	NDNF	NM_024574.3	20	20	20	20	20	20	20	20	20	20	20	20	20	20	20	20	20
Endogenous	NDP	NM_000266.2	20	20	20	20	20	20	20	20	20	20	20	20	20	20	58.42	20	20
Endogenous	NDRG1	NM_006096.2	94.84	123.2	136.58	20	123.92	20	20	234.87	155.61	20	20	20	20	20	31.66	173.39	20
Endogenous	NF1	NM_000267.2	75.87	129.43	307.31	20	88.52	20	20	101.56	77.81	20	20	20	20	20	20	145.58	20
Endogenous	NF2	NM_181825.2	20	20	20	20	20	20	20	20	20	20	20	20	20	20	20	20	20
Endogenous	NFAT5	NM_173214.1	208.65	284.99	341.46	20	254.09	20	20	249.15	236.96	20	20	20	20	20	225.19	119.34	20
Endogenous	NFATC2	NM_012340.3	20	231.47	108.46	20	177.03	20	20	99.98	20	20	20	20	20	20	40.58	51.88	20
Endogenous	NFKB1	NM_003998.2	88.52	121.96	90.39	20	124.96	20	20	114.26	123.78	20	20	20	20	20	34.25	86.01	20
Endogenous	NID2	NM_007361.3	20	20	20	20	20	20	20	20	20	20	20	20	20	20	20	20	20
Endogenous	NME1	NM_000269.2	20	24.89	82.35	20	55.19	20	20	42.85	20	20	20	20	20	20	120.58	20	20
Endogenous	NME4	NM_005009.2	20	24.89	20	20	34.37	20	20	74.59	20	20	20	20	20	20	53.53	24.66	20
Endogenous	NODAL	NM_018055.3	135.94	20	20	20	20	20	20	20	20	20	20	20	20	20	266.2	20	20
Endogenous	NOS2	NM_153292.1	20	20	20	20	20	20	20	20	20	20	20	20	20	20	20	20	20
Endogenous	NOS3	NM_000603.4	20	20	20	20	20	20	20	20	20	20	20	20	20	20	20	20	20
Endogenous	NOTCH1	NM_017617.3	129.61	224.01	142.61	20	175.99	20	20	96.8	339.52	20	20	20	20	20	25.18	202.98	20
Endogenous	NOX5	NM_024505.2	20	20	20	20	20	20	20	20	20	20	20	20	20	20	20	20	20
Endogenous	NPR1	NM_000906.2	20	20	20	20	20	20	20	20	20	20	20	20	20	20	20	20	20
Endogenous	NR3C1	NM_001018077.1	410.97	745.45	568.43	20	663.35	428.16	20	469.73	572.94	20	20	20	326.74	20	253.68	640.32	20
Endogenous	NR4A1	NM_173157.1	85.36	79.65	112.48	20	95.81	20	20	88.87	81.34	20	20	20	20	20	191.66	84.43	20
Endogenous	NR4A3	NM_173198.1	20	20	20	20	20	20	20	20	20	20	20	20	20	20	20	111.06	20
Endogenous	NRCAM	NM_005010.4	20	20	98.42	20	20.83	20	20	20	20	20	20	20	20	20	20	20	20
Endogenous	NRP1	NM_003873.5	66.39	20	42.18	20	20	20	20	20	20	20	20	20	20	20	58.13	20	20
Endogenous	NRP2	NM_003872.2	20	20	42.18	20	20	20	20	42.85	20	20	20	20	20	20	20	20	20
Endogenous	NRXN1	NM_138735.2	20	20	20	20	20	20	20	20	20	20	20	20	20	20	20	20	20
Endogenous	NRXN3	NM_001105250.1	20	20	20	20	20	20	20	20	20	20	20	20	20	20	268.93	20	20
Endogenous	NTRK1	NM_001012331.1	20	20	20	20	20	20	20	20	20	20	20	20	20	20	20	20	20
Endogenous	OAS1	NM_001032409.1	268.71	515.22	1006.3	20	319.7	450.69	565.07	996.59	456.23	20	2411.31	427.42	357.86	20	622.04	634.4	376.47
Endogenous	OCLN	NM_002538.3	20	20	40.17	20	20	20	20	20	20	20	20	20	20	20	20	20	20
Endogenous	OGN	NM_014057.3	20	20	20	20	20	20	20	20	20	20	20	20	20	20	20	20	20
Endogenous	OLFML2B	NM_015441.1	161.23	60.98	58.25	1468.19	44.78	439.43	836.31	73	162.69	812.82	836.18	317.12	497.89	980.5	168.07	20	1581.19
Endogenous	OVOL2	NM_021220.2	20	20	20	20	20	20	20	20	20	20	20	20	20	20	20	20	20
Endogenous	P3H1	NM_001146289.1	63.23	70.94	66.28	20	59.36	20	20	77.76	20	20	20	20	20	20	45.76	46.16	20
Endogenous	P3H2	NM_018192.2	20	20	20	20	20	20	20	20	20	20	20	20	20	20	20	20	20
Endogenous	PCOLCE	NM_002593.3	20	20	20	20	20	20	20	20	20	20	20	20	20	20	32.95	20	20
Endogenous	PDCD10	NM_145859.1	214.97	352.19	522.23	20	214.52	270.42	20	518.93	251.1	20	20	20	20	20	42.74	161.76	376.47
Endogenous	PDCL3	NM_024065.4	20	20	20	20	20	20	20	20	20	20	20	20	20	20	20	20	20
Endogenous	PDGFA	NM_002607.5	20	20	20	20	20	20	20	96.8	84.88	20	20	20	20	20	20	20	20
Endogenous	PDGFC	NM_016205.2	82.19	41.07	116.5	20	21.87	20	20	61.89	20	20	20	20	20	20	216.12	20	20
Endogenous	PDGFRB	NM_002609.3	20	20	20	20	20	20	20	20	20	20	20	20	20	20	20	20	20
Endogenous	PDK1	NM_002610.3	20	73.42	305.31	20	65.61	20	20	136.48	20	20	20	20	20	20	20	108.69	20
Endogenous	PDPN	NM_006474.4	20	20	20	20	20	20	20	20	20	20	20	20	20	20	20	20	20
Endogenous	PEBP4	NM_144962.2	20	20	20	20	20	20	20	20	20	20	20	20	20	20	20	20	20
Endogenous	PECAM1	NM_000442.3	1239.23	1166.09	1307.59	20	983.05	1791.51	497.26	1688.49	2249.32	650.25	1186.21	620.45	373.42	20	356.27	1327.98	20
Endogenous	PFKFB1	NM_002625.2	20	20	20	20	20	20	20	20	20	20	20	20	20	20	20	20	20
Endogenous	PFKFB4	NM_004567.2	113.81	69.69	90.39	20	68.73	20	20	146	236.96	20	20	20	20	20	25.47	173.39	20
Endogenous	PGK1	NM_000291.2	771.36	766.6	480.05	20	848.71	1318.28	745.9	1505.99	1457.1	20	1458.46	703.17	20	20	363.9	740.72	20
Endogenous	PHOX2B	NM_003924.3	20	20	20	20	20	20	20	20	20	20	20	20	20	20	20	20	20
Endogenous	PIK3CA	NM_006218.2	20	88.36	96.41	20	86.43	20	20	61.89	20	20	20	20	20	20	20	133.35	20
Endogenous	PIK3CD	NM_005026.3	335.1	567.49	289.24	20	466.53	394.36	20	474.49	364.28	20	20	20	20	20	84.46	231.19	20
Endogenous	PIK3CG	NM_002649.2	249.74	334.77	293.25	20	245.76	236.61	20	307.86	254.64	20	20	20	20	20	200.3	355.47	20
Endogenous	PIK3R1	NM_181504.2	75.87	135.65	150.64	20	115.59	20	20	87.28	180.37	20	20	20	20	20	36.98	119.94	20
Endogenous	PIK3R2	NM_005027.2	20	37.33	42.18	20	22.91	20	20	20	20	20	20	20	20	20	24.32	20	20
Endogenous	PIK3R5	NM_001142633.1	281.36	336.01	357.53	20	424.88	292.95	20	147.58	282.93	20	20	20	20	20	318.58	285.83	20
Endogenous	PIK3R6	NM_001010855.3	20	32.36	20	20	20	20	20	20	20	20	20	20	20	20	20	20	20
Endogenous	PITX2	NM_000325.5	20	20	20	20	20	20	20	20	20	20	20	20	20	20	80.72	20	20
Endogenous	PKM	NM_182471.1	828.26	750.43	516.21	20	636.28	935.19	20	2072.53	1365.15	20	1225.1	744.54	357.86	20	373.83	609.15	421.65
Endogenous	PKN1	NM_213560.1	196	343.48	218.94	20	320.74	20	20	349.12	427.94	20	20	20	20	20	114.25	358.82	20
Endogenous	PKNOX1	NM_004571.3	113.81	36.09	20	20	41.65	20	20	20	20	20	20	20	20	20	176.27	20	20
Endogenous	PLA2G10	NM_003561.1	20	20	20	20	20	20	20	20	20	20	20	20	20	20	20	20	20
Endogenous	PLA2G2A	NM_000300.2	69.55	20	20	20	20	20	20	20	20	20	20	20	20	20	115.11	20	20
Endogenous	PLA2G2D	NM_001271814.1	20	20	20	20	20	20	20	20	20	20	20	20	20	20	20	20	20
Endogenous	PLA2G3	NM_015715.3	135.94	20	20	20	20	20	20	20	20	20	20	20	20	20	319.44	20	20
Endogenous	PLAU	NM_002658.2	20	20	20	20	24.99	20	20	41.26	20	20	20	20	20	20	20	20	20
Endogenous	PLAUR	NM_001005376.1	290.84	398.24	311.33	20	343.65	473.23	20	439.58	788.68	20	466.71	399.84	311.18	20	105.18	2009.52	20
Endogenous	PLCG1	NM_002660.2	20	133.16	100.43	20	192.65	20	20	20	91.95	20	20	20	20	20	31.37	49.71	20
Endogenous	PLCG2	NM_002661.2	177.03	292.45	206.88	20	271.8	20	20	206.3	268.79	20	20	20	20	20	58.56	341.86	20
Endogenous	PLEKHO1	NM_016274.4	20	47.29	66.28	20	21.87	20	20	109.5	20	20	20	20	20	20	20	1128.94	843.3
Endogenous	PLS1	NM_002670.2	129.61	20	20	20	20	20	20	20	20	20	20	20	20	20	284.9	20	20
Endogenous	PLXDC1	NM_020405.4	20	33.6	20	20	88.52	20	20	20	20	20	20	20	20	20	20	20	20
Endogenous	PLXNC1	NM_005761.2	651.23	567.49	375.61	20	407.17	304.22	20	563.36	820.51	20	20	20	20	20	105.04	1367.63	20
Endogenous	PLXND1	NM_015103.2	135.94	73.42	74.32	20	89.56	20	20	103.15	95.49	20	20	20	20	20	20	35.31	20
Endogenous	PMP22	NM_000304.2	20	20	20	20	20	20	20	20	20	20	20	20	20	20	31.8	20	20
Endogenous	PNPLA6	NM_006702.3	107.48	149.34	118.51	20	140.58	20	20	101.56	187.44	20	20	20	20	20	28.35	188.98	20
Endogenous	POPDC3	NM_022361.4	20	20	20	20	20	20	20	20	20	20	20	20	20	20	20	20	20
Endogenous	POSTN	NM_001135935.1	20	20	20	20	20	20	20	107.91	20	20	20	20	20	20	20	20	20
Endogenous	PPFIBP2	NM_003621.2	20	53.51	70.3	20	35.41	20	20	31.74	77.81	20	20	20	20	20	20	67.86	20
Endogenous	PPL	NM_002705.4	20	20	20	20	20	20	20	20	20	20	20	20	20	20	20	20	20
Endogenous	PPP1R16B	NM_015568.2	75.87	121.96	58.25	20	98.93	20	20	33.33	20	20	20	20	20	20	232.82	35.51	20
Endogenous	PPP2CB	NM_001009552.1	164.39	100.8	136.58	20	153.08	20	20	226.93	290.01	20	20	20	20	20	75.54	105.93	20
Endogenous	PPP2R1A	NM_014225.3	233.94	404.46	319.37	20	404.05	360.55	20	455.45	435.01	20	20	523.93	20	20	133.24	227.25	361.42
Endogenous	PPP3R1	NM_000945.3	379.36	479.13	423.81	20	499.86	540.83	474.66	768.07	597.7	20	466.71	358.48	20	20	454.7	455.28	20
Endogenous	PRELP	NM_002725.3	126.45	20	20	20	20	20	20	20	20	20	20	20	20	20	287.21	20	20
Endogenous	PRF1	NM_005041.3	202.32	377.08	359.54	20	165.58	980.26	20	414.19	311.23	20	20	317.12	20	20	464.63	191.74	20
Endogenous	PRKCB	NM_212535.1	158.07	309.88	297.27	20	235.35	304.22	20	501.47	318.3	20	388.92	20	20	20	61.73	697.33	316.24
Endogenous	PRKCG	NM_002739.3	20	20	20	20	20	20	20	20	20	20	20	20	20	20	20	20	20
Endogenous	PRKCZ	NM_002744.4	20	20	20	20	20	20	20	20	20	20	20	20	20	20	20	20	20
Endogenous	PROK2	NM_021935.3	1090.65	634.69	602.58	20	903.91	20	20	1223.52	604.77	20	20	20	20	20	446.64	1027.54	20
Endogenous	PROM1	NM_006017.1	20	20	20	20	20	20	20	20	20	20	20	20	20	20	20	20	20
Endogenous	PRR15L	NM_024320.2	20	20	20	20	20	20	20	20	20	20	20	20	20	20	172.81	20	20
Endogenous	PRSS22	NM_022119.3	20	20	20	20	20	20	20	20	20	20	20	20	20	20	20	20	20
Endogenous	PRSS8	NM_002773.3	20	20	20	20	20	20	20	20	20	20	20	20	20	20	67.77	20	20
Endogenous	PTEN	NM_000314.4	338.26	556.29	1038.44	20	598.79	439.43	20	628.42	756.85	20	20	20	20	20	100.72	1095.6	20
Endogenous	PTGDS	NM_000954.5	20	20	20	20	20	20	20	20	20	20	20	20	20	20	47.92	20	20
Endogenous	PTGIS	NM_000961.3	20	20	20	20	20	20	20	20	20	20	20	20	20	20	20	20	20
Endogenous	PTGS2	NM_000963.1	290.84	603.58	1781.62	20	419.67	743.64	20	1212.41	1955.77	1076.98	20	20	1322.51	20	43.02	3397.47	20
Endogenous	PTK2	NM_153831.2	20	49.78	212.91	20	54.15	20	20	177.74	109.64	20	20	20	20	20	20	37.09	20
Endogenous	PTK2B	NM_004103.3	20	20	20	20	20	20	20	20	20	20	20	20	20	20	20	924.38	20
Endogenous	PTK6	NM_005975.2	20	20	20	20	26.03	20	20	20	20	20	20	20	20	20	110.22	20	20
Endogenous	PTPN14	NM_005401.4	20	20	20	20	20	20	20	20	20	20	20	20	20	20	20	20	20
Endogenous	PTPRB	NM_002837.3	20	20	20	20	20	20	20	20	20	20	20	20	20	20	20	20	20
Endogenous	PTPRC	NM_080923.2	173.87	227.74	249.06	20	202.03	236.61	20	133.3	91.95	20	20	20	20	20	38.99	522.95	20
Endogenous	PTPRM	NM_002845.3	139.1	20	20	20	20	20	20	20	20	20	20	20	20	20	235.41	20	20
Endogenous	PTRF	NM_012232.5	88.52	20	20	20	20	20	20	41.26	20	20	20	20	20	20	36.12	20	20
Endogenous	PTTG1	NM_004219.2	20	67.2	92.4	20	74.98	20	20	101.56	20	20	20	20	20	20	37.7	20	20
Endogenous	PTX3	NM_002852.3	85.36	56	20	20	45.82	20	20	82.52	20	20	20	20	20	20	190.37	58	20
Endogenous	PXDN	NM_012293.1	20	20	20	20	20	20	20	20	20	20	20	20	20	20	20	20	20
Endogenous	PYCARD	NM_013258.3	442.58	459.22	247.06	20	291.58	338.02	1175.35	393.56	339.52	20	20	20	20	20	157.99	428.65	496.95
Endogenous	QKI	NM_006775.2	259.23	357.17	540.31	20	330.11	529.57	20	485.6	548.18	20	20	20	20	20	96.84	529.65	20
Endogenous	RAB25	NM_020387.2	20	20	20	20	20	20	20	20	20	20	20	20	20	20	20	20	20
Endogenous	RAC1	NM_198829.1	126.45	121.96	212.91	20	141.63	20	20	517.34	339.52	20	20	20	20	20	177.27	239.28	20
Endogenous	RAC2	NM_002872.3	2652.33	3034.06	1717.34	20	2973.1	2490.08	3932.9	3373.81	3115.8	1503.71	1691.81	1640.74	1120.25	20	964.5	2767.41	2891.32
Endogenous	RAF1	NM_002880.3	123.29	226.5	156.67	20	180.16	259.15	20	179.32	251.1	20	20	20	20	20	35.11	391.77	20
Endogenous	RAMP1	NM_005855.2	20	20	20	20	20	20	20	20	20	20	20	20	20	20	20	20	20
Endogenous	RAMP2	NM_005854.2	20	20	20	20	20	20	20	20	20	20	20	20	20	20	20	20	20
Endogenous	RB1	NM_000321.1	129.61	214.05	170.73	20	185.36	20	20	222.17	208.66	20	20	20	20	20	62.88	154.65	20
Endogenous	RBL1	NM_183404.1	20	69.69	94.4	20	62.48	20	20	90.45	20	20	20	20	20	20	20	24.26	20
Endogenous	RBL2	NM_005611.3	452.07	749.18	640.74	20	785.19	585.9	20	474.49	576.48	20	20	468.78	20	20	131.52	652.55	20
Endogenous	RBM47	NM_019027.3	259.23	146.85	100.43	20	107.26	20	20	104.74	152.08	20	20	20	20	20	34.39	132.76	20
Endogenous	RBPJ	NM_015874.3	72.71	99.56	423.81	20	142.67	20	20	171.39	201.59	20	20	20	20	20	40	364.15	20
Endogenous	RBX1	NM_014248.2	173.87	471.66	289.24	20	339.49	315.49	20	796.64	364.28	20	719.5	275.75	20	20	111.95	180.69	20
Endogenous	RELN	NM_005045.2	20	20	20	20	20	20	20	20	20	20	20	20	20	20	20	20	20
Endogenous	RGCC	NM_014059.2	20	140.63	146.63	20	160.37	20	20	249.15	20	20	20	20	326.74	20	20	133.55	466.83
Endogenous	RHOA	NM_001664.2	1321.42	1609.12	1458.23	20	1414.18	1667.57	1740.42	3105.62	2705.54	670.57	1633.47	1075.44	637.92	20	633.99	1307.66	376.47
Endogenous	RNH1	NM_203384.1	75.87	73.42	20	20	72.9	20	20	99.98	84.88	20	20	20	20	20	40.15	87.58	20
Endogenous	ROBO4	NM_019055.5	85.36	20	20	20	20	20	20	20	20	20	20	20	20	20	148.78	20	20
Endogenous	ROCK1	NM_005406.1	477.36	689.45	743.18	20	442.58	495.76	452.06	749.03	753.31	426.73	20	358.48	20	20	129.21	862.04	20
Endogenous	ROCK2	NM_004850.3	208.65	243.92	321.37	20	184.32	20	20	301.52	290.01	20	20	20	20	20	224.33	154.65	20
Endogenous	RORA	NM_134261.2	20	20	20	20	20	20	20	20	20	20	20	20	20	20	20	20.52	20
Endogenous	RORB	NM_006914.3	20	20	20	20	20	20	20	20	20	20	20	20	20	20	20	20	20
Endogenous	RPS27A	NM_002954.5	3742.98	12112.6	5766.66	5689.23	12425.6	5836.48	8204.85	5189.25	3550.81	792.5	2897.46	4715.4	1835.96	4367.7	2169.88	2231.25	3207.56
Endogenous	RPS6KB1	NM_003161.2	20	48.54	70.3	20	20	20	20	36.5	20	20	20	20	20	20	20	49.91	20
Endogenous	RPS6KB2	NM_003952.2	20	46.05	42.18	20	58.32	20	20	53.96	20	20	20	20	20	20	20	34.32	20
Endogenous	RRAS	NM_006270.3	20	43.56	20	20	22.91	20	20	104.74	20	20	20	20	20	20	25.32	21.5	20
Endogenous	RTN4	NM_007008.2	20	48.54	42.18	20	27.08	20	20	150.76	20	20	20	20	20	20	20	615.07	20
Endogenous	RUNX1	NM_001754.4	20	113.25	60.26	20	95.81	20	20	106.32	116.71	20	20	20	20	20	20	224.68	20
Endogenous	RUNX1T1	NM_004349.2	20	20	46.2	20	20	20	20	20	20	20	20	20	20	20	20	20	20
Endogenous	S100A14	NM_020672.1	20	20	20	20	20	20	20	20	20	20	20	20	20	20	165.48	20	20
Endogenous	S100A7	NM_002963.2	20	20	20	20	20	20	20	20	20	20	20	20	20	20	20	20	20
Endogenous	S1PR1	NM_001400.4	63.23	276.28	138.59	20	205.15	20	20	55.54	20	20	20	20	20	20	254.54	61.15	20
Endogenous	SACS	NM_014363.4	20	27.38	44.19	20	40.61	20	20	20	20	20	20	20	20	20	142.02	20	20
Endogenous	SAMSN1	NM_022136.3	218.13	135.65	198.85	20	179.12	20	20	255.5	410.25	20	20	20	20	20	104.03	359.22	20
Endogenous	SCG2	NM_003469.3	20	20	20	20	20	20	20	20	20	20	20	20	20	20	106.34	20	20
Endogenous	SCNN1A	NM_001038.4	79.03	20	20	20	20	20	20	20	20	20	20	20	20	20	186.63	20	20
Endogenous	SDC4	NM_002999.2	20	20	20	20	20	20	20	20	20	20	20	20	20	20	184.47	20	20
Endogenous	SELE	NM_000450.2	20	20	20	20	20	20	20	20	20	20	20	20	20	20	83.46	20	20
Endogenous	SEMA3E	NM_012431.1	20	20	20	20	20	20	20	20	20	20	20	20	20	20	20	20	20
Endogenous	SERINC5	NM_001174071.1	101.16	190.41	124.53	20	278.04	20	20	88.87	95.49	20	20	275.75	20	20	252.82	124.28	20
Endogenous	SERPINA1	NM_000295.4	1586.97	938.34	974.17	20	777.9	1014.06	632.88	1394.91	1885.04	934.74	1225.1	482.57	591.24	20	296.13	1623.48	331.3
Endogenous	SERPINE1	NM_001165413.1	110.65	51.02	96.41	20	43.74	20	20	128.54	20	20	20	20	20	20	241.02	20	20
Endogenous	SERPINF1	NM_002615.4	20	27.38	20	20	46.86	20	20	20	20	20	20	20	20	20	23.6	56.42	20
Endogenous	SERPING1	NM_000062.2	173.87	251.39	339.45	20	45.82	20	20	250.73	166.22	20	913.97	20	20	20	311.67	407.74	20
Endogenous	SERPINH1	NM_001235.2	20	20	20	20	20	20	20	41.26	20	20	20	20	20	20	42.3	20	20
Endogenous	SET	NM_001122821.1	268.71	399.48	474.03	20	426.96	270.42	20	360.23	300.62	20	20	20	20	20	445.49	198.05	20
Endogenous	SETD2	NM_014159.6	129.61	430.59	558.39	20	288.46	247.88	20	217.41	240.49	20	20	20	20	20	279.01	193.12	20
Endogenous	SFRP1	NM_003012.3	20	20	20	20	20	20	20	20	20	20	20	20	20	20	157.99	20	20
Endogenous	SFRP2	NM_003013.2	20	20	20	20	20	20	20	20	20	20	20	20	20	20	20	20	20
Endogenous	SH2B3	NM_005475.2	243.42	347.21	439.88	20	370.73	326.75	20	434.82	275.86	20	20	20	20	20	251.95	120.92	20
Endogenous	SH2D3A	NM_005490.2	66.39	39.82	20	20	64.56	20	20	20	20	20	20	20	20	20	142.31	20	20
Endogenous	SH3YL1	NM_001159597.1	20	31.11	20	20	22.91	20	20	20	20	20	20	20	20	20	20	20	20
Endogenous	SHB	NM_003028.2	20	20	20	20	20	20	20	20	20	20	20	20	20	20	152.52	20	20
Endogenous	SIRT1	NM_012238.4	132.77	121.96	220.94	20	92.68	20	20	79.35	102.56	20	20	20	20	20	289.51	66.28	20
Endogenous	SKP1	NM_170679.2	433.1	812.65	1211.18	20	624.82	878.85	768.5	1006.11	785.14	20	427.81	813.48	20	20	189.36	476.19	481.89
Endogenous	SLC12A6	NM_001042494.1	458.39	552.55	1006.3	20	544.63	642.24	20	287.23	385.5	20	20	20	482.33	20	281.31	462.78	20
Endogenous	SLC2A1	NM_006516.2	20	33.6	20	20	223.89	20	20	41.26	20	20	20	20	20	20	138.14	20	20
Endogenous	SLC35A3	NM_012243.1	20	46.05	64.27	20	20.83	20	20	46.02	20	20	20	20	20	20	20	36.49	20
Endogenous	SLC37A1	NM_018964.3	20	103.29	108.46	20	67.69	20	20	169.8	77.81	20	20	20	20	20	24.03	38.27	20
Endogenous	SLC44A4	NM_032794.1	20	20	20	20	20	20	20	20	20	20	20	20	20	20	20	20	20
Endogenous	SLIT2	NM_004787.1	20	20	40.17	20	20	20	20	20	20	20	20	20	20	20	20	20	20
Endogenous	SLPI	NM_003064.2	85.36	38.58	88.38	20	114.55	20	20	941.05	20	20	20	20	20	20	20	23.08	346.36
Endogenous	SMAD1	NM_005900.2	66.39	20	68.29	20	20	20	20	20	20	20	20	20	20	20	196.12	20	20
Endogenous	SMAD2	NM_005901.5	271.87	383.3	1305.58	20	311.37	20	20	412.6	346.59	20	20	275.75	20	20	449.66	184.84	20
Endogenous	SMAD3	NM_005902.3	63.23	39.82	48.21	20	64.56	20	20	33.33	20	20	20	20	20	20	111.66	57.21	20
Endogenous	SMAD4	NM_005359.3	72.71	159.29	214.92	20	202.03	20	20	134.89	155.61	20	20	20	20	20	45.47	121.91	20
Endogenous	SMAD5	NM_005903.5	20	72.18	138.59	20	27.08	20	20	33.33	123.78	20	20	20	20	20	24.46	33.34	20
Endogenous	SMAD9	NM_001127217.2	20	20	20	20	20	20	20	20	20	20	20	20	20	20	20	20	20
Endogenous	SMC3	NM_005445.3	151.74	140.63	168.72	20	178.07	20	20	176.15	148.54	20	20	20	20	20	430.81	77.33	20
Endogenous	SMOC1	NM_001034852.1	82.19	20	20	20	20	20	20	20	20	20	20	20	20	20	275.26	20	20
Endogenous	SMURF1	NM_181349.1	98	89.6	72.31	20	72.9	20	20	39.67	20	20	20	20	20	20	266.92	58.19	20
Endogenous	SMURF2	NM_022739.3	20	27.38	94.4	20	54.15	20	20	20	20	20	20	20	20	20	20	45.17	20
Endogenous	SNAI1	NM_005985.2	88.52	41.07	42.18	807.5	35.41	225.35	452.06	38.09	81.34	20	20	20	20	20	20	20	20
Endogenous	SNAI2	NM_003068.3	20	20	20	20	20	20	20	20	20	20	20	20	20	20	20	20	20
Endogenous	SNAI3	NM_178310.1	120.13	32.36	20	20	20	20	20	20	20	20	20	20	20	20	208.64	22.69	20
Endogenous	SNRPF	NM_003095.2	20	175.47	474.03	20	118.72	247.88	20	233.28	74.27	20	20	20	20	20	47.92	76.34	20
Endogenous	SOD1	NM_000454.4	20	20	20	20	20	20	20	20	20	20	20	20	20	20	20	20	20
Endogenous	SORD	NM_003104.4	183.36	70.94	72.31	20	39.57	20	20	41.26	20	20	20	20	20	20	357.86	64.9	20
Endogenous	SOX17	NM_022454.3	20	20	20	20	20	20	20	20	20	20	20	20	20	20	31.66	20	20
Endogenous	SOX2	NM_003106.2	20	20	20	20	20	20	20	20	20	20	20	20	20	20	20	20	20
Endogenous	SOX9	NM_000346.2	20	20	20	20	20	20	20	20	20	20	20	20	20	20	51.37	20	20
Endogenous	SP1	NM_003109.1	290.84	303.66	305.31	20	272.84	270.42	20	296.76	236.96	20	20	20	20	20	256.99	451.14	20
Endogenous	SPARC	NM_003118.2	243.42	216.54	166.71	20	103.1	20	20	2086.81	339.52	20	875.07	20	20	20	20	113.03	20
Endogenous	SPARCL1	NM_004684.4	20	20	20	20	20	20	20	20	20	20	20	20	20	20	20	20	20
Endogenous	SPDEF	NM_012391.1	20	20	20	20	20	20	20	20	20	20	20	20	20	20	215.55	20	20
Endogenous	SPHK2	NM_020126.3	123.29	37.33	20	20	20	20	20	20	20	20	20	20	20	20	72.23	20	20
Endogenous	SPINK5	NM_006846.3	20	20	20	20	20	20	20	20	20	20	20	20	20	20	20	20	20
Endogenous	SPINT1	NM_001032367.1	20	74.67	20	20	40.61	20	20	39.67	20	20	20	20	20	20	20	43.6	20
Endogenous	SPOCK3	NM_001204355.1	20	20	20	20	20	20	20	20	20	20	20	20	20	20	20	20	20
Endogenous	SPP1	NM_000582.2	164.39	20	76.33	20	30.2	20	20	20	116.71	20	20	20	20	20	243.61	20	20
Endogenous	SRC	NM_005417.3	20	57.25	74.32	20	34.37	20	20	126.95	91.95	20	20	20	20	20	20	20.91	20
Endogenous	SRF	NM_003131.2	75.87	36.09	40.17	20	102.05	20	20	49.19	20	20	20	20	20	20	98.28	106.13	20
Endogenous	SRGN	NR_036430.1	10267.9	7012.69	5385.02	20	4538.28	5859.02	6057.57	24533.9	4141.43	4531.45	4083.68	4287.98	1446.99	20	1295.17	22215.4	7996.31
Endogenous	SRPK2	NM_182692.1	132.77	288.72	202.87	20	210.36	236.61	20	144.41	183.91	20	20	20	20	20	38.85	205.75	20
Endogenous	SRPX2	NM_014467.2	20	20	20	20	20	20	20	20	20	20	20	20	20	20	20	20	20
Endogenous	SSTR2	NM_001050.2	69.55	20	20	20	20	20	20	20	20	20	20	20	20	20	113.1	20	20
Endogenous	ST14	NM_021978.3	85.36	93.34	48.21	20	55.19	20	20	65.06	130.86	20	20	20	20	20	27.34	27.22	20
Endogenous	STAB1	NM_015136.2	208.65	138.14	192.82	1174.55	72.9	349.29	904.12	88.87	208.66	1016.02	797.29	303.33	20	772.52	20	55.04	557.18
Endogenous	STAB2	NM_017564.9	20	20	20	20	20	20	20	20	20	20	20	20	20	20	20	20	20
Endogenous	STAT1	NM_139266.1	183.36	557.53	1271.44	20	605.03	968.99	632.88	795.05	445.62	20	1555.69	620.45	777.95	20	275.55	2418.65	5240.52
Endogenous	STAT3	NM_139276.2	420.45	276.28	321.37	20	389.47	383.09	20	571.29	392.57	20	20	20	373.42	20	213.25	627.89	20
Endogenous	SULF1	NM_001128204.1	20	20	20	20	20	20	20	20	20	20	20	20	20	20	20	20	20
Endogenous	SV2B	NM_001167580.1	148.58	20	20	20	20	20	20	20	20	20	20	20	20	20	340.45	20	20
Endogenous	SYK	NM_003177.3	344.58	497.8	423.81	20	400.93	270.42	20	637.94	576.48	20	20	399.84	326.74	20	115.54	66.87	20
Endogenous	SYNE1	NM_015293.1	20	130.67	98.42	20	67.69	20	20	80.93	20	20	20	20	20	20	21.44	144.59	20
Endogenous	TACSTD2	NM_002353.2	72.71	20	20	20	34.37	20	20	55.54	20	20	20	20	20	20	53.67	20	20
Endogenous	TAL1	NM_003189.2	164.39	105.78	192.82	20	216.6	20	20	437.99	350.13	20	505.6	20	20	20	241.59	29.59	20
Endogenous	TBX1	NM_080646.1	20	20	20	20	20	20	20	20	20	20	20	20	20	20	20	20	20
Endogenous	TBX4	NM_018488.2	20	20	20	20	20	20	20	20	20	20	20	20	20	20	58.85	20	20
Endogenous	TBXA2R	NM_001060.3	20	20	20	20	20	20	20	60.3	20	20	20	20	20	20	20	20	20
Endogenous	TCEB1	NM_001204857.1	316.13	172.98	204.88	20	173.91	20	20	199.95	148.54	20	20	20	20	20	439.73	153.87	451.77
Endogenous	TCEB2	NM_007108.2	79.03	20	20	20	35.41	20	20	20	20	20	20	20	20	20	122.45	20	20
Endogenous	TCF20	NM_005650.1	91.68	170.49	188.81	20	256.18	20	20	146	141.47	20	20	20	20	20	251.95	205.35	20
Endogenous	TCF3	NM_003200.3	20	60.98	46.2	20	53.11	20	20	20	20	20	20	20	20	20	20	20	20
Endogenous	TCF4	NM_003199.1	20	109.51	136.58	20	140.58	20	20	50.78	113.17	20	20	20	20	20	47.34	71.8	20
Endogenous	TDGF1	NM_003212.2	98	20	20	20	20	20	20	20	20	20	20	20	20	20	344.62	20	20
Endogenous	TEK	NM_000459.3	20	20	20	20	20	20	20	20	20	20	20	20	20	20	20	20	20
Endogenous	TF	NM_001063.2	20	20	20	20	20	20	20	20	20	20	20	20	20	20	20	20	20
Endogenous	TFDP1	NM_007111.4	116.97	105.78	44.19	20	181.2	20	20	166.63	155.61	20	20	20	20	20	280.3	225.67	20
Endogenous	TFPI2	NM_006528.3	20	20	20	20	20	20	20	20	20	20	20	20	20	20	20	20	20
Endogenous	TGFB1	NM_000660.3	382.52	672.02	749.2	20	499.86	788.71	655.48	2210.59	961.97	20	952.86	675.6	20	20	112.67	972.11	512
Endogenous	TGFB2	NM_003238.2	20	20	20	20	20	20	20	20	20	20	20	20	20	20	20	20	20
Endogenous	TGFBI	NM_000358.2	527.94	477.88	146.63	20	269.71	461.96	20	268.19	841.72	20	427.81	565.3	20	20	113.96	383.48	20
Endogenous	TGFBR2	NM_001024847.1	110.65	150.58	138.59	20	183.28	20	20	125.37	106.1	20	20	20	20	20	49.21	353.3	20
Endogenous	TH	NM_199292.2	20	20	52.22	20	20	20	20	20	20	20	20	20	20	20	20	20	20
Endogenous	THBS1	NM_003246.2	287.68	256.36	510.18	20	232.22	394.36	20	1651.99	671.97	20	680.61	20	20	20	20	250.13	20
Endogenous	THBS2	NM_003247.2	20	20	20	20	20	20	20	20	20	20	20	20	20	20	20	20	20
Endogenous	THBS4	NM_003248.3	20	20	20	20	20	20	20	20	20	20	20	20	20	20	20	20	20
Endogenous	THY1	NM_006288.2	79.03	20	20	20	20	20	20	20	20	20	20	20	20	20	159.58	20	20
Endogenous	TIE1	NM_005424.2	20	20	20	20	20	20	20	20	20	20	20	20	20	20	92.67	20	20
Endogenous	TIMP1	NM_003254.2	1119.1	489.08	329.41	20	277	405.62	20	1639.3	1114.05	528.33	1400.12	468.78	20	20	198.71	420.76	512
Endogenous	TIMP2	NM_003255.4	154.9	28.62	94.4	20	33.32	20	20	79.35	20	20	20	20	20	20	28.35	111.06	20
Endogenous	TIMP4	NM_003256.2	20	20	20	20	20	20	20	20	20	20	20	20	20	20	158.42	20	20
Endogenous	TJP2	NM_004817.2	20	20	20	20	20	20	20	20	20	20	20	20	20	20	20	24.07	20
Endogenous	TJP3	NM_014428.1	20	20	20	20	20	20	20	20	20	20	20	20	20	20	20	20	20
Endogenous	TLR4	NR_024168.1	312.97	265.08	267.14	20	217.65	270.42	20	558.6	625.99	20	427.81	20	20	20	318.72	373.42	20
Endogenous	TMC6	NM_001127198.1	20	207.83	88.38	20	182.24	20	20	60.3	20	20	20	20	20	20	25.18	87.39	20
Endogenous	TMEM100	NM_018286.2	66.39	20	20	20	20	20	20	20	20	20	20	20	20	20	203.32	20	20
Endogenous	TMEM30B	NM_001017970.2	104.32	20	20	20	20	20	20	20	20	20	20	20	20	20	123.03	20	20
Endogenous	TMPRSS2	NM_005656.3	20	20	20	20	20	20	20	20	20	20	20	20	20	20	20	20	20
Endogenous	TMPRSS4	NM_019894.3	20	20	20	20	20	20	20	20	20	20	20	20	20	20	20	20	20
Endogenous	TMPRSS6	NM_153609.2	63.23	20	20	20	20	20	20	20	20	20	20	20	20	20	100.29	20	20
Endogenous	TNC	NM_002160.3	20	20	20	20	20	20	20	20	20	20	20	20	20	20	73.24	20	20
Endogenous	TNF	NM_000594.2	66.39	41.07	20	20	69.77	20	20	44.43	20	20	20	20	20	20	103.75	34.92	20
Endogenous	TNFRSF12A	NM_016639.1	20	20	20	20	20	20	20	20	20	20	20	20	20	20	27.63	20	20
Endogenous	TNFRSF1A	NM_001065.2	882	905.99	405.73	20	598.79	664.77	20	1082.28	1029.17	20	388.92	289.54	20	20	258.57	1097.18	20
Endogenous	TNFSF10	NM_003810.2	704.97	617.27	703.01	20	364.48	980.26	836.31	1074.35	912.46	487.69	3500.29	20	20	20	213.1	1143.93	391.53
Endogenous	TNFSF12	NM_003809.2	20	80.89	42.18	20	30.2	20	20	42.85	91.95	20	20	20	20	20	20	75.16	20
Endogenous	TNFSF13	NM_003808.3	173.87	143.12	100.43	20	145.79	20	20	111.08	198.05	20	20	20	20	20	131.95	86.6	20
Endogenous	TNMD	NM_022144.2	20	20	20	20	20	20	20	20	20	20	20	20	20	20	20	20	20
Endogenous	TNN	NM_022093.1	20	20	20	20	20	20	20	20	20	20	20	20	20	20	20	20	20
Endogenous	TNS1	NM_022648.4	20	29.87	78.33	20	142.67	20	20	101.56	102.56	20	20	20	20	20	148.64	23.87	20
Endogenous	TNXB	NM_032470.3	82.19	33.6	20	20	20	20	20	20	20	20	20	20	20	20	27.48	20	20
Endogenous	TOM1L1	NM_005486.2	20	20	20	20	20	20	20	41.26	20	20	20	20	20	20	20	20	20
Endogenous	TP53	NM_000546.2	20	77.16	20	20	114.55	20	20	103.15	20	20	20	20	20	20	32.81	43.6	20
Endogenous	TPM2	NM_003289.3	20	20	20	20	20	20	20	20	20	20	20	20	20	20	20	20	20
Endogenous	TPSB2	NM_024164.5	20	20	20	20	20	20	20	20	20	20	20	20	20	20	29.07	20	20
Endogenous	TPSD1	NM_012217.2	20	20	20	20	20	20	20	20	20	20	20	20	20	20	66.91	20	20
Endogenous	TSHR	NM_001018036.2	20	20	20	20	20	20	20	20	20	20	20	20	20	20	20	20	20
Endogenous	TSPAN1	NM_005727.2	20	20	20	20	20	20	20	20	20	20	20	20	20	20	20	20	20
Endogenous	TWIST1	NM_000474.3	20	20	20	20	20	20	20	20	20	20	20	20	20	20	20	20	20
Endogenous	TWIST2	NM_057179.2	20	20	20	20	20	20	20	20	20	20	20	20	20	20	20	20	20
Endogenous	TXNIP	NM_006472.1	240.26	919.68	813.48	20	663.35	1532.36	904.12	898.2	534.04	20	583.38	1171.96	388.97	20	298.57	2285.69	557.18
Endogenous	TYMP	NM_001953.3	227.61	220.27	335.43	20	187.45	292.95	20	242.8	491.6	20	486.15	20	20	20	104.32	936.41	542.12
Endogenous	UBA52	NM_003333.3	3028.53	6639.34	2645.31	3707.17	5528.62	4439.33	5560.31	4916.3	4661.32	1158.26	4394.81	4467.22	1275.84	2317.55	1166.1	2350.79	3644.27
Endogenous	UTS2	NM_006786.3	20	20	261.12	20	64.56	20	20	20	20	20	20	20	20	20	20	38.47	20
Endogenous	VAMP8	NM_003761.3	123.29	145.61	62.27	20	90.6	20	20	222.17	233.42	20	20	20	20	20	32.66	63.12	20
Endogenous	VASH1	NM_014909.4	20	20	20	20	26.03	20	20	52.37	20	20	20	20	20	20	34.97	45.57	20
Endogenous	VAV2	NM_003371.3	88.52	20	48.21	20	34.37	20	20	20	20	20	20	20	20	20	176.84	20	20
Endogenous	VAV3	NM_001079874.1	20	20	20	20	20	20	20	20	20	20	20	20	20	20	20	75.95	20
Endogenous	VCAM1	NM_001078.3	20	20	50.21	20	20	20	20	87.28	20	20	20	20	20	20	242.89	20	20
Endogenous	VCAN	NM_004385.3	1681.81	953.28	518.22	20	958.06	799.98	20	607.79	1641.01	20	447.26	372.27	995.77	20	282.89	2686.14	20
Endogenous	VEGFA	NM_001025366.1	20	20	20	20	20	20	20	20	20	20	20	20	20	20	20	57.6	20
Endogenous	VEGFB	NM_003377.3	20	41.07	20	20	31.24	20	20	20	20	20	20	20	20	20	20	20	20
Endogenous	VEGFC	NM_005429.2	20	20	20	20	20	20	20	20	20	20	20	20	20	20	20	20	20
Endogenous	VEZF1	NM_007146.2	227.61	266.32	249.06	20	196.82	247.88	20	272.95	385.5	20	680.61	20	20	20	164.04	185.03	20
Endogenous	VHL	NM_000551.2	154.9	156.81	116.5	20	134.34	20	20	157.11	201.59	20	20	20	20	20	322.03	144	20
Endogenous	VIM	NM_003380.2	7672.48	4572.25	3649.6	20	4913.17	2557.69	1672.61	4492.59	4756.81	1219.22	1361.23	3667.53	1913.76	921.08	845.07	2923.44	572.24
Endogenous	VIT	NM_053276.3	20	20	20	20	20	20	20	20	20	20	20	20	20	20	20	20	20
Endogenous	VPS13A	NM_033305.2	20	88.36	439.88	20	120.8	20	20	82.52	20	20	20	20	20	20	20	67.07	20
Endogenous	VSIG4	NM_001100431.1	69.55	20	20	20	47.9	20	20	77.76	385.5	20	20	20	20	20	20	20	20
Endogenous	VWA1	NM_199121.2	20	20	20	20	20	20	20	20	20	20	20	20	20	20	58.28	20	20
Endogenous	VWA2	NM_001272046.1	20	20	20	20	20	20	20	20	20	20	20	20	20	20	109.5	20	20
Endogenous	WARS	NM_004184.3	167.55	248.9	447.92	20	316.58	371.82	20	317.39	442.08	20	1186.21	289.54	20	20	271.24	588.63	20
Endogenous	WIPF1	NM_001077269.1	746.07	1294.27	703.01	20	767.49	811.25	1175.35	1553.6	965.51	447.05	933.41	468.78	420.09	20	223.03	1648.14	20
Endogenous	WNT5A	NM_003392.3	20	20	20	20	20	20	20	20	20	20	20	20	20	20	20	20	20
Endogenous	WNT5B	NM_032642.2	72.71	20	20	20	20	20	20	20	20	20	20	20	20	20	145.19	20	20
Endogenous	WWTR1	NM_001168278.1	20	20	20	20	20	20	20	20	20	20	20	20	20	20	20	20	20
Endogenous	ZC3H12A	NM_025079.2	158.07	39.82	20	20	63.52	20	20	20	20	20	20	20	20	20	220.3	43.79	20
Endogenous	ZCCHC24	XM_005269604.1	20	20	20	20	20	20	20	20	20	20	20	20	20	20	20	20	20
Endogenous	ZEB1	NM_001128128.1	123.29	92.09	134.58	20	131.21	20	20	73	113.17	20	20	20	20	20	241.59	24.66	20
Endogenous	ZEB2	NM_014795.3	167.55	241.43	210.9	20	193.69	20	20	242.8	378.42	20	20	20	20	20	46.91	183.85	20
Endogenous	ZFPM2	NM_012082.3	20	20	20	20	20	20	20	20	20	20	20	20	20	20	150.94	20	20
Endogenous	ZFYVE16	NM_001105251.2	170.71	149.34	331.42	20	151	20	20	144.41	190.98	20	20	20	20	20	233.39	267.09	20
Endogenous	ZFYVE9	NM_004799.2	66.39	20	20	20	20	20	20	20	20	20	20	20	20	20	250.23	20	20
Housekeeping	AGK	NM_018238.3	20	41.07	68.29	20	66.65	20	20	46.02	20	20	20	20	20	20	20.43	23.28	20
Housekeeping	AMMECR1L	NM_001199140.1	82.19	56	40.17	20	44.78	20	20	52.37	20	20	20	20	20	20	215.12	31.56	20
Housekeeping	CC2D1B	NM_032449.2	20	20	20	20	20	20	20	20	20	20	20	20	20	20	20	20	20
Housekeeping	CNOT10	NM_001256741.1	20	89.6	46.2	20	63.52	20	20	61.89	70.73	20	20	20	20	20	20	72.4	20
Housekeeping	CNOT4	NM_001190848.1	20	154.32	136.58	20	148.92	20	20	95.22	77.81	20	20	20	20	20	21.15	70.42	20
Housekeeping	COG7	NM_153603.3	20	56	40.17	20	40.61	20	20	36.5	20	20	20	20	20	20	20	22.09	20
Housekeeping	DDX50	NM_024045.1	20	58.49	86.37	20	48.94	20	20	41.26	20	20	20	20	20	20	29.79	42.21	20
Housekeeping	DHX16	NM_001164239.1	101.16	95.83	64.27	20	131.21	20	20	69.82	20	20	20	20	20	20	178.28	107.11	20
Housekeeping	DNAJC14	NM_032364.5	20	20	20	20	20	20	20	20	20	20	20	20	20	20	32.38	22.09	20
Housekeeping	EDC3	NM_001142443.1	20	58.49	66.28	20	71.85	20	20	53.96	123.78	20	20	20	20	20	22.02	42.81	20
Housekeeping	EIF2B4	NM_172195.3	94.84	110.76	60.26	20	134.34	20	20	47.61	20	20	20	20	20	20	157.56	37.28	20
Housekeeping	ERCC3	NM_000122.1	20	20	20	20	20	20	20	20	20	20	20	20	20	20	20	25.25	20
Housekeeping	FCF1	NM_015962.4	72.71	20	20	20	20	20	20	55.54	20	20	20	20	20	20	188.07	112.24	20
Housekeeping	GPATCH3	NM_022078.2	126.45	32.36	40.17	20	58.32	20	20	38.09	20	20	20	20	20	20	120.01	20	20
Housekeeping	HDAC3	NM_003883.2	135.94	116.98	58.25	20	152.04	20	20	85.69	77.81	20	20	20	20	20	164.61	56.42	20
Housekeeping	MRPS5	NM_031902.3	20	57.25	66.28	20	57.28	20	20	71.41	81.34	20	20	20	20	20	30.07	84.03	20
Housekeeping	MTMR14	NM_022485.3	142.26	210.32	126.54	20	184.32	20	20	226.93	399.64	20	20	20	20	20	44.32	347.38	20
Housekeeping	NOL7	NM_016167.3	20	70.94	114.49	20	68.73	20	20	84.11	137.93	20	20	20	20	20	32.09	78.51	20
Housekeeping	NUBP1	NM_001278506.1	20	38.58	20	20	28.12	20	20	41.26	20	20	20	20	20	20	20	20	20
Housekeeping	PRPF38A	NM_032864.3	82.19	227.74	164.7	20	238.47	20	20	203.13	183.91	20	20	20	20	20	51.94	296.09	20
Housekeeping	SAP130	NM_024545.3	20	20	92.4	20	27.08	20	20	31.74	20	20	20	20	20	20	20	53.46	20
Housekeeping	SF3A3	NM_006802.2	20	47.29	54.23	20	59.36	20	20	55.54	20	20	20	20	20	20	269.22	92.52	20
Housekeeping	TLK2	NM_006852.2	218.13	150.58	124.53	20	107.26	20	20	163.45	176.83	20	20	20	20	20	249.08	147.95	20
Housekeeping	TMUB2	NM_024107.2	275.03	282.5	226.97	20	317.62	20	20	225.34	304.15	20	20	20	20	20	303.47	198.84	20
Housekeeping	TRIM39	NM_021253.3	196	75.91	108.46	20	109.34	20	20	41.26	102.56	20	20	20	20	20	227.49	58	20
Housekeeping	USP39	NM_001256725.1	66.39	115.74	104.45	20	84.35	20	20	172.98	155.61	20	20	20	20	20	33.1	59.57	20
Housekeeping	ZC3H14	NM_001160103.1	107.48	20	56.24	20	70.81	20	20	36.5	20	20	20	20	20	20	239.15	31.76	20
Housekeeping	ZKSCAN5	NM_014569.3	20	20	20	20	20	20	20	20	20	20	20	20	20	20	110.8	20	20
Housekeeping	ZNF143	NM_003442.5	116.97	87.11	102.44	20	104.14	20	20	117.43	212.2	20	20	20	20	20	26.48	134.93	20
Housekeeping	ZNF346	NM_012279.2	129.61	32.36	86.37	20	32.28	20	20	65.06	20	20	20	20	20	20	210.66	20	20

## Sheet: Progression DTC 1
File Name			Prg 04-1M.RCC	Prg 12-1M.RCC	Prg 17-1M.RCC	Prg 19-1M.RCC	Prg 23-1M.RCC	Prg 25-1M.RCC
Description
Sample ID			PROG 18APRIL18 SET 4 (BM FFPE)	PROG 18APRIL18 SET 4 (BM FFPE)	PROG 18APRIL18 SET 4 (BM FFPE)	PROG 18APRIL18 SET 4 (BM FFPE)	1	1
Owner
Sample Date			04/18/2018	04/18/2018	04/18/2018	04/18/2018	12/18/2018	12/18/2018
File Version			1.7	1.7	1.7	1.7	1.7	1.7
Gene RLF			NS_CANCERPROG_C4972+PLS_NUS_CA_PROG_C5939	NS_CANCERPROG_C4972+PLS_NUS_CA_PROG_C5939	NS_CANCERPROG_C4972+PLS_NUS_CA_PROG_C5939	NS_CANCERPROG_C4972+PLS_NUS_CA_PROG_C5939	NS_CANCERPROG_C4972+PLS_NUS_CA_PROG_C5939	NS_CANCERPROG_C4972+PLS_NUS_CA_PROG_C5939
Comments
Lane ID			1	3	4	5	3	6
FOV Count			555	555	555	555	555	555
FOV Counted			523	518	544	511	547	546		Threshold at 75% FOV: 416
Scanner ID			1505C0279	1505C0279	1505C0279	1505C0279	1505C0279	1505C0279
Stage Position			1	1	1	1	3	3
Binding Density			2.93	3.24	1.45	3.57	0.51	0.7		Binding density threshold for Max: 0.05 - 2.25
Messages			Oversaturated	Oversaturated		Oversaturated				;This biological sample appears to be too concentrated and/or to have too many high expressing targets. You may be losing data due to flow cell saturation. Try using half the amount of input RNA for this sample.
Positive	POS_A	ERCC_00117.1	3584	4141	14673	2696	9895	10152
Positive	POS_B	ERCC_00112.1	1452	1609	6279	1045	4126	4131
Positive	POS_C	ERCC_00002.1	396	464	1914	281	1317	1304
Positive	POS_D	ERCC_00092.1	114	130	423	75	249	255
Positive	POS_E	ERCC_00035.1	25	22	57	31	41	39
Positive	POS_F	ERCC_00034.1	32	28	61	24	46	35
Negative	NEG_A	ERCC_00096.1	21	16	23	18	8	14
Negative	NEG_B	ERCC_00041.1	16	11	12	13	3	14
Negative	NEG_C	ERCC_00019.1	21	17	20	19	6	5
Negative	NEG_D	ERCC_00076.1	7	12	19	5	5	4
Negative	NEG_E	ERCC_00098.1	47	49	26	37	20	20
Negative	NEG_F	ERCC_00126.1	25	25	47	32	10	15
Negative	NEG_G	ERCC_00144.1	1	4	6	5	4	9
Negative	NEG_H	ERCC_00154.1	11	7	9	4	3	4
Endogenous	AAMP	NM_001087.3	1398.1	1747.91	1858.69	1556.65	994.86	976.62
Endogenous	ABI3BP	NM_015429.3	118.73	43.66	115.05	84.6	102.92	629.16
Endogenous	ACHE	NM_000665.3	158.31	69.25	209.89	83.19	184	756.42
Endogenous	ACTG2	NM_001615.3	20	20	20.99	20	20	28.6
Endogenous	ACVR1	NM_001105.2	651.06	100.87	378.58	238.29	389.83	170.16
Endogenous	ACVR1C	NM_145259.2	35.62	20	38.09	20	20	556.23
Endogenous	ACVRL1	NM_000020.1	20	20	20	20	20	50.05
Endogenous	ADAM15	NM_207195.1	2958.46	3012.55	1850.91	3630.77	3249.66	1665.84
Endogenous	ADAM17	NM_003183.4	938.99	277.02	1062.66	878.44	754.72	477.59
Endogenous	ADAM28	NM_014265.4	230.54	90.33	46.64	121.26	90.44	91.51
Endogenous	ADAM8	NM_001109.4	680.74	283.04	175.69	318.66	358.65	566.24
Endogenous	ADAM9	NM_001005845.1	796.51	171.63	785.92	511.83	717.3	217.35
Endogenous	ADAMTS1	NM_006988.3	28.69	20	20	121.26	20	692.07
Endogenous	ADAMTS12	NM_030955.2	20	20	20	20	20	20
Endogenous	ADAMTS8	NM_007037.4	20.78	20	20	20	20	81.5
Endogenous	ADAP1	NM_006869.2	371.04	468.22	345.15	390.57	271.33	490.46
Endogenous	ADD1	NM_001119.4	4233.86	3072.78	3495.82	3492.59	4048.05	2169.16
Endogenous	ADM2	NM_001253845.1	20	20	31.87	29.61	20	366.06
Endogenous	ADRA2B	NM_000682.4	30.67	70.76	32.65	54.99	20	224.49
Endogenous	AEBP1	NM_001129.3	218.67	85.81	290.74	101.52	20	541.93
Endogenous	AGGF1	NM_018046.3	315.64	284.54	324.94	279.18	290.04	346.04
Endogenous	AGR2	NM_006408.3	27.7	66.24	20	42.3	20	20
Endogenous	AGRN	NM_198576.2	32.65	36.13	33.43	28.2	20	60.06
Endogenous	AGT	NM_000029.3	20	20	24.1	20	20	20
Endogenous	AHNAK	NM_001620.2	658.97	531.45	335.82	489.27	255.73	610.57
Endogenous	AKAP12	NM_005100.3	269.13	93.34	1894.44	1610.23	20	1825.99
Endogenous	AKAP2	NM_001004065.4	1840.38	597.69	1001.25	1476.28	1394.05	910.85
Endogenous	AKT1	NM_005163.2	474.94	401.97	494.41	368.01	714.18	300.28
Endogenous	AKT2	NM_001626.2	1078.5	1067.42	592.35	1180.18	1743.34	680.63
Endogenous	AKT3	NM_005465.4	2106.54	1558.22	3135.12	2284.21	1415.88	1199.69
Endogenous	ALB	NM_000477.5	22.76	20	20	20	20	20
Endogenous	ALDOA	NM_184041.2	957.79	4353.98	761.04	1992.34	2410.74	2286.41
Endogenous	ALOX5	NM_000698.2	5282.68	9389.96	2430.05	3250.07	6015.93	7848.74
Endogenous	AMH	NM_000479.3	31.66	52.69	20	46.53	81.09	71.5
Endogenous	ANG	NM_001145.4	97.96	233.36	89.4	150.87	87.32	775.01
Endogenous	ANGPT1	NM_001146.3	1941.3	66.24	251.87	365.19	1384.69	634.88
Endogenous	ANGPT2	NM_001147.2	410.62	46.67	545.71	194.58	240.14	690.64
Endogenous	ANGPTL2	NM_012098.2	48.48	30.11	64.52	63.45	20	38.61
Endogenous	ANGPTL4	NR_104213.1	20	20	20	20	20	20
Endogenous	ANPEP	NM_001150.1	4326.87	4730.36	1632.47	8152.67	4141.61	1401.3
Endogenous	ANXA2P2	NR_003573.1	32.65	105.39	59.86	39.48	68.61	380.35
Endogenous	AP1M2	NM_005498.4	20	20	20	20	20	20
Endogenous	APC	NM_000038.3	1291.23	716.63	1592.05	1307.08	994.86	995.21
Endogenous	APOD	NM_001647.3	20	20	41.2	20	20	20
Endogenous	APOE	NM_000041.2	2184.71	73.77	4256.09	699.36	907.54	283.12
Endogenous	APOH	NM_000042.2	29.68	20	20	38.07	20	45.76
Endogenous	AQP1	NM_198098.1	141.49	108.4	209.11	73.32	137.22	394.65
Endogenous	ARAP2	NM_015230.2	543.21	337.24	203.67	248.16	399.19	265.96
Endogenous	AREG	NM_001657.2	124.67	49.68	35.76	111.39	20	480.45
Endogenous	ARHGAP32	NM_001142685.1	238.46	66.24	163.25	160.74	240.14	101.52
Endogenous	ARHGDIB	NM_001175.4	29804.3	65421.1	16742.9	37619	60287.2	27421.2
Endogenous	ASPN	NM_017680.3	32.65	52.69	20	32.43	20	20
Endogenous	ATPIF1	NM_178190.2	4869.09	11041.5	5046.67	5005.53	6730.11	7348.27
Endogenous	B3GNT3	NM_014256.3	39.58	40.65	26.43	20	20	454.71
Endogenous	BAD	NM_004322.3	214.71	423.05	452.43	373.65	383.6	451.85
Endogenous	BAG2	NM_004282.3	730.22	417.03	830.23	353.91	474.04	1146.78
Endogenous	BAI1	NM_001702.1	31.66	36.13	401.9	119.85	20	187.32
Endogenous	BAI3	NM_001704.1	20	20	1163.72	872.8	20	155.86
Endogenous	BCAS1	NM_003657.2	20	20	20	20	20	173.02
Endogenous	BGN	NM_001711.3	205.81	88.83	76.96	74.73	20	194.47
Endogenous	BICC1	NM_001080512.1	100.92	81.3	47.42	53.58	87.32	20
Endogenous	BMP4	NM_001202.3	20	20	44.31	38.07	20	20
Endogenous	BMP5	NM_021073.2	57.39	20	25.65	20	20	20
Endogenous	BMP7	NM_001719.2	20	20	20	384.93	20	65.78
Endogenous	BMPER	NM_133468.4	63.32	20	38.09	29.61	20	20
Endogenous	BMPR1A	NM_004329.2	60.36	30.11	488.96	272.13	20	1025.24
Endogenous	BMPR1B	NM_001203.1	20	20	2835.84	442.74	20	20
Endogenous	BMPR2	NM_001204.5	567.95	133.99	1075.88	578.1	405.43	400.37
Endogenous	BNC2	NM_017637.5	20	20	36.54	64.86	20	573.39
Endogenous	BRMS1	NM_015399.3	386.88	596.19	359.14	379.29	283.8	386.07
Endogenous	BTG1	NM_001731.2	12979.6	14510.2	5889.34	15419.9	21799.6	9656.13
Endogenous	C1S	NM_001734.2	50.46	30.11	28.76	20	20	20
Endogenous	C3	NM_000064.2	62.34	51.19	161.69	49.35	20	41.47
Endogenous	C3AR1	NM_004054.2	1499.02	835.57	1653.46	908.05	1456.42	2216.35
Endogenous	CADM1	NM_014333.3	92.02	39.14	9953.42	838.96	20	670.62
Endogenous	CALCRL	NM_005795.3	86.08	20	30.32	29.61	20	72.93
Endogenous	CALD1	NM_004342.6	1889.85	30.11	1530.64	528.75	2666.47	1091.02
Endogenous	CAMK2A	NM_171825.1	20	20	47.42	20	20	496.18
Endogenous	CAMK2B	NM_001220.3	22.76	20	685.64	136.77	20	20
Endogenous	CAMK2D	NM_172127.1	404.69	201.74	652.21	201.63	215.19	134.41
Endogenous	CAMP	NM_004345.3	41507.5	112321	11767.8	30117.8	34395.9	77881.1
Endogenous	CASP8	NM_001228.4	200.86	100.87	102.61	107.16	193.36	80.07
Endogenous	CAV1	NM_001753.3	47.49	20	24.88	87.42	20	30.03
Endogenous	CBLC	NM_012116.3	20	20	20	20	20	20
Endogenous	CCBE1	NM_133459.3	20	20	20	20	20	20
Endogenous	CCDC80	NM_199511.1	98.95	37.64	33.43	66.27	74.85	20
Endogenous	CCL11	NM_002986.2	168.21	237.87	82.4	348.27	458.45	1171.09
Endogenous	CCL21	NM_002989.2	20	20	20.99	20	20	125.83
Endogenous	CCL5	NM_002985.2	5686.38	1096.02	2332.1	1486.15	3511.63	426.11
Endogenous	CCL7	NM_006273.2	20	20	20	20	20	20
Endogenous	CCL8	NM_005623.2	154.35	20	103.39	36.66	102.92	471.87
Endogenous	CCR2	NM_001123041.2	460.1	412.51	195.9	352.5	311.87	1535.72
Endogenous	CCR3	NM_001837.2	123.68	109.9	74.63	36.66	20	561.95
Endogenous	CD163	NM_004244.4	2257.93	94.85	4835.23	717.69	1319.2	594.84
Endogenous	CD24	NM_013230.2	34793.1	71089.4	34895.2	77676	76513.7	33057.9
Endogenous	CD2AP	NM_012120.2	1308.06	543.49	873.76	637.32	923.13	388.93
Endogenous	CD34	NM_001773.2	209.76	114.42	24.1	73.32	106.04	313.15
Endogenous	CD36	NM_000072.3	6502.68	1719.31	6906.13	1173.13	10587.9	3271.62
Endogenous	CD44	NM_001001392.1	4167.57	5174.49	2575.42	3675.89	2806.81	3108.61
Endogenous	CD46	NM_172350.1	5612.17	2041.49	3568.89	2243.32	5314.23	1930.37
Endogenous	CD82	NM_002231.3	1967.03	1988.8	1080.54	2822.84	2784.98	1392.73
Endogenous	CDC42	NM_001039802.1	15485.9	12029.1	13218.4	11469	16207.8	7116.63
Endogenous	CDH1	NM_004360.2	329.49	177.65	381.69	234.06	184	636.31
Endogenous	CDH11	NM_001797.2	202.84	20	84.73	102.93	77.97	20
Endogenous	CDH13	NM_001220488.1	20	30.11	20	20	20	260.24
Endogenous	CDH2	NM_001792.3	20	20	2124.55	1367.71	20	589.12
Endogenous	CDK14	NM_012395.2	473.95	450.15	247.2	768.45	692.35	956.61
Endogenous	CDKN1A	NM_000389.2	1011.22	274.01	4435.66	630.27	1138.32	1176.81
Endogenous	CDKN2A	NM_000077.3	20	20	20	46.53	20	184.46
Endogenous	CDS1	NM_001263.3	50.46	79.79	153.14	62.04	87.32	473.3
Endogenous	CEACAM1	NM_001712.3	762.87	216.8	181.9	253.8	879.47	712.09
Endogenous	CEACAM5	NM_004363.2	24.74	20	20	42.3	20	590.55
Endogenous	CEACAM6	NM_002483.4	27164.4	22593.4	4851.55	29510.1	49783.5	4491.33
Endogenous	CEP170	NM_001042404.1	3417.57	1415.19	4316.72	3389.66	2482.47	1741.62
Endogenous	CEP295	NM_033395.1	1345.65	811.48	1002.03	1164.67	1231.88	1153.93
Endogenous	CFP	NM_002621.2	1310.03	1452.83	1264	834.73	1175.74	1844.57
Endogenous	CGN	NM_020770.2	21.77	20	32.65	20	20	20
Endogenous	CHAD	NM_001267.2	922.17	1582.31	850.44	1627.15	1774.53	769.29
Endogenous	CHD4	NM_001273.2	5845.68	4908.01	5649.91	5585.04	5382.84	3021.39
Endogenous	CHD5	NM_015557.2	30.67	43.66	29.54	36.66	20	45.76
Endogenous	CHI3L1	NM_001276.2	5824.9	3792.42	602.46	4114.4	5732.13	5260.61
Endogenous	CHP1	XM_005254140.1	2654.7	3653.91	1912.32	2911.67	2523.01	2107.68
Endogenous	CHP2	NM_022097.3	20	20	20	20	20	265.96
Endogenous	CHRDL1	NM_001143981.1	134.57	20	41.98	49.35	68.61	20
Endogenous	CHRNA3	NM_000743.4	23.75	20	1045.56	372.24	20	892.26
Endogenous	CHRNA7	NR_046324.1	33.64	20	687.19	248.16	20	306
Endogenous	CIB1	NM_001277764.1	2730.89	5915.21	1506.54	3767.54	3324.51	2372.21
Endogenous	CKMT1A	NM_001015001.1	34.63	48.18	20	47.94	20	20
Endogenous	CLDN1	NM_021101.3	26.72	33.12	21.77	35.25	20	20
Endogenous	CLDN3	NM_001306.3	27.7	20	20	20	62.37	321.73
Endogenous	CLDN4	NM_001305.3	40.57	48.18	188.12	59.22	20	899.41
Endogenous	CLDN7	NM_001307.3	21.77	43.66	27.21	43.71	20	290.27
Endogenous	CLEC2B	NM_005127.2	1041.89	1112.58	998.92	840.37	1038.52	1328.38
Endogenous	CLEC3B	NM_003278.2	59.37	67.75	35.76	84.6	137.22	174.45
Endogenous	CLIC4	NM_013943.2	2830.82	477.25	4165.14	889.72	2872.3	1033.82
Endogenous	CLU	NM_203339.2	6915.28	730.18	4063.3	5022.45	6427.6	2746.84
Endogenous	CMA1	NM_001836.2	20	20	20	20	20	20
Endogenous	CNN1	NM_001299.4	24.74	20	20	20	20	28.6
Endogenous	COL18A1	NM_030582.3	421.51	325.19	207.56	289.05	346.17	722.1
Endogenous	COL1A1	NM_000088.3	6542.25	1829.21	101.84	462.48	124.75	171.59
Endogenous	COL1A2	NM_000089.3	2666.57	305.62	160.14	246.75	71.73	85.79
Endogenous	COL3A1	NM_000090.3	156.33	30.11	24.88	50.76	20	20
Endogenous	COL4A1	NM_001845.4	20	20	20	20	20	20
Endogenous	COL4A2	NM_001846.2	48.48	30.11	21.77	78.96	20	50.05
Endogenous	COL4A6	NM_001847.2	20	20	20	20	20	20
Endogenous	COL5A1	NM_000093.3	443.27	299.6	391.02	273.54	439.73	847.93
Endogenous	COL5A2	NM_000393.3	121.7	45.17	39.65	42.3	20	523.34
Endogenous	COL6A1	NM_001848.2	113.79	52.69	1159.83	321.48	74.85	672.05
Endogenous	COL6A2	NM_001849.2	38.59	20	41.98	20	20	20
Endogenous	COL6A3	NM_004369.3	27.7	20	20	20	20	20
Endogenous	COL7A1	NM_000094.2	24.74	20	63.74	38.07	20	45.76
Endogenous	COMP	NM_000095.2	22.76	20	31.09	20	20	255.95
Endogenous	CREBBP	NM_001079846.1	1996.71	1901.48	2238.82	2105.14	2061.45	1685.86
Endogenous	CRIP2	NM_001270837.1	27.7	20	739.28	77.55	20	180.17
Endogenous	CRISPLD2	NM_031476.3	202.84	179.16	123.6	124.08	84.2	632.02
Endogenous	CSF2RB	NM_000395.2	817.29	433.59	463.31	417.36	891.94	1003.79
Endogenous	CSPG4	NM_001897.4	22.76	37.64	49.75	20	20	431.83
Endogenous	CST7	NM_003650.3	43500.2	99244.2	15678	80930.3	104027	21444.2
Endogenous	CTNNB1	NM_001098210.1	5330.18	4382.58	4114.61	4341.42	4827.72	3414.61
Endogenous	CTNND1	NM_001331.2	62.34	48.18	54.42	43.71	81.09	108.67
Endogenous	CTSG	NM_001911.2	43644.7	65868.2	31329.5	50639.1	149304	26749.2
Endogenous	CTSH	NM_148979.2	1090.38	1376.05	1342.51	465.3	386.72	1954.68
Endogenous	CTSK	NM_000396.2	200.86	115.93	1163.72	183.3	333.7	35.75
Endogenous	CTSL	NM_001912.4	1610.83	168.62	5554.29	892.54	704.82	712.09
Endogenous	CUL1	NM_003592.2	1386.22	922.89	1043.23	1056.1	1178.86	1296.92
Endogenous	CX3CL1	NM_002996.3	20	20	27.21	20	20	35.75
Endogenous	CXADR	NM_001338.3	112.8	40.65	1248.45	322.89	62.37	989.49
Endogenous	CXCL10	NM_001565.1	30.67	33.12	183.46	35.25	90.44	120.11
Endogenous	CXCL11	NM_005409.3	20	20	20	20	20	737.83
Endogenous	CXCL12	NM_199168.3	32.65	40.65	25.65	33.84	20	20
Endogenous	CXCL13	NM_006419.2	20	20	20	20	20	20
Endogenous	CXCL17	NM_198477.1	113.79	20	34.2	43.71	155.93	839.35
Endogenous	CXCL8	NM_000584.2	366.1	20	59.86	20	77.97	42.9
Endogenous	CXCR2	NM_001168298.1	2324.22	2732.53	1999.39	2061.43	2572.91	4294
Endogenous	CXCR3	NM_001504.1	48.48	67.75	38.87	62.04	20	118.68
Endogenous	CXCR4	NM_003467.2	4694.95	4409.68	1481.66	4767.24	4762.22	4768.73
Endogenous	CYB561	NM_001915.3	67.28	20	274.41	43.71	20	516.2
Endogenous	CYBB	NM_000397.3	12901.5	6552.04	9280.99	8537.6	14221.2	14849.5
Endogenous	CYP1B1	NM_000104.3	100.92	75.28	121.27	94.47	115.39	354.62
Endogenous	DAG1	NM_001165928.2	915.24	188.19	884.64	431.46	651.8	506.19
Endogenous	DCC	NM_005215.1	33.64	20	20.99	66.27	20	20
Endogenous	DCN	NM_001920.3	31.66	30.11	20	35.25	20	20
Endogenous	DCX	NM_000555.3	20	20	2934.56	1824.55	20	197.33
Endogenous	DDC	NM_000790.3	20	20	6553.21	291.87	20	476.16
Endogenous	DDR2	NM_006182.2	227.57	36.13	474.19	320.07	20	897.98
Endogenous	DENND5A	NM_015213.2	416.56	1871.37	659.99	1627.15	1309.85	816.47
Endogenous	DENR	NM_003677.3	2524.09	2243.23	3343.46	2859.5	2357.72	2236.37
Endogenous	DESI1	NM_015704.2	476.92	364.34	476.53	616.17	558.24	870.81
Endogenous	DICER1	NM_177438.2	3340.39	1705.76	3093.92	3120.35	2663.35	2094.81
Endogenous	DLC1	NM_006094.3	309.7	150.55	110.39	177.66	187.12	440.41
Endogenous	DLG1	NM_001098424.1	1850.27	1008.7	1079.76	1194.28	1369.1	672.05
Endogenous	DLL4	NM_019074.2	20	20	20	20	20	67.21
Endogenous	DPT	NM_001937.3	28.69	57.21	38.87	59.22	20	627.73
Endogenous	DPYSL3	NM_001387.2	45.51	39.14	10738.6	3251.48	20	776.44
Endogenous	DSC2	NM_024422.3	173.15	43.66	210.67	59.22	106.04	148.71
Endogenous	DST	NM_001723.4	340.37	76.78	4689.86	1216.84	177.76	547.65
Endogenous	ECM1	NM_004425.3	113.79	55.7	39.65	50.76	109.15	31.46
Endogenous	ECM2	NM_001393.2	21.77	46.67	37.31	49.35	62.37	20
Endogenous	ECSCR	NM_001077693.3	28.69	112.91	38.09	121.26	171.53	37.18
Endogenous	EDN1	NM_001955.2	20	20	20	43.71	20	78.64
Endogenous	EGF	NM_001963.4	1615.77	20	466.42	229.83	1362.86	367.49
Endogenous	EGFL7	NM_016215.3	215.7	75.28	81.62	152.28	184	371.77
Endogenous	EGFR	NM_201282.1	54.42	58.72	247.98	56.4	74.85	91.51
Endogenous	EGLN2	NM_053046.3	1549.48	2937.28	1305.98	1972.6	1886.8	1547.15
Endogenous	EGLN3	NM_022073.3	339.38	20	579.14	187.53	349.29	32.89
Endogenous	EIF2AK3	NM_004836.5	488.79	115.93	333.49	311.61	386.72	170.16
Endogenous	EIF4E2	NM_004846.3	526.39	1323.36	472.64	737.43	767.2	795.03
Endogenous	EIF4EBP1	NM_004095.3	1102.25	2481.1	1347.96	1831.6	991.74	1489.96
Endogenous	ELF3	NM_001114309.1	20	34.63	20	42.3	20	20
Endogenous	ELK3	NM_005230.2	685.69	401.97	230.1	575.28	670.52	795.03
Endogenous	EMCN	NM_016242.3	27.7	20	20	20	20	35.75
Endogenous	EMILIN1	XM_006711928.1	1594.01	54.2	345.15	516.06	891.94	175.88
Endogenous	EMILIN3	NM_052846.1	55.41	100.87	108.05	124.08	68.61	450.42
Endogenous	EMP3	NM_001425.2	1395.13	2863.51	801.47	889.72	1029.16	1847.43
Endogenous	ENO1	NM_001428.2	20169	75973.3	12981.3	42778.2	33198.3	22069.1
Endogenous	ENO2	NM_001975.2	84.1	46.67	1266.33	499.14	115.39	424.68
Endogenous	ENO3	NM_001976.4	109.83	123.45	233.99	157.92	102.92	147.28
Endogenous	ENPEP	NM_001977.3	68.27	30.11	80.85	56.4	20	20
Endogenous	ENPP2	NM_001040092.2	331.47	20	2237.26	451.2	90.44	1462.79
Endogenous	EP300	NM_001429.2	3312.68	1696.73	2037.48	2240.5	3168.58	1509.98
Endogenous	EPAS1	NM_001430.3	36.61	20	226.21	31.02	20	78.64
Endogenous	EPCAM	NM_002354.1	143.47	143.02	93.28	359.55	237.02	214.49
Endogenous	EPHA1	NM_005232.3	48.48	46.67	20	54.99	20	144.42
Endogenous	EPHA2	NM_004431.2	28.69	20	52.08	20	20	35.75
Endogenous	EPHB1	NM_004441.3	36.61	52.69	143.81	32.43	20	38.61
Endogenous	EPHB3	NM_004443.3	73.22	57.21	520.84	66.27	20	666.33
Endogenous	EPHB4	NM_004444.4	125.66	79.79	141.48	20	87.32	188.75
Endogenous	EPN3	NM_017957.2	34.63	51.19	20.99	32.43	20	560.52
Endogenous	EPS8L1	NM_017729.3	108.84	73.77	96.39	114.21	65.49	371.77
Endogenous	ERBB2	NM_001005862.1	97.96	91.84	391.79	138.18	87.32	111.53
Endogenous	ERBB2IP	NM_018695.2	2591.37	671.46	615.68	885.49	2572.91	1151.07
Endogenous	ERBB3	NM_001005915.1	27.7	73.77	40.42	70.5	74.85	41.47
Endogenous	EREG	NM_001432.2	283.97	57.21	37.31	91.65	283.8	42.9
Endogenous	ERMP1	NM_024896.2	1069.6	502.85	452.43	848.83	1266.18	318.87
Endogenous	ESRP1	NM_001034915.2	20	20	20	20	20	42.9
Endogenous	ETV4	NM_001079675.1	20.78	54.2	311.72	54.99	20	20
Endogenous	EVI2A	NM_014210.3	1218.01	922.89	836.45	901	1437.71	1356.98
Endogenous	EVPL	NM_001988.2	84.1	120.44	38.87	100.11	162.17	697.79
Endogenous	F11R	NM_144503.1	1644.47	1296.26	910.3	1809.04	2307.82	1005.22
Endogenous	F3	NM_001993.3	20	20	20	20	20	656.33
Endogenous	FAM174B	NM_207446.2	23.75	20	121.27	32.43	20	124.4
Endogenous	FAP	NM_004460.2	20	20	20	20	20	20
Endogenous	FASLG	NM_000639.1	24.74	20	20	20	20	20
Endogenous	FBLN1	NM_006487.2	66.29	37.64	1065.77	791.01	20	990.92
Endogenous	FBLN5	NM_006329.3	333.45	666.95	68.41	637.32	926.25	248.8
Endogenous	FBN1	NM_000138.3	416.56	249.92	25.65	413.13	679.87	104.38
Endogenous	FBN2	NM_001999.3	497.69	374.88	89.4	531.57	891.94	750.7
Endogenous	FBP1	NM_000507.3	948.88	1850.29	322.61	1034.95	539.53	613.43
Endogenous	FERMT2	NM_001135000.1	35.62	43.66	675.53	114.21	20	37.18
Endogenous	FGF18	NM_003862.1	20	20	20	20	20	20
Endogenous	FGF2	NM_002006.4	83.11	39.14	66.08	69.09	20	20
Endogenous	FGF9	NM_002010.2	20	20	20	50.76	20	537.64
Endogenous	FGFR1	NM_015850.2	2488.47	2014.39	1062.66	5140.89	3212.24	743.55
Endogenous	FGFR2	NM_000141.4	20	20	66.08	31.02	20	58.63
Endogenous	FGFR3	NM_022965.2	20	20	20	20	20	185.89
Endogenous	FGFR4	NM_002011.3	20	20	37.31	31.02	20	42.9
Endogenous	FGL2	NM_006682.2	1559.38	710.61	2416.06	665.52	1144.56	1294.06
Endogenous	FHL1	NM_001449.4	3100.94	424.56	2723.9	1408.6	3327.63	763.57
Endogenous	FIGF	NM_004469.2	20	20	23.32	184.71	20	20
Endogenous	FLI1	NM_001167681.2	8960.47	7316.85	1785.61	7670.45	9820.72	3082.87
Endogenous	FLT1	NM_002019.4	234.5	20	20	20	62.37	47.19
Endogenous	FLT4	NM_002020.1	34.63	20	20	20	20	84.36
Endogenous	FMOD	NM_002023.3	54.42	20	24.88	31.02	20	712.09
Endogenous	FN1	NM_212482.1	246.37	20	125.93	50.76	20	514.77
Endogenous	FOXC2	NM_005251.2	20	20	20.99	20	20	108.67
Endogenous	FOXO4	NM_005938.2	990.44	468.22	645.99	658.47	969.91	1131.05
Endogenous	FRAS1	NM_001166133.1	27.7	31.62	71.52	46.53	20	32.89
Endogenous	FREM1	NM_001177704.1	23.75	20	49.75	20	20	20
Endogenous	FREM2	NM_207361.4	20	20	20	20	20	20
Endogenous	FST	NM_006350.2	40.57	43.66	20	31.02	20	574.82
Endogenous	FSTL1	NM_007085.4	675.8	39.14	176.46	320.07	508.34	629.16
Endogenous	FUT3	NM_000149.3	23.75	30.11	20	20	20	200.19
Endogenous	FXYD6	NM_001164831.1	720.32	593.18	6702.46	3265.58	807.74	2150.57
Endogenous	GALNT7	NM_017423.2	764.85	305.62	249.54	547.08	932.49	258.81
Endogenous	GAP43	NM_002045.3	20	20	7720.04	1589.08	20	208.77
Endogenous	GATA4	NM_002052.3	20	20	20	20	20	381.78
Endogenous	GD2 SYNTHASE	NM_001478.3	20	20	328.05	153.69	20	163.01
Endogenous	GDF15	NM_004864.2	24.74	48.18	20	47.94	20	20
Endogenous	GDF5	NM_000557.2	20	20	20	20	20	301.71
Endogenous	GDF6	NM_001001557.2	20	20	108.83	20	20	573.39
Endogenous	GIMAP4	NM_018326.2	361.15	1365.51	2276.91	324.3	601.91	1818.84
Endogenous	GIMAP6	NR_024115.1	147.43	234.86	378.58	142.41	74.85	601.99
Endogenous	GJA5	NM_005266.5	61.35	20	45.09	56.4	68.61	474.73
Endogenous	GLYR1	NM_032569.3	3670.87	2854.47	2262.92	2585.96	2535.49	1678.71
Endogenous	GPI	NM_000175.2	11128.4	34560.8	4844.56	20415.5	22161.3	11376.3
Endogenous	GPR124	NM_032777.9	137.53	90.33	59.86	148.05	174.65	65.78
Endogenous	GPR56	NM_005682.4	1013.2	216.8	467.2	569.64	461.56	639.17
Endogenous	GPX1	NM_000581.2	14508.3	19999.4	16004.4	11579	14982.1	10785.8
Endogenous	GREM1	NM_013372.5	34.63	69.25	26.43	32.43	62.37	619.15
Endogenous	GRHL2	NM_024915.3	20	33.12	35.76	20	20	825.05
Endogenous	GSN	NM_000177.4	16257.7	21330.3	3753.13	16450.6	18946	7158.09
Endogenous	GTF2I	NM_033001.2	89.05	82.8	113.5	118.44	190.24	287.41
Endogenous	GZMK	NM_002104.2	95.98	135.5	38.09	108.57	20	92.94
Endogenous	HAPLN1	NM_001884.3	32.65	34.63	24.88	33.84	20	20
Endogenous	HAS1	NM_001523.2	20	20	20	20	20	30.03
Endogenous	HDAC5	NM_005474.4	2481.54	2192.04	1875.01	2560.58	1955.41	1565.74
Endogenous	HDHD3	NM_031219.2	459.11	370.36	185.01	332.76	358.65	318.87
Endogenous	HEG1	NM_020733.1	204.82	42.15	391.02	159.33	84.2	830.77
Endogenous	HGF	NM_000601.4	344.33	319.17	125.16	616.17	589.43	283.12
Endogenous	HIF1A	NM_001530.2	7866.14	6680.01	6875.82	7381.39	9405.94	3969.41
Endogenous	HIPK1	NM_152696.3	10273.5	6720.66	3676.17	7375.75	10023.4	3161.52
Endogenous	HIPK2	NM_022740.4	1807.73	675.98	1037.79	1184.41	1415.88	1322.66
Endogenous	HK2	NM_000189.4	1094.33	3745.74	722.95	1472.05	1496.97	3164.38
Endogenous	HK3	NM_002115.1	1494.07	2082.14	787.47	1115.32	1553.1	1627.23
Endogenous	HKDC1	NM_025130.3	20	20	20	20	20	34.32
Endogenous	HLA-DPB1	NM_002121.4	92.02	1624.46	101.06	66.27	648.69	1887.47
Endogenous	HMOX1	NM_002133.2	4055.76	358.31	8121.16	1380.4	1905.51	710.66
Endogenous	HOXA5	NM_019102.2	85.09	147.54	34.2	80.37	124.75	640.6
Endogenous	HOXA7	NM_006896.3	58.38	66.24	20	20	20	607.71
Endogenous	HOXB13	NM_006361.5	20	20	20	20	20	461.86
Endogenous	HOXB3	NM_002146.4	180.08	54.2	20.21	93.06	74.85	873.67
Endogenous	HPSE	NM_006665.3	661.94	36.13	242.54	187.53	1132.08	70.07
Endogenous	HRAS	NM_005343.2	77.18	135.5	342.82	160.74	20	213.06
Endogenous	HSD17B12	NM_016142.2	5157.02	2875.55	2060.8	5463.78	5897.42	2199.19
Endogenous	HSP90B1	NM_003299.1	4327.86	680.5	2213.94	2820.02	4528.32	1026.67
Endogenous	HSPB1	NM_001540.3	37.6	67.75	20.21	32.43	168.41	783.59
Endogenous	HSPG2	NM_005529.5	195.91	43.66	23.32	152.28	96.68	65.78
Endogenous	HUNK	NM_014586.1	20	30.11	875.32	368.01	20	220.21
Endogenous	IBSP	NM_004967.3	33.64	20	31.09	20	20	165.87
Endogenous	ICAM1	NM_000201.2	577.84	111.41	1123.3	235.47	293.16	709.23
Endogenous	ID1	NM_002165.2	117.74	90.33	108.05	146.64	121.63	750.7
Endogenous	ID2	NM_002166.4	2928.78	3021.59	3553.35	1563.7	3137.39	2656.76
Endogenous	ID4	NM_001546.2	38.59	20	20	20	20	183.03
Endogenous	IFNG	NM_000619.2	20	20	30.32	20	20	476.16
Endogenous	IGF1	NM_000618.3	475.93	20	1058	174.84	99.8	706.37
Endogenous	IGFBP4	NM_001552.2	238.46	31.62	214.55	136.77	115.39	426.11
Endogenous	IGFBP7	NM_001553.1	2959.45	5159.43	1105.42	7112.08	5972.27	1519.99
Endogenous	IL10RA	NM_001558.2	706.47	236.37	1093.76	369.42	399.19	393.22
Endogenous	IL11	NM_000641.2	20	31.62	20	20	20	340.32
Endogenous	IL13RA2	NM_000640.2	20	20	62.19	32.43	20	20
Endogenous	IL15	NM_172174.1	63.32	66.24	69.19	54.99	20	564.81
Endogenous	IL18	NM_001562.2	234.5	266.48	175.69	200.22	258.85	388.93
Endogenous	IL1A	NM_000575.3	37.6	20	20	20	20	20
Endogenous	IL1B	NM_000576.2	998.36	654.9	1190.15	434.28	467.8	1000.93
Endogenous	IL1RL1	NM_016232.4	71.24	20	20	20	20	61.49
Endogenous	IL1RN	NM_000577.3	639.19	1144.2	300.06	204.45	449.09	1614.36
Endogenous	IL6	NM_000600.1	20	20	20	20	20	20
Endogenous	ILK	NM_004517.2	6741.13	3974.58	3042.62	2935.64	8501.52	1884.61
Endogenous	INHBA	NM_002192.2	169.2	76.78	45.86	146.64	243.26	50.05
Endogenous	INHBE	NM_031479.3	20	20	20	20	20	263.1
Endogenous	IRF6	NM_006147.2	139.51	118.94	380.13	117.03	84.2	295.99
Endogenous	ISL1	NM_002202.2	46.5	33.12	4364.92	1340.92	20	1092.45
Endogenous	ISLR	NM_005545.3	74.21	20	20	52.17	20	724.96
Endogenous	ITGA1	NM_181501.1	36.61	43.66	264.3	66.27	20	65.78
Endogenous	ITGA11	NM_012211.3	20	20	20	20	20	20
Endogenous	ITGA2	NM_002203.2	1261.55	20	54.42	124.08	692.35	190.18
Endogenous	ITGA3	NM_002204.2	20	20	297.73	20	20	430.4
Endogenous	ITGA5	NM_002205.2	1408.98	731.68	293.07	1002.52	1596.76	521.91
Endogenous	ITGA6	NM_000210.1	4423.84	207.76	682.53	827.67	3667.57	62.92
Endogenous	ITGA7	NM_002206.1	97.96	105.39	60.63	141	84.2	280.26
Endogenous	ITGA8	NM_003638.1	20	20	20	20	20	34.32
Endogenous	ITGA9	NM_002207.2	492.75	115.93	370.8	372.24	704.82	151.57
Endogenous	ITGAM	NM_000632.3	4758.27	3110.41	1586.61	2757.98	5086.57	5121.91
Endogenous	ITGB1	NM_033666.2	7674.19	916.86	4315.17	2530.97	6440.07	2641.03
Endogenous	ITGB1BP1	NM_004763.3	499.67	1449.82	699.63	833.32	951.2	730.68
Endogenous	ITGB2	NM_001127491.1	27.7	31.62	20	42.3	20	82.93
Endogenous	ITGB3	NM_000212.2	7930.46	40.65	1282.66	1324	8498.4	285.98
Endogenous	ITGB4	NM_001005731.1	45.51	45.17	20	20	20	44.33
Endogenous	ITGB6	NM_000888.3	20	36.13	20	42.3	20	20
Endogenous	ITGB7	NM_000889.1	332.46	231.85	93.28	210.09	143.46	200.19
Endogenous	ITGB8	NM_002214.2	27.7	20	107.28	283.41	20	20
Endogenous	ITM2A	NM_004867.4	2284.64	1356.48	364.59	1590.49	1603	789.31
Endogenous	JAG1	NM_000214.2	221.64	146.04	69.19	198.81	171.53	60.06
Endogenous	JAM2	NM_001270407.1	74.21	20	57.53	173.43	20	154.43
Endogenous	JAM3	NM_032801.3	964.72	57.21	1100.75	480.81	813.98	434.69
Endogenous	JUN	NM_002228.3	248.35	42.15	638.22	241.11	255.73	610.57
Endogenous	KCNJ8	NM_004982.2	20	20	41.2	20	20	244.51
Endogenous	KDM1A	NM_015013.3	350.27	400.47	460.98	456.84	368	551.94
Endogenous	KDR	NM_002253.2	35.62	20	20	20	20	20
Endogenous	KIAA1462	NM_020848.2	28.69	20	20	20	68.61	175.88
Endogenous	KIF1B	NM_183416.3	812.34	517.9	3120.35	712.05	1019.81	520.48
Endogenous	KISS1	NM_002256.3	32.65	20	20	20	20	20
Endogenous	KLK3	NM_001030049.1	20	20	20	20	20	20
Endogenous	KRAS	NM_004985.3	1230.88	483.27	1365.06	673.98	1038.52	503.33
Endogenous	KRIT1	NM_004912.3	1897.77	1287.22	2324.33	1632.79	1434.59	909.42
Endogenous	KRT1	NM_006121.2	20	30.11	20	29.61	20	254.52
Endogenous	KRT14	NM_000526.4	28.69	20	20	20	20	20
Endogenous	KRT19	NM_002276.4	23.75	20	39.65	20	20	393.22
Endogenous	KRT7	NM_005556.3	20	20	20	20	20	295.99
Endogenous	LAD1	NM_005558.3	29.68	20	26.43	32.43	20	682.06
Endogenous	LAMA1	NM_005559.2	27.7	75.28	20	76.14	20	34.32
Endogenous	LAMA3	NM_000227.3	20	20	25.65	20	20	20
Endogenous	LAMA4	NM_001105209.1	64.31	33.12	238.65	87.42	20	736.4
Endogenous	LAMA5	NM_005560.3	72.23	52.69	89.4	84.6	20	108.67
Endogenous	LAMB3	NM_000228.2	28.69	43.66	31.87	49.35	20	20
Endogenous	LAMC1	NM_002293.3	250.33	73.77	129.82	236.88	208.95	387.5
Endogenous	LAMC2	NM_005562.2	20.78	36.13	20	20	20	20
Endogenous	LDHA	NM_001165414.1	16668.3	45373.5	6638.72	27452.9	26243.7	22776.9
Endogenous	LEFTY1	NM_020997.2	162.27	31.62	64.52	47.94	196.48	438.98
Endogenous	LGALS1	NM_002305.3	562.01	1443.8	696.52	589.38	324.34	1055.27
Endogenous	LHFP	NM_005780.2	500.66	55.7	167.91	375.06	570.72	747.84
Endogenous	LIFR	NM_002310.3	120.71	20	335.82	124.08	99.8	374.63
Endogenous	LLGL2	NM_001015002.1	215.7	42.15	62.97	90.24	109.15	747.84
Endogenous	LOX	NM_002317.4	438.33	30.11	37.31	20	184	20
Endogenous	LOXL2	NM_002318.2	20	20	20	20	20	108.67
Endogenous	LRG1	NM_052972.2	3054.44	6997.68	921.18	7236.16	6246.71	3850.73
Endogenous	LTBP4	NM_003573.2	319.59	225.83	663.87	156.51	221.43	235.93
Endogenous	LUM	NM_002345.3	399.74	20	142.26	31.02	20	928.01
Endogenous	LY96	NM_015364.2	648.09	959.02	1564.06	338.4	470.92	1155.36
Endogenous	MAF	NM_005360.4	438.33	57.21	1430.36	179.07	333.7	251.66
Endogenous	MAP2K1	NM_002755.2	907.33	1236.04	555.04	917.92	1228.76	892.26
Endogenous	MAP2K2	NM_030662.3	3013.87	4171.81	2569.2	3204.95	3340.11	2878.39
Endogenous	MAP2K4	NM_003010.2	563	362.83	825.56	432.87	486.51	995.21
Endogenous	MAP3K7	NM_145333.1	1470.33	1367.02	1054.11	1652.53	1172.62	614.86
Endogenous	MAPK1	NM_138957.2	3843.03	3393.45	2458.04	2178.46	3754.89	1948.96
Endogenous	MAPK3	NM_001040056.1	2425.15	3887.26	2377.19	2370.22	3034.47	2320.73
Endogenous	MAPKAPK3	NM_004635.3	2183.72	3911.35	657.65	2554.94	2239.21	1291.2
Endogenous	MCAM	NM_006500.2	59.37	20	1417.92	289.05	20	393.22
Endogenous	MED1	NM_004774.3	953.83	555.54	705.85	764.22	1266.18	802.18
Endogenous	MED23	NM_004830.2	21.77	30.11	23.32	20	20	20
Endogenous	MEG3	NR_002766.2	199.87	45.17	7725.48	3306.47	20	469.01
Endogenous	MEOX2	NM_005924.4	20	40.65	20	35.25	20	440.41
Endogenous	MET	NM_001127500.1	21.77	45.17	23.32	29.61	20	45.76
Endogenous	MFAP4	NM_002404.1	644.13	1204.42	481.97	1412.83	477.16	1005.22
Endogenous	MGAT5	NM_002410.4	705.48	255.94	1340.96	895.36	848.28	690.64
Endogenous	MGP	NM_000900.2	117.74	231.85	112.72	112.8	90.44	98.66
Endogenous	MISP	NM_173481.2	20	20	20	20	20	20
Endogenous	MMP1	NM_002421.2	20	20	20	20	20	20
Endogenous	MMP10	NM_002425.1	20	46.67	20	36.66	20	20
Endogenous	MMP12	NM_002426.3	20	20	164.8	20	20	20
Endogenous	MMP13	NM_002427.2	303.76	20	107.28	35.25	20	20
Endogenous	MMP14	NM_004995.2	68.27	20	125.93	29.61	20	20
Endogenous	MMP17	NM_016155.4	117.74	93.34	247.98	90.24	106.04	171.59
Endogenous	MMP2	NM_004530.2	102.9	30.11	274.41	480.81	20	765
Endogenous	MMP24	NM_006690.3	20	20	209.11	97.29	20	91.51
Endogenous	MMP3	NM_002422.3	35.62	33.12	20	20	20	720.67
Endogenous	MMP9	NM_004994.2	925.14	307.13	481.19	511.83	1019.81	1588.62
Endogenous	MMRN2	NM_024756.2	133.58	203.25	119.71	270.72	277.56	805.04
Endogenous	MPDZ	NM_003829.4	43.54	31.62	368.47	243.93	20	141.56
Endogenous	MRC1	NM_002438.2	366.1	37.64	1075.1	150.87	252.61	40.04
Endogenous	MS4A4A	NM_024021.2	907.33	782.87	4801.8	917.92	764.08	2600.99
Endogenous	MS4A6A	NM_152852.2	75.2	111.41	44.31	121.26	20	35.75
Endogenous	MT3	NM_005954.2	20	20	20	20	20	20
Endogenous	MTA1	NM_004689.2	1967.03	1902.98	2992.87	2938.46	1328.56	1425.61
Endogenous	MTBP	NM_022045.4	55.41	42.15	78.51	67.68	193.36	70.07
Endogenous	MTDH	NM_178812.3	5006.62	2240.22	3395.54	5222.67	5669.76	1831.71
Endogenous	MTOR	NM_004958.2	1128.96	1576.28	1269.44	1355.02	764.08	704.94
Endogenous	MUC1	NM_001018017.1	392.81	340.25	216.11	582.33	424.14	257.38
Endogenous	MYC	NM_002467.3	1776.07	3002.02	1367.39	2305.36	1500.08	1408.45
Endogenous	MYCL	NM_001033081.2	36.61	43.66	48.2	28.2	20	130.12
Endogenous	MYH11	NM_001040113.1	20	20	20	20	20	20
Endogenous	MYLK	NM_053032.2	5029.38	200.23	879.98	1160.44	3561.53	840.78
Endogenous	MYO1D	NM_015194.1	311.68	88.83	821.68	174.84	77.97	178.74
Endogenous	MYO5C	NM_018728.2	152.38	76.78	34.98	63.45	102.92	75.78
Endogenous	NAA15	NM_057175.3	370.05	152.06	473.42	325.71	271.33	487.6
Endogenous	NAP1L3	NM_004538.4	235.49	30.11	700.41	272.13	149.7	354.62
Endogenous	NCAM1	NM_000615.5	78.17	20	5562.06	4685.46	20	1507.12
Endogenous	NCL	NM_005381.2	6003	6530.96	6113.22	5852.95	6034.64	4369.78
Endogenous	NDNF	NM_024574.3	37.6	20	20	42.3	20	40.04
Endogenous	NDP	NM_000266.2	74.21	200.23	39.65	87.42	65.49	203.05
Endogenous	NDRG1	NM_006096.2	1590.05	3087.83	1285.77	2318.05	2264.16	1042.4
Endogenous	NF1	NM_000267.2	1794.87	645.87	2978.1	1402.96	1241.23	817.9
Endogenous	NF2	NM_181825.2	154.35	90.33	107.28	93.06	81.09	55.77
Endogenous	NFAT5	NM_173214.1	2582.47	435.1	1407.04	1153.39	1864.97	796.46
Endogenous	NFATC2	NM_012340.3	925.14	627.8	760.27	348.27	293.16	264.53
Endogenous	NFKB1	NM_003998.2	1154.69	1315.83	477.3	1023.67	1029.16	561.95
Endogenous	NID2	NM_007361.3	161.28	20	31.87	20	90.44	20
Endogenous	NME1	NM_000269.2	1384.24	2849.96	2087.23	3326.21	1974.12	6224.37
Endogenous	NME4	NM_005009.2	1441.63	3941.46	1455.23	1699.06	1883.68	2681.07
Endogenous	NODAL	NM_018055.3	177.11	82.8	112.72	191.76	65.49	747.84
Endogenous	NOS2	NM_153292.1	24.74	30.11	108.83	31.02	20	20
Endogenous	NOS3	NM_000603.4	23.75	20	27.99	20	20	20
Endogenous	NOTCH1	NM_017617.3	841.03	219.81	254.98	242.52	414.78	278.83
Endogenous	NOX5	NM_024505.2	20	20	20	20	20	20
Endogenous	NPR1	NM_000906.2	22.76	20	20	20	20	20
Endogenous	NR3C1	NM_001018077.1	4411.96	2837.91	1855.58	2498.53	2912.85	2104.82
Endogenous	NR4A1	NM_173157.1	355.21	40.65	151.59	114.21	190.24	724.96
Endogenous	NR4A3	NM_173198.1	176.12	20	64.52	33.84	20	37.18
Endogenous	NRCAM	NM_005010.4	114.78	33.12	4470.64	365.19	20	257.38
Endogenous	NRP1	NM_003873.5	546.18	20	1449.79	637.32	237.02	846.5
Endogenous	NRP2	NM_003872.2	327.51	42.15	1728.09	2484.44	177.76	268.82
Endogenous	NRXN1	NM_138735.2	20	20	20	222.78	20	31.46
Endogenous	NRXN3	NM_001105250.1	30.67	20	195.12	52.17	20	486.17
Endogenous	NTRK1	NM_001012331.1	20.78	43.66	1186.26	20	20	20
Endogenous	OAS1	NM_001032409.1	457.13	928.91	1363.5	353.91	776.55	3813.55
Endogenous	OCLN	NM_002538.3	203.83	126.46	61.41	279.18	199.6	42.9
Endogenous	OGN	NM_014057.3	21.77	20	20	20	20	20
Endogenous	OLFML2B	NM_015441.1	109.83	49.68	84.73	74.73	137.22	467.58
Endogenous	OVOL2	NM_021220.2	31.66	66.24	40.42	63.45	20	32.89
Endogenous	P3H1	NM_001146289.1	2020.46	1202.91	820.9	1496.02	1556.22	703.51
Endogenous	P3H2	NM_018192.2	87.07	39.14	187.35	46.53	20	20
Endogenous	PCOLCE	NM_002593.3	270.12	105.39	1472.33	2368.81	115.39	1276.9
Endogenous	PDCD10	NM_145859.1	3363.15	2264.31	1869.57	2019.13	3053.19	1711.59
Endogenous	PDCL3	NM_024065.4	37.6	33.12	45.09	47.94	20	67.21
Endogenous	PDGFA	NM_002607.5	332.46	67.75	171.02	86.01	333.7	20
Endogenous	PDGFC	NM_016205.2	1137.87	385.41	346.71	301.74	845.16	609.14
Endogenous	PDGFRB	NM_002609.3	67.28	20	118.94	101.52	20	50.05
Endogenous	PDK1	NM_002610.3	473.95	194.21	502.18	305.97	439.73	288.84
Endogenous	PDPN	NM_006474.4	20.78	20	31.87	20	20	20
Endogenous	PEBP4	NM_144962.2	20	20	20	29.61	20	20
Endogenous	PECAM1	NM_000442.3	10774.1	2282.37	3296.82	4444.35	7781.1	2749.7
Endogenous	PFKFB1	NM_002625.2	22.76	20	20	32.43	20	20
Endogenous	PFKFB4	NM_004567.2	540.24	746.74	332.71	535.8	530.18	407.52
Endogenous	PGK1	NM_000291.2	11830.9	19942.2	7740.25	13337.3	16862.7	10149.5
Endogenous	PHOX2B	NM_003924.3	21.77	20	89.4	33.84	20	381.78
Endogenous	PIK3CA	NM_006218.2	824.21	373.37	481.97	527.34	689.23	374.63
Endogenous	PIK3CD	NM_005026.3	2294.54	3220.32	1115.52	2629.67	2529.25	1848.86
Endogenous	PIK3CG	NM_002649.2	4472.32	3429.58	722.95	3661.79	3149.87	1914.64
Endogenous	PIK3R1	NM_181504.2	1818.61	1062.9	5148.51	1845.7	1337.91	509.05
Endogenous	PIK3R2	NM_005027.2	171.18	307.13	356.03	305.97	159.05	693.5
Endogenous	PIK3R5	NM_001142633.1	743.08	767.82	358.37	556.95	929.37	1389.87
Endogenous	PIK3R6	NM_001010855.3	710.43	135.5	199.78	198.81	255.73	177.31
Endogenous	PITX2	NM_000325.5	169.2	296.59	100.28	236.88	305.63	283.12
Endogenous	PKM	NM_182471.1	14514.3	43911.6	6997.86	27585.4	21868.2	13958.7
Endogenous	PKN1	NM_213560.1	4147.78	7496.01	2783.75	5019.63	3764.25	3090.02
Endogenous	PKNOX1	NM_004571.3	333.45	237.87	457.87	315.84	249.49	584.83
Endogenous	PLA2G10	NM_003561.1	20	20	20	20	20	20
Endogenous	PLA2G2A	NM_000300.2	20	20	20	20	20	278.83
Endogenous	PLA2G2D	NM_001271814.1	60.36	158.08	95.62	129.72	96.68	51.48
Endogenous	PLA2G3	NM_015715.3	23.75	20	42.76	36.66	20	786.45
Endogenous	PLAU	NM_002658.2	683.71	949.99	270.52	958.81	1353.51	366.06
Endogenous	PLAUR	NM_001005376.1	2685.37	1815.66	1096.87	1197.1	1799.48	1375.57
Endogenous	PLCG1	NM_002660.2	248.35	195.72	3322.47	730.38	137.22	743.55
Endogenous	PLCG2	NM_002661.2	2308.39	2053.54	764.93	1546.78	1861.85	839.35
Endogenous	PLEKHO1	NM_016274.4	140.5	76.78	110.39	66.27	274.44	135.84
Endogenous	PLS1	NM_002670.2	378.96	302.61	199.78	274.95	595.67	913.71
Endogenous	PLXDC1	NM_020405.4	77.18	49.68	20	87.42	20	20
Endogenous	PLXNC1	NM_005761.2	1589.06	1302.28	1270.22	1996.57	2130.06	1318.37
Endogenous	PLXND1	NM_015103.2	1568.28	2095.69	757.93	1680.73	1110.25	533.35
Endogenous	PMP22	NM_000304.2	77.18	37.64	652.21	142.41	20	311.72
Endogenous	PNPLA6	NM_006702.3	857.85	685.01	667.76	963.04	701.7	988.06
Endogenous	POPDC3	NM_022361.4	21.77	43.66	27.21	102.93	20	35.75
Endogenous	POSTN	NM_001135935.1	34.63	20	20	28.2	20	28.6
Endogenous	PPFIBP2	NM_003621.2	260.23	343.26	383.24	142.41	149.7	237.36
Endogenous	PPL	NM_002705.4	29.68	20	317.17	143.82	20	20
Endogenous	PPP1R16B	NM_015568.2	165.24	146.04	1053.33	160.74	87.32	792.17
Endogenous	PPP2CB	NM_001009552.1	2021.45	1657.58	4502.51	1996.57	2401.38	1770.22
Endogenous	PPP2R1A	NM_014225.3	5601.29	9298.12	6914.69	8461.46	4999.24	6160.02
Endogenous	PPP3R1	NM_000945.3	6018.83	3720.15	4064.85	3876.11	6932.82	3212.99
Endogenous	PRELP	NM_002725.3	48.48	66.24	54.42	71.91	112.27	737.83
Endogenous	PRF1	NM_005041.3	163.26	231.85	97.95	181.89	102.92	887.97
Endogenous	PRKCB	NM_212535.1	2170.86	1320.34	1083.65	1226.71	2183.08	948.03
Endogenous	PRKCG	NM_002739.3	27.7	20	20	20	20	20
Endogenous	PRKCZ	NM_002744.4	90.04	97.86	1351.06	179.07	74.85	257.38
Endogenous	PROK2	NM_021935.3	5522.13	2014.39	1025.35	1246.45	1166.39	2834.07
Endogenous	PROM1	NM_006017.1	589.71	400.47	43.53	431.46	286.92	188.75
Endogenous	PRR15L	NM_024320.2	42.55	20	20.21	33.84	20	599.13
Endogenous	PRSS22	NM_022119.3	30.67	20	20	20	20	31.46
Endogenous	PRSS8	NM_002773.3	20	20	20	20	20	101.52
Endogenous	PTEN	NM_000314.4	2438.01	1909	1809.71	1940.17	2052.09	1555.73
Endogenous	PTGDS	NM_000954.5	65.3	58.72	31.09	52.17	65.49	938.02
Endogenous	PTGIS	NM_000961.3	44.53	30.11	20	49.35	20	64.35
Endogenous	PTGS2	NM_000963.1	3714.4	195.72	1100.75	781.14	2975.22	142.99
Endogenous	PTK2	NM_153831.2	904.36	97.86	2856.83	538.62	676.75	519.05
Endogenous	PTK2B	NM_004103.3	37.6	45.17	20	20	134.1	58.63
Endogenous	PTK6	NM_005975.2	240.44	20	108.05	47.94	20	376.06
Endogenous	PTPN14	NM_005401.4	58.38	33.12	43.53	60.63	20	54.34
Endogenous	PTPRB	NM_002837.3	23.75	20	20	40.89	20	51.48
Endogenous	PTPRC	NM_080923.2	527.38	243.89	148.48	322.89	670.52	407.52
Endogenous	PTPRM	NM_002845.3	339.38	58.72	1130.29	313.02	137.22	809.33
Endogenous	PTRF	NM_012232.5	591.69	43.66	107.28	102.93	224.54	416.1
Endogenous	PTTG1	NM_004219.2	5705.18	13560.3	6314.56	10028	6886.04	5912.65
Endogenous	PTX3	NM_002852.3	808.38	255.94	222.33	733.2	1160.15	1255.45
Endogenous	PXDN	NM_012293.1	834.11	188.19	684.08	892.54	876.35	420.39
Endogenous	PYCARD	NM_013258.3	1595.99	7919.06	914.18	3017.42	2027.14	3008.52
Endogenous	QKI	NM_006775.2	3098.96	1589.83	2646.16	2092.45	2791.22	1208.27
Endogenous	RAB25	NM_020387.2	22.76	33.12	20	29.61	20	20
Endogenous	RAC1	NM_198829.1	2350.94	978.59	4123.94	1412.83	2279.75	2080.51
Endogenous	RAC2	NM_002872.3	22087.5	64989	7388.1	31612.4	35509.3	21255.5
Endogenous	RAF1	NM_002880.3	1464.39	1463.37	1514.31	1085.71	1047.88	759.28
Endogenous	RAMP1	NM_005855.2	55.41	20	1079.76	138.18	65.49	117.25
Endogenous	RAMP2	NM_005854.2	40.57	46.67	309.39	232.65	20	195.9
Endogenous	RB1	NM_000321.1	2452.85	1606.39	3428.19	1584.85	2111.35	1105.31
Endogenous	RBL1	NM_183404.1	2225.28	1398.63	1187.82	926.38	1871.21	616.29
Endogenous	RBL2	NM_005611.3	5378.66	2968.89	2917.46	3049.85	4999.24	1652.97
Endogenous	RBM47	NM_019027.3	280.01	180.66	399.57	129.72	243.26	293.13
Endogenous	RBPJ	NM_015874.3	1861.16	1100.54	1422.58	1772.38	2682.06	1252.59
Endogenous	RBX1	NM_014248.2	6080.18	13259.1	6147.42	7886.18	7603.34	6824.93
Endogenous	RELN	NM_005045.2	51.45	64.74	450.1	43.71	20	74.35
Endogenous	RGCC	NM_014059.2	4251.67	6410.52	935.17	4485.24	7400.63	1580.04
Endogenous	RHOA	NM_001664.2	22584.2	27941	16571.1	19958.7	24444.2	15992
Endogenous	RNH1	NM_203384.1	1684.05	2667.79	935.17	2491.49	3075.02	1700.15
Endogenous	ROBO4	NM_019055.5	82.12	94.85	42.76	98.7	121.63	360.34
Endogenous	ROCK1	NM_005406.1	6896.48	4239.56	3459.29	5321.37	6408.89	2184.89
Endogenous	ROCK2	NM_004850.3	5327.21	1526.6	3749.24	2275.75	4653.07	1442.77
Endogenous	RORA	NM_134261.2	22.76	20	20	20	20	68.64
Endogenous	RORB	NM_006914.3	22.76	20	21.77	32.43	20	80.07
Endogenous	RPS27A	NM_002954.5	86031.8	196341	70407.7	97717.8	98185.4	117847
Endogenous	RPS6KB1	NM_003161.2	397.76	246.91	260.42	241.11	355.53	191.61
Endogenous	RPS6KB2	NM_003952.2	432.39	645.87	443.1	525.93	477.16	430.4
Endogenous	RRAS	NM_006270.3	273.09	127.97	169.47	95.88	174.65	147.28
Endogenous	RTN4	NM_007008.2	4849.3	204.75	471.86	609.12	3486.68	137.27
Endogenous	RUNX1	NM_001754.4	1710.76	1047.84	481.97	1199.92	1481.37	543.36
Endogenous	RUNX1T1	NM_004349.2	20	20	1456.01	798.06	20	194.47
Endogenous	S100A14	NM_020672.1	20	20	20	20	20	383.21
Endogenous	S100A7	NM_002963.2	20	20	20	20	20	20
Endogenous	S1PR1	NM_001400.4	213.72	120.44	122.05	118.44	20	614.86
Endogenous	SACS	NM_014363.4	513.53	251.42	565.15	586.56	414.78	622.01
Endogenous	SAMSN1	NM_022136.3	1962.08	2401.31	1811.27	1421.29	1924.23	1308.36
Endogenous	SCG2	NM_003469.3	20	20	887.75	114.21	20	933.73
Endogenous	SCNN1A	NM_001038.4	23.75	36.13	20	20	20	401.8
Endogenous	SDC4	NM_002999.2	213.72	43.66	100.28	94.47	140.34	583.4
Endogenous	SELE	NM_000450.2	20	20	20	20	20	214.49
Endogenous	SEMA3E	NM_012431.1	20	20	22.54	20	20	20
Endogenous	SERINC5	NM_001174071.1	1274.41	486.28	976.37	800.88	1353.51	833.63
Endogenous	SERPINA1	NM_000295.4	1186.35	1406.16	1282.66	995.47	785.91	2366.49
Endogenous	SERPINE1	NM_001165413.1	1690.97	39.14	424.44	169.2	1319.2	596.27
Endogenous	SERPINF1	NM_002615.4	425.46	397.46	611.01	651.42	93.56	397.51
Endogenous	SERPING1	NM_000062.2	3284.98	739.21	2555.98	1010.98	1668.49	1548.58
Endogenous	SERPINH1	NM_001235.2	1067.62	302.61	560.48	507.6	679.87	580.54
Endogenous	SET	NM_001122821.1	6482.89	7943.15	7007.97	8533.37	7450.52	6345.91
Endogenous	SETD2	NM_014159.6	3382.94	1067.42	1955.08	1632.79	2451.28	1165.37
Endogenous	SFRP1	NM_003012.3	55.41	67.75	765.71	181.89	20	736.4
Endogenous	SFRP2	NM_003013.2	20	20	20	20	20	20
Endogenous	SH2B3	NM_005475.2	2535.96	754.27	1893.67	830.5	1543.75	1141.06
Endogenous	SH2D3A	NM_005490.2	41.56	36.13	20	20	20	347.47
Endogenous	SH3YL1	NM_001159597.1	184.04	212.28	325.72	344.04	215.19	92.94
Endogenous	SHB	NM_003028.2	20	20	31.09	45.12	20	421.82
Endogenous	SIRT1	NM_012238.4	1175.47	891.27	1066.55	1054.69	720.41	1451.35
Endogenous	SKP1	NM_170679.2	8295.56	12711.1	13635	9839.04	8913.19	10877.3
Endogenous	SLC12A6	NM_001042494.1	2883.26	1010.21	1331.63	1154.8	2404.5	2183.46
Endogenous	SLC2A1	NM_006516.2	656.01	233.36	1115.52	322.89	421.02	616.29
Endogenous	SLC35A3	NM_012243.1	1131.93	374.88	356.03	768.45	916.89	337.46
Endogenous	SLC37A1	NM_018964.3	3607.54	365.84	642.88	1001.11	3121.8	353.19
Endogenous	SLC44A4	NM_032794.1	52.44	105.39	66.08	91.65	124.75	243.08
Endogenous	SLIT2	NM_004787.1	59.37	20	258.09	232.65	20	40.04
Endogenous	SLPI	NM_003064.2	5254.98	17823.9	1508.87	12642.1	14024.7	3790.67
Endogenous	SMAD1	NM_005900.2	249.34	137	675.53	219.96	280.68	576.25
Endogenous	SMAD2	NM_005901.5	3351.27	1942.13	4776.92	1983.88	3823.5	2455.14
Endogenous	SMAD3	NM_005902.3	283.97	141.52	93.28	227.01	290.04	413.24
Endogenous	SMAD4	NM_005359.3	2569.61	1720.81	3353.56	2598.65	1846.26	1455.64
Endogenous	SMAD5	NM_005903.5	1381.27	591.67	2038.26	978.55	901.3	670.62
Endogenous	SMAD9	NM_001127217.2	20	20	2477.47	308.79	20	752.13
Endogenous	SMC3	NM_005445.3	3579.84	3681.01	2927.57	3577.19	3758.01	2731.11
Endogenous	SMOC1	NM_001034852.1	57.39	20	20	35.25	20	630.59
Endogenous	SMURF1	NM_181349.1	503.63	454.67	606.35	602.07	405.43	1125.33
Endogenous	SMURF2	NM_022739.3	276.06	237.87	516.17	377.88	215.19	271.68
Endogenous	SNAI1	NM_005985.2	164.25	40.65	88.62	59.22	99.8	55.77
Endogenous	SNAI2	NM_003068.3	41.56	20	81.62	20	20	20
Endogenous	SNAI3	NM_178310.1	80.15	102.38	83.96	52.17	93.56	571.96
Endogenous	SNRPF	NM_003095.2	3254.31	7194.9	3463.95	5525.82	5485.76	5139.07
Endogenous	SOD1	NM_000454.4	20	20	20	20	20	194.47
Endogenous	SORD	NM_003104.4	789.58	757.28	895.53	740.25	405.43	1494.25
Endogenous	SOX17	NM_022454.3	34.63	45.17	26.43	46.53	20	377.49
Endogenous	SOX2	NM_003106.2	20	20	20	20	20	40.04
Endogenous	SOX9	NM_000346.2	24.74	20	43.53	62.04	20	467.58
Endogenous	SP1	NM_003109.1	2401.4	1538.65	1336.29	2457.64	2544.84	1685.86
Endogenous	SPARC	NM_003118.2	4717.71	1144.2	1551.63	1441.03	5283.04	398.94
Endogenous	SPARCL1	NM_004684.4	20.78	20	45.09	20	20	20
Endogenous	SPDEF	NM_012391.1	30.67	55.7	24.88	31.02	20	627.73
Endogenous	SPHK2	NM_020126.3	127.64	75.28	72.3	125.49	124.75	527.63
Endogenous	SPINK5	NM_006846.3	20	20	20	49.35	20	20
Endogenous	SPINT1	NM_001032367.1	159.3	171.63	47.42	149.46	149.7	102.95
Endogenous	SPOCK3	NM_001204355.1	46.5	33.12	345.93	63.45	20	50.05
Endogenous	SPP1	NM_000582.2	1218.01	155.07	3454.62	301.74	424.14	807.9
Endogenous	SRC	NM_005417.3	1522.77	85.81	577.58	430.05	1228.76	341.75
Endogenous	SRF	NM_003131.2	950.86	925.9	426	1201.33	1116.49	980.91
Endogenous	SRGN	NR_036430.1	101628	138979	67643.4	143821	365556	71595.2
Endogenous	SRPK2	NM_182692.1	1018.15	937.94	1941.86	1074.43	838.92	986.63
Endogenous	SRPX2	NM_014467.2	64.31	48.18	20	45.12	62.37	31.46
Endogenous	SSTR2	NM_001050.2	29.68	31.62	71.52	47.94	20	364.63
Endogenous	ST14	NM_021978.3	211.74	140.01	296.18	166.38	102.92	398.94
Endogenous	STAB1	NM_015136.2	88.06	20	213	54.99	112.27	95.8
Endogenous	STAB2	NM_017564.9	23.75	20	20	28.2	20	20
Endogenous	STAT1	NM_139266.1	3061.36	2774.68	3595.32	2240.5	3377.53	2472.3
Endogenous	STAT3	NM_139276.2	3410.64	4629.49	2128.43	3379.79	4257	2026.17
Endogenous	SULF1	NM_001128204.1	20	20	20	20	20	20
Endogenous	SV2B	NM_001167580.1	45.51	51.19	150.81	62.04	20	983.77
Endogenous	SYK	NM_003177.3	10098.3	8875.07	2719.23	10982.6	12141	3343.11
Endogenous	SYNE1	NM_015293.1	781.67	564.57	373.14	493.5	689.23	436.12
Endogenous	TACSTD2	NM_002353.2	1414.92	3473.24	259.64	4727.76	3963.84	740.69
Endogenous	TAL1	NM_003189.2	4828.52	874.71	1537.63	988.42	3103.09	1075.29
Endogenous	TBX1	NM_080646.1	20	20	297.73	39.48	20	20
Endogenous	TBX4	NM_018488.2	20	20	20	20	20	194.47
Endogenous	TBXA2R	NM_001060.3	322.56	57.21	115.05	70.5	212.07	153
Endogenous	TCEB1	NM_001204857.1	1886.88	2497.66	4437.99	1543.96	2501.18	3581.91
Endogenous	TCEB2	NM_007108.2	128.63	221.31	355.26	338.4	81.09	549.08
Endogenous	TCF20	NM_005650.1	1413.93	632.32	1037.01	893.95	1397.17	1274.04
Endogenous	TCF3	NM_003200.3	647.1	435.1	471.08	465.3	336.82	571.96
Endogenous	TCF4	NM_003199.1	1093.34	877.72	6048.7	4035.44	726.65	1043.83
Endogenous	TDGF1	NM_003212.2	40.57	81.3	20	69.09	20	859.37
Endogenous	TEK	NM_000459.3	58.38	43.66	220	57.81	20	20
Endogenous	TF	NM_001063.2	137.53	31.62	34.2	45.12	90.44	20
Endogenous	TFDP1	NM_007111.4	3478.91	3266.99	3883.73	2752.34	3801.67	3227.29
Endogenous	TFPI2	NM_006528.3	21.77	20	20	20	20	20
Endogenous	TGFB1	NM_000660.3	6741.13	1708.77	1550.07	1285.93	6150.04	1938.95
Endogenous	TGFB2	NM_003238.2	104.88	37.64	27.21	102.93	115.39	20
Endogenous	TGFBI	NM_000358.2	1719.67	1109.57	2874.71	423	601.91	965.18
Endogenous	TGFBR2	NM_001024847.1	668.87	242.39	303.17	265.08	757.84	423.25
Endogenous	TH	NM_199292.2	52.44	52.69	3475.61	277.77	20	142.99
Endogenous	THBS1	NM_003246.2	20863.6	114.42	1393.04	3131.63	20050	108.67
Endogenous	THBS2	NM_003247.2	20	20	20	20	20	65.78
Endogenous	THBS4	NM_003248.3	113.79	52.69	39.65	138.18	20	100.09
Endogenous	THY1	NM_006288.2	48.48	33.12	1048.67	475.17	20	666.33
Endogenous	TIE1	NM_005424.2	90.04	43.66	66.08	62.04	87.32	223.06
Endogenous	TIMP1	NM_003254.2	3026.73	1690.7	2327.44	1517.17	2747.56	1836
Endogenous	TIMP2	NM_003255.4	69.26	78.29	197.45	177.66	146.58	277.4
Endogenous	TIMP4	NM_003256.2	53.43	42.15	65.3	49.35	20	483.31
Endogenous	TJP2	NM_004817.2	436.35	254.43	75.4	35.25	205.83	82.93
Endogenous	TJP3	NM_014428.1	20	20	20	20	20	20
Endogenous	TLR4	NR_024168.1	1687.02	725.66	1179.27	1168.9	782.79	8526.51
Endogenous	TMC6	NM_001127198.1	1212.08	573.6	670.09	736.02	966.79	411.81
Endogenous	TMEM100	NM_018286.2	20	20	240.21	148.05	20	527.63
Endogenous	TMEM30B	NM_001017970.2	90.04	179.16	41.98	141	74.85	722.1
Endogenous	TMPRSS2	NM_005656.3	20	30.11	20	20	20	20
Endogenous	TMPRSS4	NM_019894.3	21.77	52.69	54.42	20	20	20
Endogenous	TMPRSS6	NM_153609.2	26.72	85.81	73.85	77.55	62.37	300.28
Endogenous	TNC	NM_002160.3	196.9	30.11	72.3	88.83	71.73	165.87
Endogenous	TNF	NM_000594.2	420.52	76.78	187.35	76.14	290.04	436.12
Endogenous	TNFRSF12A	NM_016639.1	39.58	52.69	27.99	33.84	20	174.45
Endogenous	TNFRSF1A	NM_001065.2	6357.23	6958.53	3169.33	6990.82	7656.36	3192.97
Endogenous	TNFSF10	NM_003810.2	828.17	936.44	1087.54	644.37	829.57	1574.32
Endogenous	TNFSF12	NM_003809.2	179.09	221.31	257.31	90.24	121.63	124.4
Endogenous	TNFSF13	NM_003808.3	669.86	740.72	498.29	748.71	1309.85	1085.3
Endogenous	TNMD	NM_022144.2	20	20	20	20	20	20
Endogenous	TNN	NM_022093.1	30.67	20	22.54	31.02	20	20
Endogenous	TNS1	NM_022648.4	1187.34	277.02	562.81	311.61	920.01	660.62
Endogenous	TNXB	NM_032470.3	306.73	70.76	182.68	57.81	199.6	115.82
Endogenous	TOM1L1	NM_005486.2	402.71	130.98	2283.91	331.35	299.39	51.48
Endogenous	TP53	NM_000546.2	2026.4	4067.93	778.14	2677.61	1646.66	1499.97
Endogenous	TPM2	NM_003289.3	40.57	55.7	80.85	86.01	62.37	55.77
Endogenous	TPSB2	NM_024164.5	20	20	25.65	20	20	221.63
Endogenous	TPSD1	NM_012217.2	20.78	20	20	20	20	284.55
Endogenous	TSHR	NM_001018036.2	20	20	20	20	20	20
Endogenous	TSPAN1	NM_005727.2	20	20	20	20	20	20
Endogenous	TWIST1	NM_000474.3	20	20	20	28.2	20	20
Endogenous	TWIST2	NM_057179.2	20	20	20	20	20	90.08
Endogenous	TXNIP	NM_006472.1	2830.82	1354.97	1622.37	1529.86	1930.46	1858.87
Endogenous	TYMP	NM_001953.3	237.47	648.88	628.89	273.54	396.07	1106.74
Endogenous	UBA52	NM_003333.3	46269.7	126261	39361.2	65774.1	68576.6	56056.5
Endogenous	UTS2	NM_006786.3	121.7	368.85	37.31	129.72	152.82	20
Endogenous	VAMP8	NM_003761.3	3606.55	8223.17	2066.24	5272.02	5435.86	1987.56
Endogenous	VASH1	NM_014909.4	251.32	52.69	380.91	258.03	118.51	469.01
Endogenous	VAV2	NM_003371.3	90.04	81.3	899.41	159.33	20	660.62
Endogenous	VAV3	NM_001079874.1	59.37	46.67	20	39.48	99.8	48.62
Endogenous	VCAM1	NM_001078.3	5517.18	73.77	6028.49	1065.97	2922.2	702.08
Endogenous	VCAN	NM_004385.3	2865.45	680.5	798.36	1906.33	1387.81	1847.43
Endogenous	VEGFA	NM_001025366.1	54.42	55.7	40.42	50.76	190.24	67.21
Endogenous	VEGFB	NM_003377.3	312.67	563.07	1083.65	490.68	358.65	486.17
Endogenous	VEGFC	NM_005429.2	63.32	20	20	29.61	93.56	20
Endogenous	VEZF1	NM_007146.2	3079.17	1945.14	3882.17	2380.09	2370.2	1704.44
Endogenous	VHL	NM_000551.2	2205.49	1773.51	2518.67	2115.01	2376.43	1484.24
Endogenous	VIM	NM_003380.2	21769.9	40924.7	14275.6	16779.1	17870	27934.6
Endogenous	VIT	NM_053276.3	234.5	127.97	83.18	170.61	20	57.2
Endogenous	VPS13A	NM_033305.2	2086.75	492.31	1070.44	999.7	1999.07	520.48
Endogenous	VSIG4	NM_001100431.1	1735.5	84.31	7043.73	633.09	1210.05	338.89
Endogenous	VWA1	NM_199121.2	20	20	20	20	20	145.85
Endogenous	VWA2	NM_001272046.1	31.66	20	20	20	20	265.96
Endogenous	WARS	NM_004184.3	1408.98	1988.8	1489.44	1443.85	1210.05	1394.16
Endogenous	WIPF1	NM_001077269.1	7212.11	4334.4	2681.92	3973.4	5987.86	2262.11
Endogenous	WNT5A	NM_003392.3	29.68	43.66	44.31	36.66	20	20
Endogenous	WNT5B	NM_032642.2	196.9	228.84	158.58	414.54	215.19	696.36
Endogenous	WWTR1	NM_001168278.1	33.64	20	36.54	20	74.85	20
Endogenous	ZC3H12A	NM_025079.2	267.15	129.48	71.52	122.67	140.34	473.3
Endogenous	ZCCHC24	XM_005269604.1	50.46	91.84	22.54	70.5	74.85	60.06
Endogenous	ZEB1	NM_001128128.1	927.12	383.91	2830.4	1388.86	879.47	979.48
Endogenous	ZEB2	NM_014795.3	2506.28	1177.32	1284.21	1332.46	1687.21	606.28
Endogenous	ZFPM2	NM_012082.3	351.26	20	611.01	104.34	106.04	444.7
Endogenous	ZFYVE16	NM_001105251.2	1363.46	475.75	1344.07	693.72	1079.06	812.18
Endogenous	ZFYVE9	NM_004799.2	64.31	55.7	571.37	276.36	62.37	948.03
Housekeeping	AGK	NM_018238.3	875.66	648.88	855.88	669.75	689.23	594.84
Housekeeping	AMMECR1L	NM_001199140.1	704.49	401.97	779.7	627.45	523.94	1086.73
Housekeeping	CC2D1B	NM_032449.2	22.76	31.62	20	33.84	20	20
Housekeeping	CNOT10	NM_001256741.1	1243.74	1409.17	1042.45	1225.3	1004.21	825.05
Housekeeping	CNOT4	NM_001190848.1	1302.12	674.47	2449.49	1081.48	1203.81	619.15
Housekeeping	COG7	NM_153603.3	839.05	728.67	659.21	724.74	580.07	398.94
Housekeeping	DDX50	NM_024045.1	942.95	731.68	754.05	916.51	863.87	643.46
Housekeeping	DHX16	NM_001164239.1	1149.74	1942.13	1163.72	1232.35	1197.57	1066.71
Housekeeping	DNAJC14	NM_032364.5	138.52	127.97	108.83	155.1	174.65	164.44
Housekeeping	EDC3	NM_001142443.1	1034.97	779.86	1145.06	1101.22	988.62	643.46
Housekeeping	EIF2B4	NM_172195.3	871.71	1808.13	1788.72	1394.5	620.62	1571.46
Housekeeping	ERCC3	NM_000122.1	31.66	20	27.99	20	20	51.48
Housekeeping	FCF1	NM_015962.4	469	270.99	387.91	379.29	767.2	530.49
Housekeeping	GPATCH3	NM_022078.2	382.92	523.92	327.27	427.23	383.6	775.01
Housekeeping	HDAC3	NM_003883.2	1680.09	3011.05	1436.58	1541.14	1372.22	1814.55
Housekeeping	MRPS5	NM_031902.3	974.61	1496.49	1131.07	1662.4	1528.15	887.97
Housekeeping	MTMR14	NM_022485.3	2042.23	1963.2	1599.82	1353.61	1715.27	976.62
Housekeeping	NOL7	NM_016167.3	1479.23	2368.19	1648.8	1394.5	1362.86	1008.08
Housekeeping	NUBP1	NM_001278506.1	351.26	545	275.19	386.34	358.65	227.35
Housekeeping	PRPF38A	NM_032864.3	3986.5	3322.69	2999.86	3251.48	4238.29	1847.43
Housekeeping	SAP130	NM_024545.3	415.57	359.82	552.71	413.13	492.75	303.14
Housekeeping	SF3A3	NM_006802.2	1016.17	1671.13	943.72	1243.63	1387.81	1229.72
Housekeeping	TLK2	NM_006852.2	1910.63	1562.73	2126.1	2006.44	1777.65	2633.88
Housekeeping	TMUB2	NM_024107.2	1802.78	2353.13	2011.05	1948.63	2120.7	2024.74
Housekeeping	TRIM39	NM_021253.3	408.64	897.29	356.81	783.96	424.14	1365.56
Housekeeping	USP39	NM_001256725.1	2093.68	2039.99	1766.96	1519.99	2002.19	1468.51
Housekeeping	ZC3H14	NM_001160103.1	727.25	502.85	1633.25	659.88	633.09	752.13
Housekeeping	ZKSCAN5	NM_014569.3	125.66	96.35	261.2	190.35	155.93	474.73
Housekeeping	ZNF143	NM_003442.5	1129.95	897.29	685.64	509.01	944.96	553.37
Housekeeping	ZNF346	NM_012279.2	207.78	72.27	279.85	183.3	205.83	599.13

## Sheet: Pathway CTC serial
File Name			Pth 01-1C.RCC	Pth 01-6C.RCC	Pth 13-1C.RCC	Pth 13-2C.RCC	Pth 13-6C.RCC	Pth 25-1C.RCC	Pth 25-2C.RCC	Pth 25-6C.RCC
Description
Sample ID			PATH 13APRIL18 SET2 (T1)	PATHWAY SET 6 220120	PATH 13APRIL18 SET2 (T1)	PATHWAY SET 6 220120	PATHWAY SET 6 220120	1	PATHWAY SET 6 220120	PATHWAY SET 6 220120
Owner
Sample Date			04/16/2018	01/22/2020	04/16/2018	01/22/2020	01/22/2020	12/18/2018	01/22/2020	01/22/2020
File Version			1.7	1.7	1.7	1.7	1.7	1.7	1.7	1.7
Gene RLF			NS_CANCERPATH_C2535+PLS_NUS_CA_PATH_C5938	NS_CANCERPATH_C2535+PLS_NUS_CA_PATH_C5938	NS_CANCERPATH_C2535+PLS_NUS_CA_PATH_C5938	NS_CANCERPATH_C2535+PLS_NUS_CA_PATH_C5938	NS_CANCERPATH_C2535+PLS_NUS_CA_PATH_C5938	NS_CANCERPATH_C2535+PLS_NUS_CA_PATH_C5938	NS_CANCERPATH_C2535+PLS_NUS_CA_PATH_C5938	NS_CANCERPATH_C2535+PLS_NUS_CA_PATH_C5938
Comments
Lane ID			1	8	9	2	9	5	4	10
FOV Count			555	555	555	555	555	555	555	555
FOV Counted			537	530	532	539	534	529	528	524
Scanner ID			1505C0279	1505C0279	1505C0279	1505C0279	1505C0279	1505C0279	1505C0279	1505C0279
Stage Position			4	2	4	2	2	4	2	2
Binding Density			0.22	0.16	0.3	0.22	0.21	0.37	0.3	0.17
Messages
Positive	POS_A	ERCC_00117.1	18607	34764	15222	37733	38711	13940	39657	38704
Positive	POS_B	ERCC_00112.1	8498	17161	7158	18131	18765	6658	18597	18546
Positive	POS_C	ERCC_00002.1	2525	4294	2194	4795	5196	2133	5130	5038
Positive	POS_D	ERCC_00092.1	496	1133	395	1146	1178	406	1136	1126
Positive	POS_E	ERCC_00035.1	56	100	52	135	132	41	122	124
Positive	POS_F	ERCC_00034.1	45	74	38	78	77	35	79	67
Negative	NEG_A	ERCC_00096.1	1	4	1	9	6	1	11	7
Negative	NEG_B	ERCC_00041.1	1	9	4	15	14	7	11	10
Negative	NEG_C	ERCC_00019.1	1	4	2	5	5	4	10	3
Negative	NEG_D	ERCC_00076.1	5	4	1	7	7	8	6	6
Negative	NEG_E	ERCC_00098.1	1	1	1	14	14	4	7	9
Negative	NEG_F	ERCC_00126.1	13	12	11	26	31	7	27	21
Negative	NEG_G	ERCC_00144.1	2	1	1	8	4	3	7	4
Negative	NEG_H	ERCC_00154.1	1	1	2	4	6	7	7	1
Endogenous	ABL1	NM_005157.3	20	20	20	20	20	20	27.58	20
Endogenous	ACVR1B	NM_004302.3	232.47	20	51.13	20	20	654.82	22.85	20
Endogenous	ACVR1C	NM_145259.2	152.3	20	20	20	20	926.13	20	20
Endogenous	ACVR2A	NM_001616.3	20	20	20	20	20	20	21.27	20
Endogenous	AKT1	NM_005163.2	168.34	20	148.04	289.28	105.83	48.96	335.66	20
Endogenous	AKT2	NM_001626.2	83.37	20	99.2	144.64	77.58	73.44	255.29	20
Endogenous	AKT3	NM_181690.1	94.59	20	194.58	20	20	154.02	20	20
Endogenous	ALK	NM_004304.3	20	20	20	20	20	20	20	20
Endogenous	ALKBH2	NM_001001655.2	81.76	20	20	20	20	287.63	20	20
Endogenous	ALKBH3	NM_139178.3	38.48	20	57.99	32.75	20	31.62	48.06	20
Endogenous	AMER1	NM_152424.3	202	20	21.37	20	20	1309.64	20	20
Endogenous	AMH	NM_000479.3	20	20	20	20	20	24.48	20	20
Endogenous	ANGPT1	NM_001146.3	270.94	20	86.23	20	20	1349.42	20	20
Endogenous	APC	NM_000038.3	484.17	20	194.58	88.69	20	1401.44	70.13	20
Endogenous	APH1B	NM_001145646.1	208.42	20	41.97	50.49	20	1317.8	68.55	20
Endogenous	AR	NM_001011645.1	20	20	32.05	20	20	41.82	20	20
Endogenous	ARID1A	NM_006015.4	232.47	20	199.16	100.98	62.82	176.45	222.98	20
Endogenous	ARID1B	NM_020732.3	264.53	20	138.12	70.96	30.36	1299.44	72.49	20
Endogenous	ARID2	NM_152641.2	277.36	20	225.87	27.29	20.24	1294.34	55.94	20
Endogenous	ARNT2	NM_014862.3	513.03	20	23.66	20	20	2270.45	20	20
Endogenous	ASXL1	NM_001164603.1	20	20	20	20	20	20	20	20
Endogenous	ATM	NM_138292.3	731.06	20	376.2	49.12	20	2171.52	36.24	20
Endogenous	ATR	NM_001184.2	280.56	20	77.83	20	21.92	1654.39	26.79	20
Endogenous	ATRX	NM_000489.3	242.08	20	146.51	96.88	49.75	199.91	132.37	20
Endogenous	AXIN1	NM_181050.1	52.91	20	61.81	20	28.25	27.54	82.73	20
Endogenous	AXIN2	NM_004655.3	20	20	20	20	20	33.66	20	20
Endogenous	B2M	NM_004048.2	589.98	663.06	788.26	16532.7	4871.53	272.33	21508.9	20
Endogenous	BAD	NM_004322.3	20	20	20	39.57	20	20	20	20
Endogenous	BAIAP3	NM_003933.4	110.62	20	20	20	20	32.64	20	20
Endogenous	BAMBI	NM_012342.2	20	20	20	20	20	20	29.15	20
Endogenous	BAP1	NM_004656.2	64.13	20	88.52	27.29	24.03	94.86	40.97	20
Endogenous	BARD1	NM_000465.3	307.82	20	62.57	20	20	872.07	20	20
Endogenous	BAX	NM_138761.3	472.95	20	468.53	282.46	45.96	362.09	371.9	20
Endogenous	BCL2	NM_000657.2	163.53	20	127.43	20	27.41	552.82	34.67	20
Endogenous	BCL2A1	NM_004049.2	306.21	20	81.65	256.53	61.98	1240.28	162.31	20
Endogenous	BCL2L1	NM_138578.1	213.23	20	376.96	241.52	46.38	572.2	343.54	20
Endogenous	BCOR	NM_001123383.1	92.99	20	78.6	54.58	20	505.91	96.92	20
Endogenous	BDNF	NM_170732.4	41.68	20	20	20	20	434.51	20	20
Endogenous	BID	NM_197966.1	529.06	20	223.58	92.79	62.82	1258.64	134.74	20
Endogenous	BIRC3	NM_182962.1	133.07	20	20	20	20	479.39	20	20
Endogenous	BIRC7	NM_022161.2	139.48	20	20	20	20	242.75	20	20
Endogenous	BMP2	NM_001200.2	99.4	20	20	20	20	369.23	20	20
Endogenous	BMP4	NM_001202.2	20	20	20	20	20	20	20	20
Endogenous	BMP5	NM_021073.2	20	20	20	20	20	20	20	20
Endogenous	BMP6	NM_001718.2	193.99	20	650.14	69.59	29.09	33.66	22.85	20
Endogenous	BMP7	NM_001719.1	20	20	20	20	20	20	20	20
Endogenous	BMP8A	NM_181809.3	210.02	20	20	20	20	963.87	20	20
Endogenous	BMPR1B	NM_001203.1	20	20	20	20	20	20	20	20
Endogenous	BNIP3	NM_004052.2	32.06	20	50.36	30.02	20	63.24	20	20
Endogenous	BRAF	NM_004333.3	158.72	20	206.79	72.32	24.03	116.28	178.86	20
Endogenous	BRCA1	NM_007305.2	20	20	77.83	20	20	46.92	78.01	20
Endogenous	BRCA2	NM_000059.3	20	20	20	20	20	20	20	20
Endogenous	BRIP1	NM_032043.1	20	20	20.6	20	20	20	34.67	20
Endogenous	C19orf40	NM_152266.3	20	20	20	20	20	20	20	20
Endogenous	CACNA1C	NM_199460.2	20	20	20	20	20	20	20	20
Endogenous	CACNA1D	NM_000720.2	20	20	20	20	20	20	20	20
Endogenous	CACNA1E	NM_000721.2	20	20	20	20	20	196.85	33.09	20
Endogenous	CACNA1G	NM_198397.1	20	20	20	20	20	33.66	20	20
Endogenous	CACNA1H	NM_021098.2	20	20	20	20	20	20	20	20
Endogenous	CACNA2D1	NM_000722.2	20	20	20	20	20	31.62	20	20
Endogenous	CACNA2D2	NM_001005505.1	20	20	20	20	20	30.6	20	20
Endogenous	CACNA2D3	NM_018398.2	20	20	20	20	20	20	20	20
Endogenous	CACNA2D4	NM_001005737.1	20	20	20	20	20	20	20	20
Endogenous	CACNB2	NM_000724.3	274.15	20	20	20	20	859.84	20	20
Endogenous	CACNB3	NM_000725.2	33.67	20	20	20	20	20	20	20
Endogenous	CACNB4	NM_001005747.2	123.45	20	20	20	20	868	20	20
Endogenous	CACNG1	NM_000727.2	20	20	20	20	20	20	20	20
Endogenous	CACNG4	NM_014405.2	192.39	20	20	20	20	1380.02	20	20
Endogenous	CACNG6	NM_145814.1	20	20	20	20	20	27.54	20	20
Endogenous	CALML3	NM_005185.2	293.39	20	20	20	20	788.44	20	20
Endogenous	CALML5	NM_017422.4	136.27	20	20	20	20	173.4	20	20
Endogenous	CALML6	NM_138705.2	20	20	20	20	20	37.74	20	20
Endogenous	CAMK2B	NM_001220.3	20	20	20	20	20	20	20	20
Endogenous	CAPN2	NM_001748.4	1152.71	20	1784.07	368.42	104.56	1238.24	630.34	20
Endogenous	CARD11	NM_032415.2	20	20	20	20	20	43.86	20	20
Endogenous	CASP10	NM_032977.3	76.95	20	31.29	30.02	23.19	940.41	29.94	20
Endogenous	CASP12	NM_001191016.1	20	20	20	20	20	37.74	20	20
Endogenous	CASP3	NM_032991.2	218.04	20	420.45	45.03	25.72	234.59	151.28	20
Endogenous	CASP7	NM_001227.3	40.08	20	107.59	81.87	20.66	86.7	59.88	20
Endogenous	CASP8	NM_001228.4	20	20	20	249.71	144.62	21.42	518.46	20
Endogenous	CASP9	NM_001229.2	121.84	20	36.63	20	20	847.6	20	20
Endogenous	CASZ1	NM_001079843.2	134.67	20	92.33	61.4	20	64.26	58.31	20
Endogenous	CBL	NM_005188.2	387.98	20	290.73	199.22	43.01	935.31	228.5	20
Endogenous	CBLC	NM_012116.3	20	20	20	20	20	20	20	20
Endogenous	CCNA1	NM_003914.3	20	20	20	20	20	20	20	20
Endogenous	CCNA2	NM_001237.2	20	20	114.46	32.75	20	49.98	145.77	20
Endogenous	CCNB1	NM_031966.2	20	20	135.83	20	20	110.16	79.58	20
Endogenous	CCNB3	NM_033671.1	20	20	20	20	20	20	20	20
Endogenous	CCND1	NM_053056.2	20	20	77.07	20	20	63.24	20	20
Endogenous	CCND2	NM_001759.2	286.97	20	183.9	20	20	1209.69	20	20
Endogenous	CCND3	NM_001760.2	1183.17	20	1559.72	742.31	153.9	1265.78	1299.3	20
Endogenous	CCNE1	NM_001238.1	179.56	20	22.89	20	20	694.6	20	20
Endogenous	CCNE2	NM_057735.1	20	20	20	20	20	20	20.49	20
Endogenous	CCNO	NM_021147.3	20	20	20	20	20	51	20	20
Endogenous	CCR7	NM_001838.2	303.01	20	20.6	20	20	698.68	20	20
Endogenous	CD14	NM_000591.2	7434.09	20	2105.32	3203.92	1046.07	1743.13	3536.23	20
Endogenous	CD19	NM_001770.4	155.51	20	20	20	20	1335.14	20	20
Endogenous	CD40	NM_001250.4	126.65	20	20.6	39.57	20	672.16	29.94	20
Endogenous	CDC14A	NM_033313.2	75.35	20	112.17	58.67	20	86.7	62.25	20
Endogenous	CDC14B	NM_003671.3	623.65	20	160.25	20	20	2929.36	20	20
Endogenous	CDC25A	NM_001789.2	20	20	20	20	20	20	20	20
Endogenous	CDC25B	NM_021873.2	242.08	20	83.18	32.75	28.25	1449.38	74.07	20
Endogenous	CDC25C	NM_001790.2	20	20	20	20	20	20	20	20
Endogenous	CDC6	NM_001254.3	20	20	70.97	20	20	57.12	20	20
Endogenous	CDC7	NM_003503.2	40.08	20	70.2	20	20	108.12	35.46	20
Endogenous	CDH1	NM_004360.2	20	20	20	20	20	20	20	20
Endogenous	CDK2	NM_001798.2	20	20	20	20	20	20	20	20
Endogenous	CDK4	NM_000075.2	20	20	49.6	20	20	60.18	20	20
Endogenous	CDK6	NM_001259.5	20	20	20	20	20	20	20	20
Endogenous	CDKN1A	NM_000389.2	909.02	20	1535.31	349.32	77.58	1312.7	320.69	20
Endogenous	CDKN1B	NM_004064.2	64.13	20	22.13	20	20	37.74	45.7	20
Endogenous	CDKN1C	NM_000076.2	38.48	20	69.44	57.31	57.34	234.59	82.73	20
Endogenous	CDKN2A	NM_000077.3	44.89	20	20	20	20	194.81	20	20
Endogenous	CDKN2B	NM_004936.3	118.64	20	28.23	30.02	20	300.89	20	20
Endogenous	CDKN2C	NM_001262.2	20	20	20	20	20	20	26	20
Endogenous	CDKN2D	NM_001800.3	1582.37	20	1891.66	282.46	107.52	609.94	705.99	20
Endogenous	CEBPA	NM_004364.2	230.86	20	152.61	76.41	31.62	242.75	257.65	20
Endogenous	CEBPE	NM_001805.2	59.32	20	76.31	53.22	20	54.06	246.62	20
Endogenous	CHAD	NM_001267.2	20	20	20	20	20	21.42	20	20
Endogenous	CHD5	NM_015557.2	20	20	20	20	20	29.58	20	20
Endogenous	CHEK1	NM_001114121.1	20	20	20	20	20	20	24.43	20
Endogenous	CHEK2	NM_007194.3	266.13	20	45.02	28.66	20	988.35	30.73	20
Endogenous	CHUK	NM_001278.3	129.86	20	146.51	84.6	20	130.56	104.01	20
Endogenous	CIC	NM_015125.3	145.89	20	70.2	49.12	24.45	81.6	29.94	20
Endogenous	CLCF1	NM_013246.2	64.13	20	20	20	20	448.79	20	20
Endogenous	CNTFR	NM_147164.1	20	20	20	20	20	87.72	20	20
Endogenous	COL11A1	NM_001854.3	20	20	20	20	20	39.78	20	20
Endogenous	COL11A2	NM_001163771.1	20	20	20	20	20	20	20	20
Endogenous	COL1A1	NM_000088.3	57.72	20	20	20	20	254.99	20	20
Endogenous	COL1A2	NM_000089.3	20	20	20	20	20	20	20	20
Endogenous	COL24A1	NM_152890.5	20	20	25.18	20	20	20.4	20	20
Endogenous	COL27A1	NM_032888.2	20	20	20	20	20	20	20	20
Endogenous	COL2A1	NM_001844.4	126.65	20	20	20	20	890.43	20	20
Endogenous	COL3A1	NM_000090.3	20	20	20	20	20	20	20	20
Endogenous	COL4A3	NM_000091.3	20	20	20	20	20	292.73	20	20
Endogenous	COL4A4	NM_000092.4	266.13	20	20	20	20	1051.59	20	20
Endogenous	COL4A5	NM_033381.1	113.83	20	20	20	20	1703.35	20	20
Endogenous	COL4A6	NM_001847.2	20	20	20	20	20	20	20	20
Endogenous	COL5A1	NM_000093.3	458.52	20	20	20	20	1454.48	20	20
Endogenous	COL5A2	NM_000393.3	234.07	20	20	20	20	1144.41	20	20
Endogenous	COL6A6	NM_001102608.1	20	20	20	20	20	20	20	20
Endogenous	COMP	NM_000095.2	20	20	20	20	20	20	20	20
Endogenous	CREB3L1	NM_052854.1	20	20	20	32.75	20	20	20	20
Endogenous	CREB3L3	NM_001271995.1	20	20	20	20	20	20	20	20
Endogenous	CREB3L4	NM_130898.2	94.59	20	20	20	20	482.45	20	20
Endogenous	CREB5	NM_182898.2	1519.84	20	846.25	337.04	117.64	1926.72	579.13	20
Endogenous	CREBBP	NM_004380.2	336.67	20	78.6	36.84	20	861.88	32.31	20
Endogenous	CRLF2	NM_001012288.1	20	20	20	20	20	20	20	20
Endogenous	CSF1R	NM_005211.2	254.91	20	154.9	70.96	24.03	321.29	85.1	20
Endogenous	CSF2	NM_000758.2	80.16	20	20	20	20	312.11	20	20
Endogenous	CSF3	NM_000759.3	134.67	20	20	20	20	390.65	20	20
Endogenous	CSF3R	NM_156038.2	6882.58	20	2252.6	2637.64	1195.33	913.89	3741.88	20
Endogenous	CTNNB1	NM_001904.3	20	20	24.42	98.25	46.8	27.54	140.25	20
Endogenous	CUL1	NM_003592.2	101	20	164.06	147.37	20	171.36	148.13	20
Endogenous	CXXC4	NM_025212.1	20	20	20	20	20	27.54	20	20
Endogenous	CYLD	NM_015247.1	543.49	20	324.31	169.2	56.92	1791.07	293.9	20
Endogenous	DAXX	NM_001350.3	375.15	65.99	163.3	173.3	45.54	829.24	181.22	20
Endogenous	DDB2	NM_000107.1	176.35	20	82.41	77.78	24.03	482.45	74.07	20
Endogenous	DDIT3	NM_004083.4	123.45	20	260.21	114.62	79.69	85.68	81.94	20
Endogenous	DDIT4	NM_019058.2	585.17	20	168.64	66.86	20	410.03	20	20
Endogenous	DKK1	NM_012242.2	218.04	20	20	20	20	635.44	20	20
Endogenous	DKK2	NM_014421.2	20	20	20	20	20	20	20	20
Endogenous	DKK4	NM_014420.2	259.72	20	20	20	20	1252.52	20	20
Endogenous	DLL1	NM_005618.3	20	20	20	20	20	20	20	20
Endogenous	DLL3	NM_203486.2	145.89	20	20	20	20	480.41	20	20
Endogenous	DLL4	NM_019074.2	168.34	20	20	20	20	48.96	20	20
Endogenous	DNMT1	NM_001379.2	75.35	20	177.8	94.15	31.2	220.31	123.71	20
Endogenous	DNMT3A	NM_022552.3	359.12	20	86.99	70.96	20	541.6	70.13	20
Endogenous	DTX1	NM_004416.2	112.22	20	20	20	20	379.43	20	20
Endogenous	DTX3	NM_178502.2	88.18	20	20	20	20	278.45	20	20
Endogenous	DTX4	NM_015177.1	399.2	20	63.34	20	20	1020.99	82.73	20
Endogenous	DUSP10	NM_144728.2	36.87	20	20	20	20	441.65	20	20
Endogenous	DUSP2	NM_004418.3	20	20	20	98.25	20	20	20	20
Endogenous	DUSP4	NM_057158.2	134.67	20	20	20	20	551.8	20	20
Endogenous	DUSP5	NM_004419.3	20	20	68.68	68.23	20	67.32	73.28	20
Endogenous	DUSP6	NM_001946.2	1500.6	20	1323.93	1037.05	257.62	1713.55	854.12	20
Endogenous	DUSP8	NM_004420.2	41.68	20	20	20	20	138.72	20	20
Endogenous	E2F1	NM_005225.1	70.54	20	141.17	20	20	72.42	59.88	20
Endogenous	E2F5	NM_001951.3	20	20	20	20	20	108.12	20	20
Endogenous	EFNA1	NM_004428.2	20	20	20	20	20	26.52	20	20
Endogenous	EFNA2	NM_001405.3	20	20	20	20	20	62.22	20	20
Endogenous	EFNA3	NM_004952.4	20	20	20	20	20	20	20	20
Endogenous	EFNA5	NM_001962.2	92.99	20	20	20	20	426.35	20	20
Endogenous	EGF	NM_001963.3	208.42	20	175.51	20	20	757.84	20	20
Endogenous	EGFR	NM_201282.1	20	20	20	20	20	68.34	20	20
Endogenous	EIF4EBP1	NM_004095.3	118.64	20	90.04	69.59	21.5	92.82	74.85	20
Endogenous	ENDOG	NM_004435.2	20	20	20	36.84	20	20	22.85	20
Endogenous	EP300	NM_001429.2	1439.68	20	869.9	293.37	132.39	2162.34	497.97	20
Endogenous	EPHA2	NM_004431.2	20	20	20	20	20	20	20	20
Endogenous	EPO	NM_000799.2	171.54	20	20	20	20	505.91	20	20
Endogenous	EPOR	NM_000121.2	386.37	20	182.37	50.49	21.5	1172.97	33.88	20
Endogenous	ERBB2	NM_004448.2	20	20	20	20	20	36.72	20	20
Endogenous	ERCC2	NM_000400.2	20	20	43.5	20	20	24.48	20	20
Endogenous	ERCC6	NM_000124.2	229.26	20	70.97	68.23	20	439.61	55.16	20
Endogenous	ETS2	NM_005239.4	618.84	20	502.87	564.92	57.76	299.87	193.04	20
Endogenous	ETV1	NM_004956.4	20	20	20	20	20	20	20	20
Endogenous	ETV4	NM_001079675.1	20	20	20	20	20	20	20	20
Endogenous	ETV7	NM_016135.2	20	20	31.29	30.02	20	20	33.09	20
Endogenous	EYA1	NM_172059.2	20	20	20	20	20	20	20	20
Endogenous	EZH2	NM_004456.3	51.3	20	63.34	20	20	85.68	41.76	20
Endogenous	FANCA	NM_000135.2	20	20	20	20	20	20	20	20
Endogenous	FANCB	NM_152633.2	168.34	20	20	20	20	1033.23	20	20
Endogenous	FANCC	NM_000136.2	20	20	23.66	30.02	20	75.48	20	20
Endogenous	FANCE	NM_021922.2	20	20	40.44	73.68	20	20.4	50.43	20
Endogenous	FANCF	NM_022725.2	165.13	20	20	20	20	735.4	37.03	20
Endogenous	FANCG	NM_004629.1	20	20	32.05	20	20	20	20	20
Endogenous	FANCL	NM_001114636.1	20	20	28.23	28.66	20	36.72	35.46	20
Endogenous	FAS	NM_152876.1	508.22	20	223.58	65.5	45.54	1220.9	172.56	20
Endogenous	FASLG	NM_000639.1	20	20	25.94	20	20	21.42	20	20
Endogenous	FBXW7	NM_018315.4	121.84	20	31.29	28.66	20	473.27	41.76	20
Endogenous	FEN1	NM_004111.4	161.92	20	66.39	20	20	340.67	20	20
Endogenous	FGF1	NM_033137.1	20	20	20	20	20	20	20	20
Endogenous	FGF10	NM_004465.1	185.97	20	20	20	20	921.03	20	20
Endogenous	FGF11	NM_004112.2	206.81	20	20	20	20	546.7	20	20
Endogenous	FGF12	NM_004113.4	20	20	20	20	20	20	20	20
Endogenous	FGF13	NM_033642.1	121.84	20	32.81	20	20	1083.21	20	20
Endogenous	FGF14	NM_004115.3	182.77	20	20	20	20	899.61	20	20
Endogenous	FGF16	NM_003868.1	20	20	20	20	20	263.15	20	20
Endogenous	FGF17	NM_003867.2	20	20	20	20	20	20	20	20
Endogenous	FGF18	NM_003862.1	20	20	20	20	20	20	20	20
Endogenous	FGF19	NM_005117.2	20	20	20	20	20	20	20	20
Endogenous	FGF2	NM_002006.4	20	20	41.21	20	20	20	20	20
Endogenous	FGF20	NM_019851.1	20	20	20	20	20	20	20	20
Endogenous	FGF21	NM_019113.2	218.04	20	20	20	20	868	20	20
Endogenous	FGF22	NM_020637.1	20	20	20	20	20	20	20	20
Endogenous	FGF23	NM_020638.2	211.62	20	20	20	20	586.48	20	20
Endogenous	FGF3	NM_005247.2	20	20	20	20	20	20	20	20
Endogenous	FGF4	NM_002007.2	20	20	20	20	20	20	20	20
Endogenous	FGF5	NM_004464.3	88.18	20	20	20	20	317.21	20	20
Endogenous	FGF6	NM_020996.1	20	20	20	20	20	20	20	20
Endogenous	FGF7	NM_002009.3	20	20	20	20	20	20	20	20
Endogenous	FGF8	NM_033163.3	20	20	20	20	20	20	20	20
Endogenous	FGF9	NM_002010.2	179.56	20	20	20	20	1287.2	20	20
Endogenous	FGFR1	NM_015850.2	20	20	76.31	43.67	20	27.54	20	20
Endogenous	FGFR2	NM_000141.4	20	20	20	20	20	42.84	20	20
Endogenous	FGFR3	NM_022965.2	359.12	20	20	20	20	628.3	20	20
Endogenous	FGFR4	NM_002011.3	20	20	20	20	20	25.5	20	20
Endogenous	FIGF	NM_004469.2	20	20	20	20	20	20	20	20
Endogenous	FLNA	NM_001456.3	1394.79	20	3448.33	1241.73	501.74	917.97	1490.76	20
Endogenous	FLNC	NM_001127487.1	210.02	20	20	20	20	910.83	20	20
Endogenous	FLT1	NM_002019.4	20	20	20	20	20	47.94	20	20
Endogenous	FLT3	NM_004119.1	20	20	20	20	20	22.44	20	20
Endogenous	FN1	NM_212482.1	20	20	40.44	20	26.56	20	20	20
Endogenous	FOS	NM_005252.2	16505	20	19778.9	19942.7	1048.18	7422.33	5802.32	20
Endogenous	FOSL1	NM_005438.2	20	20	20	20	20	20	20	20
Endogenous	FOXL2	NM_023067.2	20	20	20	20	20	26.52	20	20
Endogenous	FOXO4	NM_005938.2	327.05	20	293.78	58.67	24.45	1116.87	137.89	20
Endogenous	FST	NM_006350.2	238.88	20	20	20	20	1037.31	20	20
Endogenous	FUBP1	NM_003902.3	142.69	20	221.29	53.22	24.03	216.23	65.4	20
Endogenous	FUT8	NM_004480.4	176.35	20	131.25	20	20	669.1	20	20
Endogenous	FZD10	NM_007197.2	49.7	20	20	20	20	120.36	20	20
Endogenous	FZD2	NM_001466.2	20	20	20	20	20	105.06	20	20
Endogenous	FZD3	NM_017412.2	232.47	20	20	20	20	1351.46	20	20
Endogenous	FZD7	NM_003507.1	20	20	20	20	20	166.26	20	20
Endogenous	FZD8	NM_031866.1	20	20	20	20	20	30.6	20	20
Endogenous	FZD9	NM_003508.2	20	20	20	20	20	38.76	20	20
Endogenous	GADD45A	NM_001924.2	211.62	20	194.58	64.13	20	405.95	284.44	20
Endogenous	GADD45B	NM_015675.2	961.93	20	365.51	319.3	58.61	282.53	252.93	20
Endogenous	GADD45G	NM_006705.3	20	20	20	20	20	20	20	20
Endogenous	GAS1	NM_002048.2	20	20	20	20	20	23.46	20	20
Endogenous	GATA1	NM_002049.2	20	20	48.07	20	20	20	20	20
Endogenous	GATA2	NM_032638.3	20	20	38.92	20	20	20	20	20
Endogenous	GATA3	NM_001002295.1	48.1	20	20	20	20	375.35	20	20
Endogenous	GD2 SYNTHASE	NM_001478.3	20	20	20	20	20	20	20	20
Endogenous	GDF6	NM_001001557.2	59.32	20	20	20	20	450.83	20	20
Endogenous	GHR	NM_000163.2	20	20	20	20	20	317.21	20	20
Endogenous	GLI1	NM_005269.1	261.32	20	20	28.66	20	991.41	21.27	20
Endogenous	GLI3	NM_000168.5	131.46	20	20	20	20	880.23	20	20
Endogenous	GNA11	NM_002067.1	20	20	30.52	20	20	32.64	20	20
Endogenous	GNAQ	NM_002072.2	1654.51	20	1352.17	236.06	124.8	1998.12	581.49	20
Endogenous	GNAS	NM_080425.1	2640.49	84.85	5362.89	1776.62	623.17	1637.05	2067.53	20
Endogenous	GNG12	NM_018841.3	20	20	20	20	20	20	20	20
Endogenous	GNG4	NM_004485.2	20	20	20	20	20	20	20	20
Endogenous	GNG7	NM_052847.1	70.54	20	20	20	20	520.19	20	20
Endogenous	GNGT1	NM_021955.3	20	20	20	20	20	20	20	20
Endogenous	GPC4	NM_001448.2	20	20	20	20	20	52.02	20	20
Endogenous	GRB2	NM_002086.4	957.12	20	1060.67	498.05	141.67	941.43	535	20
Endogenous	GRIA3	NM_000828.4	20	20	20	20	20	20	20	20
Endogenous	GRIN1	NM_000832.5	20	20	20	20	20	20	20	20
Endogenous	GRIN2A	NM_000833.3	264.53	20	20	20	20	1361.66	20	20
Endogenous	GRIN2B	NM_000834.3	20	20	20	20	20	20	20	20
Endogenous	GSK3B	NM_002093.2	606.01	20	380.01	191.03	61.98	231.53	193.83	20
Endogenous	GTF2H3	NM_001516.3	40.08	20	88.52	55.95	20	69.36	45.7	20
Endogenous	GZMB	NM_004131.3	83.37	20	234.26	20	23.61	631.36	83.52	20
Endogenous	H2AFX	NM_002105.2	46.49	20	68.68	32.75	20	203.99	80.37	20
Endogenous	H3F3A	NM_002107.3	26081	405.38	27502.7	11740.4	3607.06	13447.3	15029	20
Endogenous	H3F3C	NM_001013699.2	1192.79	20	1339.2	270.18	90.65	2984.43	365.6	20
Endogenous	HDAC1	NM_004964.2	238.88	20	329.65	270.18	39.63	210.11	227.71	20
Endogenous	HDAC10	NM_032019.5	84.97	20	48.07	54.58	20	48.96	40.97	20
Endogenous	HDAC11	NM_024827.3	429.66	20	20	20	20	1544.24	20	20
Endogenous	HDAC2	NM_001527.1	270.94	20	497.52	88.69	24.03	505.91	237.96	20
Endogenous	HDAC4	NM_006037.3	142.69	20	57.23	105.07	20	216.23	100.86	20
Endogenous	HDAC5	NM_005474.4	437.68	20	299.89	226.51	78	161.16	236.38	20
Endogenous	HDAC6	NM_006044.2	36.87	20	45.78	46.39	20	34.68	85.1	20
Endogenous	HELLS	NM_018063.3	20	20	20	20	20	36.72	20	20
Endogenous	HES1	NM_005524.2	20	20	20	20	20	20	20	20
Endogenous	HES5	NM_001010926.3	20	20	20	20	20	20	20	20
Endogenous	HGF	NM_000601.4	75.35	20	53.42	50.49	20	43.86	74.85	20
Endogenous	HHEX	NM_002729.4	606.01	20	433.43	177.39	107.09	618.1	609.07	20
Endogenous	HHIP	NM_022475.1	20	20	20	20	20	20	20	20
Endogenous	HIST1H3B	NM_003537.3	158.72	20	81.65	90.06	20	447.77	215.11	20
Endogenous	HIST1H3G	NM_003534.2	41.68	20	20	20	20	267.23	22.06	20
Endogenous	HIST1H3H	NM_003536.2	678.16	20	900.43	68.23	26.56	522.22	133.95	20
Endogenous	HMGA1	NM_145904.1	157.11	20	77.83	38.21	20	175.43	66.19	20
Endogenous	HMGA2	NM_003484.1	107.42	20	20	20	20	167.28	20	20
Endogenous	HNF1A	NM_000545.4	38.48	20	20	20	20	315.17	20	20
Endogenous	HOXA10	NM_018951.3	20	20	20	20	20	113.22	20	20
Endogenous	HOXA11	NM_005523.5	286.97	20	20	20	20	1109.73	20	20
Endogenous	HOXA9	NM_152739.3	139.48	20	20	20	20	322.31	20	20
Endogenous	HPGD	NM_001145816.2	105.81	20	20	20	20	232.55	20	20
Endogenous	HRAS	NM_005343.2	41.68	20	20	20	20	36.72	20	20
Endogenous	HSP90B1	NM_003299.1	185.97	20	166.35	38.21	20	609.94	62.25	20
Endogenous	HSPA1A	NM_005345.5	2634.07	20	1649.77	787.34	244.97	1361.66	1744.48	20
Endogenous	HSPA2	NM_021979.3	104.21	20	20	20	20	570.16	20	20
Endogenous	HSPA6	NM_002155.3	384.77	20	286.15	369.79	133.24	289.67	281.29	20
Endogenous	HSPB1	NM_001540.3	65.73	20	20	20	20	52.02	26	20
Endogenous	IBSP	NM_004967.3	20	20	20	20	20	215.21	20	20
Endogenous	ID1	NM_002165.2	134.67	20	26.71	20	20	414.11	20.49	20
Endogenous	ID2	NM_002166.4	1106.22	20	927.9	594.94	131.13	1012.83	705.2	20
Endogenous	ID4	NM_001546.2	126.65	20	20	20	20	530.38	20	20
Endogenous	IDH1	NM_005896.2	157.11	20	131.25	79.14	21.92	99.96	75.64	20
Endogenous	IDH2	NM_002168.2	110.62	20	215.95	150.1	26.98	155.04	149.71	20
Endogenous	IFNA17	NM_021268.2	723.05	20	20	20	20	3369.98	20	20
Endogenous	IFNA2	NM_000605.3	352.71	20	20	20	20	1958.34	20	20
Endogenous	IFNA7	NM_021057.2	229.26	20	20	20	20	927.15	20	20
Endogenous	IFNG	NM_000619.2	142.69	20	20	20	20	570.16	20	20
Endogenous	IGF1	NM_000618.3	163.53	20	20	20	20	1190.31	20	20
Endogenous	IGF1R	NM_000875.2	488.98	20	141.93	50.49	35	613	87.46	20
Endogenous	IGFBP3	NM_000598.4	224.45	20	20	20	20	1763.53	20	20
Endogenous	IKBKB	NM_001556.1	89.78	20	51.89	30.02	20	113.22	43.34	20
Endogenous	IKBKG	NM_003639.2	360.72	20	219.77	105.07	32.04	47.94	93.76	20
Endogenous	IL10	NM_000572.2	20	20	20	20	20	20	20	20
Endogenous	IL11	NM_000641.2	60.92	20	20	20	20	148.92	20	20
Endogenous	IL11RA	NM_147162.1	20	20	20	20	25.3	20	20	20
Endogenous	IL12A	NM_000882.2	20	20	20	20	20	20	20	20
Endogenous	IL12B	NM_002187.2	197.19	20	20	20	20	847.6	20	20
Endogenous	IL12RB2	NM_001559.2	20	20	20	20	20	20	20	20
Endogenous	IL13	NM_002188.2	46.49	20	20	20	20	267.23	20	20
Endogenous	IL13RA2	NM_000640.2	20	20	20	20	20	20	20	20
Endogenous	IL15	NM_172174.1	104.21	20	47.31	43.67	20	837.4	56.73	20
Endogenous	IL19	NM_013371.3	20	20	20	20	20	26.52	20	20
Endogenous	IL1A	NM_000575.3	20	20	20	20	20	20	20	20
Endogenous	IL1B	NM_000576.2	1144.69	20	1501.73	554	51.44	1418.78	154.43	20
Endogenous	IL1R1	NM_000877.2	20	20	20	20	20	92.82	28.37	20
Endogenous	IL1R2	NM_173343.1	20	20	20	159.65	22.77	20	47.28	20
Endogenous	IL1RAP	NM_002182.2	92.99	20	79.36	20	26.98	98.94	20	20
Endogenous	IL20RA	NM_014432.2	20	20	20	20	20	20	20	20
Endogenous	IL20RB	NM_144717.2	107.42	20	20	20	20	901.65	20	20
Endogenous	IL22RA1	NM_021258.2	173.15	20	20	20	20	591.58	20	20
Endogenous	IL22RA2	NM_181309.1	20	20	20	20	20	20	20	20
Endogenous	IL23A	NM_016584.2	121.84	20	20	20	20	194.81	20	20
Endogenous	IL23R	NM_144701.2	20	20	20	20	20	28.56	20	20
Endogenous	IL24	NM_181339.1	219.64	20	38.15	20	20	1168.89	20.49	20
Endogenous	IL2RA	NM_000417.1	20	20	20	20	20	20	20	20
Endogenous	IL2RB	NM_000878.2	389.58	20	166.35	36.84	20	1871.65	29.94	20
Endogenous	IL3	NM_000588.3	20	20	20	20	20	62.22	20	20
Endogenous	IL3RA	NM_002183.2	123.45	20	20	20	20	260.09	59.88	20
Endogenous	IL5RA	NM_000564.3	285.37	20	27.47	20	20	1640.11	20.49	20
Endogenous	IL6	NM_000600.1	20	20	20	20	20	20	20	20
Endogenous	IL6R	NM_000565.2	1038.88	20	410.53	264.72	107.52	322.31	471.97	20
Endogenous	IL7	NM_000880.2	274.15	20	20	20	20	1062.81	20	20
Endogenous	IL7R	NM_002185.2	686.17	20	193.82	20	20	2786.56	20	20
Endogenous	IL8	NM_000584.2	198.8	20	229.69	4441.56	1739.23	98.94	787.14	20
Endogenous	INHBA	NM_002192.2	20	20	20	20	20	22.44	20	20
Endogenous	INHBB	NM_002193.2	20	20	20	20	20	70.38	20	20
Endogenous	IRAK2	NM_001570.3	20	20	52.65	20	20	26.52	23.64	20
Endogenous	IRAK3	NM_007199.1	718.24	20	446.4	49.12	20	1431.02	41.76	20
Endogenous	IRS1	NM_005544.2	274.15	20	20	20	20	1465.7	20	20
Endogenous	ITGA2	NM_002203.2	60.92	20	50.36	20	20	149.94	20	20
Endogenous	ITGA3	NM_005501.2	20	20	20	20	20	20	20	20
Endogenous	ITGA6	NM_000210.1	84.97	20	209.85	39.57	20	28.56	20	20
Endogenous	ITGA7	NM_002206.1	46.49	20	20	20	20	80.58	20	20
Endogenous	ITGA8	NM_003638.1	20	20	20	20	20	20	20	20
Endogenous	ITGA9	NM_002207.2	20	20	29	20	20	20	37.03	20
Endogenous	ITGB3	NM_000212.2	649.3	20	2600.56	165.11	45.11	802.72	75.64	20
Endogenous	ITGB4	NM_001005731.1	36.87	20	20	34.11	20	20	20	20
Endogenous	ITGB6	NM_001282353.1	245.29	20	20	20	20	882.27	20	20
Endogenous	ITGB7	NM_000889.1	137.88	20	65.62	20	32.04	278.45	203.29	20
Endogenous	ITGB8	NM_002214.2	20	20	20	20	20	20	20	20
Endogenous	JAG1	NM_000214.2	20	20	20	20	20	20	20	20
Endogenous	JAG2	NM_145159.1	83.37	20	20	20	20	202.97	20	20
Endogenous	JAK1	NM_002227.1	509.82	20	487.6	627.69	346.16	235.61	690.23	20
Endogenous	JAK2	NM_004972.2	168.34	20	183.9	154.19	45.54	64.26	293.11	20
Endogenous	JAK3	NM_000215.2	424.85	20	309.05	368.42	67.04	164.22	489.3	20
Endogenous	JUN	NM_002228.3	185.97	20	42.73	607.22	22.77	316.19	347.48	20
Endogenous	KAT2B	NM_003884.3	150.7	20	320.49	242.89	40.9	251.93	235.59	20
Endogenous	KDM5C	NM_004187.2	264.53	20	207.56	62.77	26.56	181.55	118.19	20
Endogenous	KDM6A	NM_021140.2	117.03	20	204.5	113.26	65.77	939.39	321.48	20
Endogenous	KIF1B	NM_183416.3	270.94	20	246.47	100.98	20	130.56	153.65	20
Endogenous	KIT	NM_000222.1	20	20	20	20	20	58.14	20	20
Endogenous	KITLG	NM_003994.4	347.9	20	20	20	20	1843.09	20	20
Endogenous	KLF4	NM_004235.4	139.48	20	88.52	406.63	102.03	182.57	382.93	20
Endogenous	KMT2C	NM_170606.2	363.93	20	451.74	219.69	121.01	184.61	259.23	20
Endogenous	KMT2D	NM_003482.3	351.1	20	148.04	151.46	65.77	129.54	190.68	20
Endogenous	KRAS	NM_004985.3	376.75	20	163.3	62.77	20.24	1024.05	85.88	20
Endogenous	LAMA1	NM_005559.2	20	20	20	20	20	20	20	20
Endogenous	LAMA3	NM_000227.3	20	20	20	20	20	20	20	20
Endogenous	LAMA5	NM_005560.3	20	20	20	20	20	20.4	20	20
Endogenous	LAMB3	NM_000228.2	20	20	20	20	20	20	20	20
Endogenous	LAMB4	NM_007356.2	20	20	20	20	20	20	20	20
Endogenous	LAMC2	NM_005562.2	20	20	20	20	20	20	20	20
Endogenous	LAMC3	NM_006059.3	102.61	20	20	20	20	552.82	20	20
Endogenous	LAT	NM_001014987.1	298.2	20	166.35	20	20.24	382.49	28.37	20
Endogenous	LEF1	NM_016269.3	158.72	20	48.84	20	20	407.99	20	20
Endogenous	LEFTY1	NM_020997.2	157.11	20	32.81	20	20	425.33	20	20
Endogenous	LEFTY2	NM_003240.2	206.81	20	20	20	20	740.5	20	20
Endogenous	LEP	NM_000230.2	46.49	20	20	20	20	355.97	20	20
Endogenous	LEPR	NM_001003679.1	20	20	50.36	35.48	20	79.56	25.21	20
Endogenous	LFNG	NM_001040168.1	399.2	20	264.79	40.94	20	349.85	38.61	20
Endogenous	LIF	NM_002309.3	81.76	20	20	20	20	339.65	20	20
Endogenous	LIFR	NM_002310.3	67.33	20	20	20	20	524.26	20	20
Endogenous	LIG4	NM_002312.3	397.6	20	66.39	32.75	20	1384.1	48.85	20
Endogenous	LIN28B	NM_001004317.3	20	20	20	20	20	20	20	20
Endogenous	LMO1	NM_002315.1	20	20	20	20	20	20	20	20
Endogenous	LRP2	NM_004525.2	20	20	20	31.38	20	20	20	20
Endogenous	LTBP1	NM_000627.3	129.86	20	544.07	20	20	20	45.7	20
Endogenous	MAD2L2	NM_001127325.1	86.57	20	82.41	76.41	20	71.4	48.06	20
Endogenous	MAML2	NM_032427.1	250.1	20	42.73	46.39	20	614.02	32.31	20
Endogenous	MAP2K1	NM_002755.2	193.99	20	216.71	334.31	60.29	170.34	401.84	20
Endogenous	MAP2K2	NM_030662.2	123.45	20	90.81	111.89	20	99.96	132.37	20
Endogenous	MAP2K4	NM_003010.2	625.25	20	204.5	53.22	45.54	1468.76	55.94	20
Endogenous	MAP2K6	NM_002758.3	185.97	20	96.15	69.59	20	98.94	200.13	20
Endogenous	MAP3K1	NM_005921.1	593.19	20	446.4	364.33	169.5	479.39	418.39	20
Endogenous	MAP3K12	NM_006301.2	20	20	20	20	20	34.68	20	20
Endogenous	MAP3K13	NM_004721.3	20	20	20	20	20	20	20	20
Endogenous	MAP3K14	NM_003954.1	319.04	20	106.07	40.94	20	994.47	24.43	20
Endogenous	MAP3K5	NM_005923.3	112.22	20	123.62	54.58	20.24	52.02	88.25	20
Endogenous	MAP3K8	NM_005204.2	365.53	20	80.89	136.45	20	935.31	71.7	20
Endogenous	MAPK1	NM_138957.2	1131.87	20	1118.67	356.14	123.54	640.54	590.16	20
Endogenous	MAPK10	NM_002753.2	226.05	20	20	20	20	1602.37	20	20
Endogenous	MAPK12	NM_002969.3	20	20	20	20	20	20	20	20
Endogenous	MAPK3	NM_001040056.1	1101.41	20	547.12	290.65	83.48	388.61	541.31	20
Endogenous	MAPK8	NM_002750.2	41.68	20	58.76	20	20	32.64	45.7	20
Endogenous	MAPK8IP1	NM_005456.2	20	20	20	20	20	20	20	20
Endogenous	MAPK8IP2	NM_012324.2	20	20	20	20	20	20	20	20
Endogenous	MAPK9	NM_139068.2	113.83	20	63.34	20	20	76.5	83.52	20
Endogenous	MAPT	NM_016834.3	20	20	20	20	20	20	20	20
Endogenous	MCM2	NM_004526.2	413.63	20	185.43	60.04	20	1516.7	49.64	20
Endogenous	MCM4	NM_182746.1	35.27	20	131.25	20	20	116.28	60.67	20
Endogenous	MCM5	NM_006739.3	44.89	20	122.09	20	20	98.94	38.61	20
Endogenous	MCM7	NM_182776.1	165.13	20	281.57	77.78	20	220.31	108.73	20
Endogenous	MDC1	NM_014641.2	168.34	20	46.55	20	20	1015.89	26	20
Endogenous	MDM2	NM_006878.2	40.08	20	30.52	64.13	35.84	45.9	77.22	20
Endogenous	MECOM	NM_005241.2	210.02	20	20	20	20	1506.5	20	20
Endogenous	MED12	NM_005120.2	585.17	20	305.99	66.86	29.09	342.71	103.22	20
Endogenous	MEN1	NM_130802.2	190.78	20	112.17	57.31	20	227.45	94.55	20
Endogenous	MET	NM_000245.2	169.94	20	20	20	20	812.92	20	20
Endogenous	MFNG	NM_002405.2	149.1	20	72.49	99.61	30.36	299.87	84.31	20
Endogenous	MGMT	NM_002412.3	76.95	20	35.86	45.03	20	89.76	42.55	20
Endogenous	MLF1	NM_022443.3	20	20	20	20	20	20	20	20
Endogenous	MLH1	NM_000249.2	56.11	20	126.67	110.53	20	135.66	60.67	20
Endogenous	MLLT3	NM_004529.2	20	20	20	20	20	37.74	20	20
Endogenous	MLLT4	NM_005936.2	20	20	20	27.29	20	90.78	20	20
Endogenous	MMP3	NM_002422.3	280.56	20	20	20	20	1407.56	20	20
Endogenous	MMP7	NM_002423.3	129.86	20	20	20	20	269.27	20	20
Endogenous	MMP9	NM_004994.2	269.34	20	144.98	352.05	66.2	48.96	375.84	20
Endogenous	MNAT1	NM_002431.2	322.25	20	56.47	20	20	1792.09	30.73	20
Endogenous	MPL	NM_005373.2	70.54	20	202.98	20	20	31.62	20	20
Endogenous	MPO	NM_000250.1	1779.56	20	18770.1	700.01	20	1444.28	3211.61	20
Endogenous	MSH2	NM_000251.1	80.16	20	21.37	20	20	564.04	20	20
Endogenous	MSH6	NM_000179.1	20	20	20	51.85	21.92	51	73.28	20
Endogenous	MTOR	NM_004958.2	64.13	20	65.62	40.94	20	109.14	41.76	20
Endogenous	MUTYH	NM_012222.2	20	20	20	55.95	20	20	38.61	20
Endogenous	MYB	NM_005375.2	171.54	20	263.26	35.48	20	1089.33	177.28	20
Endogenous	MYC	NM_002467.3	197.19	20	86.99	20	20	554.86	44.12	20
Endogenous	MYCN	NM_005378.4	153.91	20	20	20	20	1437.14	20	20
Endogenous	MYD88	NM_002468.3	3132.67	20	2433.44	1229.44	272.8	3767.77	1595.56	20
Endogenous	NASP	NM_172164.1	20	20	20	20	20	65.28	67.76	20
Endogenous	NBN	NM_001024688.1	359.12	20	434.95	215.6	73.36	312.11	595.68	20
Endogenous	NCOR1	NM_006311.3	1035.67	20	827.17	300.2	75.89	382.49	379.78	20
Endogenous	NF1	NM_000267.2	131.46	20	135.83	55.95	30.78	76.5	89.82	20
Endogenous	NF2	NM_181828.2	20	20	20	20	20	37.74	20	20
Endogenous	NFATC1	NM_172389.1	20	20	38.92	20	20	72.42	24.43	20
Endogenous	NFE2L2	NM_006164.3	492.19	20	486.08	199.22	93.6	243.77	245.05	20
Endogenous	NFKB1	NM_003998.2	317.44	20	236.55	83.24	20	141.78	84.31	20
Endogenous	NFKBIA	NM_020529.1	20634.9	20	3078.24	4706.27	349.11	889.41	575.19	20
Endogenous	NFKBIZ	NM_001005474.1	1197.6	20	1590.25	1269.02	107.09	355.97	378.99	20
Endogenous	NGF	NM_002506.2	20	20	20	28.66	20	20	20	20
Endogenous	NGFR	NM_002507.1	330.26	20	20	20	20	1311.68	20	20
Endogenous	NKD1	NM_033119.3	109.02	20	20	20	20	468.17	20	20
Endogenous	NODAL	NM_018055.3	423.25	20	20	20	20	1513.64	20	20
Endogenous	NOG	NM_005450.4	96.19	20	20	20	20	403.91	20	20
Endogenous	NOS3	NM_000603.4	20	20	20	20	20	20	20	20
Endogenous	NOTCH1	NM_017617.3	469.74	20	229.69	75.05	49.33	243.77	96.13	20
Endogenous	NOTCH2	NM_024408.3	43.29	20	32.81	242.89	87.7	45.9	168.62	20
Endogenous	NOTCH3	NM_000435.2	20	20	20	20	20	20	20	20
Endogenous	NPM1	NM_002520.5	293.39	20	20	20	20	1510.58	20	20
Endogenous	NPM2	NM_182795.1	20	20	20	20	20	20	20	20
Endogenous	NR4A1	NM_173157.1	327.05	20	166.35	337.04	41.74	903.69	89.04	20
Endogenous	NR4A3	NM_173198.1	20	20	20	20	20	60.18	20	20
Endogenous	NRAS	NM_002524.3	158.72	20	236.55	140.55	21.5	158.1	107.95	20
Endogenous	NSD1	NM_022455.4	487.38	20	165.59	47.76	34.57	1739.05	44.91	20
Endogenous	NTF3	NM_002527.4	192.39	20	20	20	20	691.54	20	20
Endogenous	NTHL1	NM_002528.5	44.89	20	20	20	20	94.86	20	20
Endogenous	NTRK1	NM_001012331.1	20	20	20	20	20	20	20	20
Endogenous	NTRK2	NM_001007097.1	20	20	20	20	20	45.9	20	20
Endogenous	NUMBL	NM_004756.3	20	20	20	20	20	21.42	28.37	20
Endogenous	NUPR1	NM_001042483.1	73.75	20	20	20	20	223.37	20	20
Endogenous	OSM	NM_020530.3	78.56	20	38.92	20	20	21.42	20	20
Endogenous	PAK3	NM_002578.2	20	20	20	20	20	20	20	20
Endogenous	PAK7	NM_177990.1	115.43	20	20	20	20	593.62	20	20
Endogenous	PAX3	NM_013942.3	20	20	20	20	20	20	20	20
Endogenous	PAX5	NM_016734.1	320.64	20	20	20	20	1315.76	20	20
Endogenous	PAX8	NM_013953.3	54.51	20	20	20	20	260.09	20	20
Endogenous	PBRM1	NM_181042.3	458.52	20	210.61	20	24.88	1933.86	129.22	20
Endogenous	PBX1	NM_002585.2	20	20	20	20	20	55.08	20	20
Endogenous	PBX3	NM_006195.5	335.07	20	129.72	20	20	1234.16	63.03	20
Endogenous	PCK1	NM_002591.2	35.27	20	20	20	20	247.85	20	20
Endogenous	PCNA	NM_002592.2	210.02	20	254.1	151.46	24.03	322.31	312.02	20
Endogenous	PDGFA	NM_002607.5	378.36	20	350.25	20	20	994.47	20	20
Endogenous	PDGFB	NM_033016.2	323.85	20	78.6	20	20	1224.98	20	20
Endogenous	PDGFC	NM_016205.1	20	20	20	55.95	20	37.74	20	20
Endogenous	PDGFD	NM_025208.4	20	20	20	20	20	20	20	20
Endogenous	PDGFRA	NM_006206.3	20	20	20	20	20	20	20	20
Endogenous	PDGFRB	NM_002609.3	20	20	20	20	20	20	20	20
Endogenous	PGF	NM_002632.5	20	20	20	20	20	20	20	20
Endogenous	PHF6	NM_032335.3	59.32	20	99.2	61.4	20	82.62	52.79	20
Endogenous	PHOX2B	NM_003924.3	20	20	20	20	20	25.5	20	20
Endogenous	PIK3CA	NM_006218.2	99.4	20	117.51	57.31	30.36	90.78	91.4	20
Endogenous	PIK3CB	NM_006219.1	407.22	20	613.51	174.66	35.84	141.78	251.35	20
Endogenous	PIK3CD	NM_005026.3	748.7	20	615.04	360.24	131.97	289.67	546.04	20
Endogenous	PIK3CG	NM_002649.2	517.84	20	314.39	140.55	82.64	603.82	312.81	20
Endogenous	PIK3R1	NM_181504.2	101	20	178.56	80.51	21.08	179.51	74.85	20
Endogenous	PIK3R2	NM_005027.2	38.48	20	22.13	20	20	87.72	20	20
Endogenous	PIK3R3	NM_003629.3	20	20	20	20	20	23.46	29.15	20
Endogenous	PIK3R5	NM_001142633.1	860.92	20	354.07	222.42	138.3	1490.18	246.62	20
Endogenous	PIM1	NM_002648.2	737.48	20	1253.73	292.01	82.22	1184.19	300.2	20
Endogenous	PITX2	NM_000325.5	44.89	20	20	20	20	237.65	20	20
Endogenous	PKMYT1	NM_004203.3	20	20	20	20	20	20	20	20
Endogenous	PLA1A	NM_015900.2	20	20	20	20	20	23.46	20	20
Endogenous	PLA2G10	NM_003561.1	20	20	20	20	20	20	20	20
Endogenous	PLA2G2A	NM_000300.2	205.21	20	20	20	20	390.65	20	20
Endogenous	PLA2G3	NM_015715.3	476.15	20	20	20	20	1221.92	20	20
Endogenous	PLA2G4A	NM_024420.2	20	20	30.52	20	20	20	23.64	20
Endogenous	PLA2G4C	NM_003706.2	314.23	20	25.18	20	20	1241.3	20	20
Endogenous	PLA2G4E	NM_001206670.1	218.04	20	20	20	20	676.24	20	20
Endogenous	PLA2G4F	NM_213600.2	379.96	20	20	20	20	1249.46	20	20
Endogenous	PLA2G5	NM_000929.2	149.1	20	20	20	20	1113.81	20	20
Endogenous	PLAT	NM_000931.2	323.85	20	20	20	20	1773.73	20	20
Endogenous	PLAU	NM_002658.2	20	20	31.29	20	20	23.46	61.46	20
Endogenous	PLCB1	NM_182734.1	20	20	20	20	20	20	33.09	20
Endogenous	PLCB4	NM_000933.3	20	20	20	20	20	20	20	20
Endogenous	PLCE1	NM_001165979.1	319.04	20	20	20	20	1812.49	20	20
Endogenous	PLCG2	NM_002661.2	420.04	20	297.6	181.48	51.44	336.59	227.71	20
Endogenous	PLD1	NM_002662.3	20	20	20	20	20	20	44.91	20
Endogenous	PML	NM_002675.3	285.37	20	472.34	233.34	78.42	260.09	693.38	20
Endogenous	POLB	NM_002690.1	107.42	20	190.77	38.21	21.5	121.38	59.88	20
Endogenous	POLD1	NM_002691.2	20	20	22.89	20	20	20	40.97	20
Endogenous	POLD4	NM_021173.2	309.42	20	213.66	144.64	67.46	177.47	252.93	20
Endogenous	POLE2	NM_002692.2	20	20	20	20	20	41.82	20	20
Endogenous	POLR2D	NM_004805.3	360.72	20	179.32	34.11	20	1167.87	58.31	20
Endogenous	POLR2H	NM_001278698.1	105.81	20	20	47.76	20	608.92	59.88	20
Endogenous	POLR2J	NM_006234.4	243.69	20	25.94	20	20	394.73	50.43	20
Endogenous	PPARG	NM_015869.3	158.72	20	20	20	20	686.44	20	20
Endogenous	PPARGC1A	NM_013261.3	174.75	20	20	20	20	878.19	20	20
Endogenous	PPP2CB	NM_001009552.1	253.31	20	354.07	126.9	26.56	335.57	100.86	20
Endogenous	PPP2R1A	NM_014225.3	413.63	20	624.96	221.05	75.05	545.68	297.05	20
Endogenous	PPP2R2B	NM_181676.2	20	20	20	20	20	20	20	20
Endogenous	PPP2R2C	NM_181876.2	311.02	20	20	20	20	1127.07	20	20
Endogenous	PPP3CA	NM_000944.4	383.17	20	188.48	105.07	29.51	1071.99	164.68	20
Endogenous	PPP3CB	NM_001142354.1	298.2	20	146.51	81.87	20	647.68	82.73	20
Endogenous	PPP3CC	NM_005605.3	20	20	20	20	20	20	20	20
Endogenous	PPP3R1	NM_000945.3	1091.79	20	1058.38	192.4	70.83	1968.54	280.5	20
Endogenous	PPP3R2	NM_147180.2	81.76	20	20	20	20	272.33	20	20
Endogenous	PRDM1	NM_182907.1	142.69	20	136.59	49.12	20	247.85	40.18	20
Endogenous	PRKAA2	NM_006252.2	363.93	20	20	20	20	1537.1	20	20
Endogenous	PRKACA	NM_002730.3	1340.28	20	881.35	776.42	185.52	375.35	624.04	20
Endogenous	PRKACB	NM_182948.2	20	20	29	27.29	20	27.54	27.58	20
Endogenous	PRKACG	NM_002732.2	36.87	20	20	20	20	171.36	20	20
Endogenous	PRKAR1B	NM_001164759.1	99.4	20	35.86	20	20	81.6	20	20
Endogenous	PRKAR2A	NM_004157.2	383.17	20	122.09	58.67	20	1885.93	50.43	20
Endogenous	PRKAR2B	NM_002736.2	824.05	20	3719.22	192.4	64.09	1163.79	88.25	20
Endogenous	PRKCA	NM_002737.2	230.86	20	70.2	20	20	988.35	20	20
Endogenous	PRKCB	NM_212535.1	315.83	20	516.6	420.28	143.35	227.45	512.15	20
Endogenous	PRKCG	NM_002739.3	20	20	20	20	20	20	20	20
Endogenous	PRKDC	NM_006904.6	476.15	20	183.9	50.49	38.79	1577.89	71.7	20
Endogenous	PRKX	NM_005044.1	46.49	20	31.29	20	20	338.63	20	20
Endogenous	PRL	NM_000948.3	20	20	20	20	20	20	20	20
Endogenous	PRLR	NM_001204318.1	20	20	20	20	20	42.84	20	20
Endogenous	PRMT8	NM_019854.3	291.78	20	20	20	20	1171.95	20	20
Endogenous	PROM1	NM_006017.1	20	20	20	20	20	51	20	20
Endogenous	PTCH1	NM_000264.3	317.44	20	20	20	20	1013.85	20	20
Endogenous	PTCRA	NM_138296.2	161.92	20	277	20	20	20	33.88	20
Endogenous	PTEN	NM_000314.3	2489.79	20	2477.7	856.93	311.16	2510.15	889.57	20
Endogenous	PTPN11	NM_002834.3	60.92	20	183.9	75.05	22.77	114.24	92.98	20
Endogenous	PTPN5	NM_001039970.1	20	20	20	20	20	82.62	20	20
Endogenous	PTPRR	NM_001207015.1	20	20	20	20	20	20	20	20
Endogenous	PTTG2	NM_006607.2	344.69	20	20	20	20	1494.26	20	20
Endogenous	RAC1	NM_198829.1	267.74	20	379.25	256.53	84.33	389.63	239.53	20
Endogenous	RAC2	NM_002872.3	7562.34	20	5903.14	1907.62	491.2	5403.8	4217.01	20
Endogenous	RAC3	NM_005052.2	20	20	20	20	20	40.8	20	20
Endogenous	RAD21	NM_006265.2	424.85	20	679.9	260.63	111.73	513.05	513.73	20
Endogenous	RAD50	NM_005732.2	258.12	20	26.71	20	20	914.91	22.06	20
Endogenous	RAD51	NM_133487.2	20	20	65.62	20	20	30.6	32.31	20
Endogenous	RAD52	NM_134424.2	20	20	20	20	20	41.82	44.91	20
Endogenous	RAF1	NM_002880.2	362.33	20	283.86	201.95	114.68	390.65	365.6	20
Endogenous	RASA4	NM_001079877.2	841.69	20	36.63	20	20	3026.25	20	20
Endogenous	RASAL1	NM_004658.1	20	20	20	20	20	100.98	20	20
Endogenous	RASGRF1	NM_153815.2	20	20	20	20	20	20	20	20
Endogenous	RASGRF2	NM_006909.1	20	20	20	20	20	20	20	20
Endogenous	RASGRP1	NM_005739.3	59.32	20	26.71	20	20	108.12	20	20
Endogenous	RASGRP2	NM_001098670.1	97.8	20	71.73	51.85	20	34.68	194.62	20
Endogenous	RB1	NM_000321.1	338.28	20	230.45	203.32	50.6	250.91	285.23	20
Endogenous	RBX1	NM_014248.2	384.77	20	875.25	481.68	91.07	382.49	687.86	20
Endogenous	RELA	NM_021975.3	20	20	20	181.48	98.24	20	335.66	20
Endogenous	RELN	NM_005045.2	20	20	20	20	20	20	20	20
Endogenous	RET	NM_020630.4	20	20	20	20	20	20	20	20
Endogenous	RFC3	NM_002915.3	20	20	54.94	20	20	41.82	20.49	20
Endogenous	RFC4	NM_181573.2	38.48	20	83.94	20	20	95.88	34.67	20
Endogenous	RHOA	NM_001664.2	3684.18	20	4648.65	1520.09	387.48	2421.41	1939.1	20
Endogenous	RIN1	NM_004292.2	20	20	20	20	20	36.72	20	20
Endogenous	RNF43	NM_017763.4	20	20	20	20	20	20	20	20
Endogenous	RPA3	NM_002947.3	137.88	20	20	20	20	404.93	20	20
Endogenous	RPS27A	NM_002954.5	15357.1	936.45	12686.1	3364.94	1045.65	17386.4	5154.64	20
Endogenous	RPS6KA5	NM_004755.2	72.14	20	45.02	65.5	20.24	42.84	59.88	20
Endogenous	RPS6KA6	NM_014496.1	163.53	20	20	20	20	1449.38	20	20
Endogenous	RRAS2	NM_001102669.2	708.62	20	54.94	20	20	3129.27	20.49	20
Endogenous	RUNX1	NM_001754.4	197.19	20	123.62	256.53	80.53	133.62	445.97	20
Endogenous	RUNX1T1	NM_004349.2	20	20	20	20	20	20.4	20	20
Endogenous	RXRG	NM_006917.3	20	20	20	20	20	20	20	20
Endogenous	SETBP1	NM_015559.2	20	20	20	40.94	20	41.82	20	20
Endogenous	SETD2	NM_014159.6	115.43	20	75.54	188.31	61.98	88.74	242.68	20
Endogenous	SF3B1	NM_001005526.1	210.02	20	183.14	154.19	30.36	194.81	111.89	20
Endogenous	SFN	NM_006142.3	182.77	20	20	20	20	668.08	20	20
Endogenous	SFRP1	NM_003012.3	150.7	20	20	20	20	817	20	20
Endogenous	SFRP2	NM_003013.2	20	20	20	20	20	20	20	20
Endogenous	SFRP4	NM_003014.2	20	20	20	20	20	20	20	20
Endogenous	SGK2	NM_170693.1	99.4	20	20	20	20	269.27	20	20
Endogenous	SHC1	NM_183001.4	290.18	20	167.11	20	20	209.09	20	20
Endogenous	SHC2	NM_012435.2	20	20	20	20	20	20	20	20
Endogenous	SHC3	NM_016848.5	197.19	20	20	20	20	1012.83	20	20
Endogenous	SHC4	NM_203349.2	20	20	20	20	20	42.84	20	20
Endogenous	SIN3A	NM_015477.1	134.67	20	112.94	90.06	20	107.1	82.73	20
Endogenous	SIRT4	NM_012240.1	155.51	20	20	20	20	906.75	20	20
Endogenous	SIX1	NM_005982.3	33.67	20	20	20	20	121.38	20	20
Endogenous	SKP1	NM_170679.2	947.5	20	1236.94	525.35	105.41	588.52	745.38	20
Endogenous	SKP2	NM_005983.2	20	20	54.18	32.75	20	52.02	85.1	20
Endogenous	SMAD2	NM_001003652.1	78.56	20	37.39	30.02	20	471.23	44.91	20
Endogenous	SMAD3	NM_005902.3	144.29	20	36.63	42.3	46.38	730.3	89.82	20
Endogenous	SMAD4	NM_005359.3	150.7	20	191.53	81.87	29.51	225.41	139.46	20
Endogenous	SMAD9	NM_005905.2	235.67	20	20	20	20	1342.28	20	20
Endogenous	SMARCA4	NM_003072.3	173.15	20	20	20	20	502.85	45.7	20
Endogenous	SMARCB1	NM_003073.3	83.37	20	122.09	105.07	36.68	127.5	111.89	20
Endogenous	SMC1A	NM_006306.2	20	20	22.13	110.53	30.36	39.78	83.52	20
Endogenous	SMC1B	NM_148674.3	20	20	20	20	20	20	20	20
Endogenous	SMC3	NM_005445.3	588.38	20	225.87	43.67	20	1915.51	86.67	20
Endogenous	SMO	NM_005631.3	20	20	20	20	20	20	20	20
Endogenous	SOCS1	NM_003745.1	20	20	20	28.66	20	34.68	20	20
Endogenous	SOCS2	NM_003877.3	317.44	20	274.71	46.39	20	971.01	20	20
Endogenous	SOCS3	NM_003955.3	695.79	20	163.3	683.63	75.47	375.35	142.62	20
Endogenous	SOS1	NM_005633.2	218.04	20	154.14	79.14	49.33	1229.06	220.62	20
Endogenous	SOS2	NM_006939.2	894.59	20	340.33	197.86	100.77	653.8	513.73	20
Endogenous	SOST	NM_025237.2	20	20	20	20	20	108.12	20	20
Endogenous	SOX17	NM_022454.3	52.91	20	20	20	20	271.31	20	20
Endogenous	SOX9	NM_000346.2	54.51	20	20	20	20	296.81	20	20
Endogenous	SP1	NM_003109.1	606.01	20	290.73	151.46	104.56	897.57	360.87	20
Endogenous	SPOP	NM_001007226.1	113.83	20	20	20	20	901.65	33.09	20
Endogenous	SPP1	NM_000582.2	391.18	20	54.18	20	249.61	1078.11	20	20
Endogenous	SPRY1	NM_005841.1	49.7	20	20	53.22	20	320.27	20	20
Endogenous	SPRY2	NM_005842.2	41.68	20	24.42	20	20	76.5	20	20
Endogenous	SPRY4	NM_030964.3	157.11	20	20	20	20	418.19	20	20
Endogenous	SRSF2	NM_003016.3	294.99	20	109.88	124.17	36.26	233.57	110.31	20
Endogenous	SSX1	NM_005635.2	20	20	20	20	20	20	20	20
Endogenous	STAG2	NM_001042749.1	445.69	20	363.22	57.31	26.14	274.37	61.46	20
Endogenous	STAT1	NM_007315.2	20	20	51.89	1102.54	269.42	33.66	2005.28	20
Endogenous	STAT3	NM_139276.2	546.69	20	524.23	300.2	83.9	530.38	351.42	20
Endogenous	STAT4	NM_003151.2	20	20	34.34	20	20	40.8	20	20
Endogenous	STK11	NM_000455.4	158.72	20	104.54	102.34	26.14	114.24	86.67	20
Endogenous	STMN1	NM_203401.1	60.92	20	398.32	20	20	347.81	20	20
Endogenous	SUV39H2	NM_024670.3	222.85	20	67.91	20	20	1407.56	23.64	20
Endogenous	SYK	NM_003177.3	1189.58	20	1230.84	20	20	706.84	20	20
Endogenous	TBL1XR1	NM_024665.4	484.17	20	769.18	257.9	76.74	391.67	294.69	20
Endogenous	TCF3	NM_003200.2	123.45	20	20.6	20	20	479.39	20	20
Endogenous	TCF7L1	NM_031283.1	323.85	20	22.13	20	20	1298.42	20	20
Endogenous	TCL1B	NM_004918.2	20	20	20	20	20	20	20	20
Endogenous	TET2	NM_001127208.2	2133.87	20	1595.59	563.55	180.88	2410.19	654.77	20
Endogenous	TFDP1	NM_007111.4	442.49	20	244.95	83.24	31.2	913.89	272.62	20
Endogenous	TGFB1	NM_000660.3	740.68	62.85	2150.34	1550.11	488.67	333.53	1526.22	20
Endogenous	TGFB2	NM_003238.2	20	20	20	20	20	20	20	20
Endogenous	TGFB3	NM_003239.2	20	20	20	20	20	140.76	20	20
Endogenous	TGFBR2	NM_001024847.1	237.28	20	150.33	251.07	100.77	155.04	226.14	20
Endogenous	TH	NM_000360.3	20	20	20	20	20	20	20	20
Endogenous	THBS1	NM_003246.2	864.13	20	2822.61	75.05	30.78	52.02	29.15	20
Endogenous	THBS4	NM_003248.3	20	20	20	20	20	20	20	20
Endogenous	THEM4	NM_053055.4	235.67	20	26.71	20	20	1777.81	24.43	20
Endogenous	TIAM1	NM_003253.2	319.04	20	70.2	124.17	20	1382.06	60.67	20
Endogenous	TLR2	NM_003264.3	644.49	241.97	288.44	476.22	128.6	288.65	181.22	187.91
Endogenous	TLR4	NM_138554.2	724.65	20	519.65	124.17	50.17	874.11	170.98	20
Endogenous	TLX1	NM_005521.3	142.69	20	20	20	20	503.87	20	20
Endogenous	TMPRSS2	NM_005656.2	20	20	20	20	20	20	20	20
Endogenous	TNC	NM_002160.3	142.69	20	20	20	20	1388.18	20	20
Endogenous	TNF	NM_000594.2	272.55	20	129.72	144.64	20	716.02	83.52	20
Endogenous	TNFAIP3	NM_006290.2	1059.72	20	576.88	929.25	45.11	675.22	62.25	20
Endogenous	TNFRSF10A	NM_003844.2	20	20	20	20	20	24.48	20	20
Endogenous	TNFRSF10B	NM_003842.3	41.68	20	35.86	40.94	21.08	21.42	55.94	20
Endogenous	TNFRSF10C	NM_003841.2	3102.21	20	908.06	530.8	287.55	643.6	865.94	20
Endogenous	TNFRSF10D	NM_003840.3	400.8	20	20	20	20	1547.3	20	20
Endogenous	TNFSF10	NM_003810.2	2504.21	20	2149.58	1393.19	381.16	1135.23	2616.72	20
Endogenous	TNN	NM_022093.1	20	20	20	20	20	20	20	20
Endogenous	TNR	NM_003285.2	20	20	20	20	20	20	20	20
Endogenous	TP53	NM_000546.2	72.14	20	98.44	96.88	37.53	172.38	95.34	20
Endogenous	TP73	NM_005427.3	20	20	20	20	20	20	20	20
Endogenous	TPO	NM_175722.1	46.49	20	20	20	20	381.47	20	20
Endogenous	TRAF7	NM_032271.2	335.07	20	240.37	144.64	31.62	227.45	145.77	20
Endogenous	TSC1	NM_000368.3	48.1	20	51.13	51.85	20	38.76	62.25	20
Endogenous	TSHR	NM_001018036.2	20	20	20	20	20	20	20	20
Endogenous	TSLP	NM_033035.4	202	20	20	20	20	1032.21	20	20
Endogenous	TSPAN7	NM_004615.3	20	20	27.47	20	20	36.72	20	20
Endogenous	TTK	NM_003318.3	20	20	62.57	20	20	46.92	33.09	20
Endogenous	U2AF1	NM_001025203.1	1399.6	20	954.61	320.67	136.19	1436.12	478.27	20
Endogenous	UBB	NM_018955.2	20	20	68.68	36.84	20	49.98	33.88	20
Endogenous	UBE2T	NM_014176.3	20	20	33.58	20	20	62.22	44.12	20
Endogenous	UTY	NM_007125.3	136.27	20	20	20	20	20	20	20
Endogenous	VEGFA	NM_001025366.1	20	20	20.6	57.31	20	20	78.01	20
Endogenous	VEGFC	NM_005429.2	20	20	20	20	20	20	20	20
Endogenous	VHL	NM_000551.2	407.22	20	254.87	96.88	26.98	1537.1	116.61	20
Endogenous	WEE1	NM_003390.3	20	20	39.68	20	20	28.56	23.64	20
Endogenous	WHSC1	NM_007331.1	20	20	32.81	54.58	20	20.4	54.37	20
Endogenous	WHSC1L1	NM_017778.2	213.23	20	151.85	79.14	62.82	181.55	200.92	20
Endogenous	WIF1	NM_007191.2	20	20	20	20	20	20	20	20
Endogenous	WNT10A	NM_025216.2	52.91	20	20	20	20	105.06	20	20
Endogenous	WNT10B	NM_003394.2	250.1	20	20	20	20	1138.29	20	20
Endogenous	WNT11	NM_004626.2	20	20	20	20	20	20	20	20
Endogenous	WNT16	NM_057168.1	109.02	20	20	20	20	711.94	20	20
Endogenous	WNT2	NM_003391.2	261.32	20	20	20	20	1390.22	20	20
Endogenous	WNT2B	NM_024494.1	327.05	20	20	20	20	1770.67	20	20
Endogenous	WNT3	NM_030753.3	258.12	20	20	20	20	1395.32	20	20
Endogenous	WNT4	NM_030761.3	86.57	20	20	20	20	156.06	20	20
Endogenous	WNT5A	NM_003392.3	20	20	20	20	20	20	20	20
Endogenous	WNT5B	NM_032642.2	105.81	20	20	20	20	648.7	46.49	20
Endogenous	WNT6	NM_006522.3	92.99	20	26.71	20	20	165.24	20	20
Endogenous	WNT7A	NM_004625.3	20	20	20	20	20	20	20	20
Endogenous	WNT7B	NM_058238.1	113.83	20	20	20	20	315.17	20	20
Endogenous	WT1	NM_000378.3	240.48	20	20	20	20	1340.24	20	20
Endogenous	XPA	NM_000380.3	20	20	20	30.02	20	20	20	20
Endogenous	XRCC4	NM_003401.3	46.49	20	83.18	20	20	72.42	95.34	20
Endogenous	ZAK	NM_016653.2	40.08	20	20	27.29	20	20	20	20
Endogenous	ZBTB16	NM_006006.4	60.92	20	72.49	20	20	72.42	27.58	20
Endogenous	ZBTB32	NM_014383.1	89.78	20	20	20	20	185.63	20	20
Endogenous	ZIC2	NM_007129.2	32.06	20	20	20	20	118.32	20	20
Housekeeping	ACAD9	NM_014049.4	20	20	25.94	72.32	21.08	21.42	57.52	20
Housekeeping	AGK	NM_018238.3	20	20	47.31	35.48	20	98.94	30.73	20
Housekeeping	AMMECR1L	NM_001199140.1	166.73	20	52.65	20	20	944.49	46.49	20
Housekeeping	C10orf76	NM_024541.2	351.1	20	90.81	50.49	20	812.92	49.64	20
Housekeeping	CC2D1B	NM_032449.2	20	20	20	20	20	41.82	20	20
Housekeeping	CNOT10	NM_001256741.1	65.73	20	53.42	96.88	30.36	65.28	85.1	20
Housekeeping	CNOT4	NM_001190848.1	109.02	20	117.51	36.84	20	112.2	70.13	20
Housekeeping	COG7	NM_153603.3	38.48	20	47.31	96.88	20	21.42	48.85	20
Housekeeping	DDX50	NM_024045.1	86.57	20	102.25	36.84	20	141.78	63.82	20
Housekeeping	DHX16	NM_001164239.1	327.05	20	99.96	69.59	20	282.53	41.76	20
Housekeeping	DNAJC14	NM_032364.5	20	20	20	20	20	96.9	20	20
Housekeeping	EDC3	NM_001142443.1	44.89	20	82.41	42.3	20	107.1	26	20
Housekeeping	EIF2B4	NM_172195.3	325.45	20	83.94	64.13	20	628.3	65.4	20
Housekeeping	ERCC3	NM_000122.1	20	20	20	20	20	20	22.85	20
Housekeeping	FCF1	NM_015962.4	89.78	20	50.36	42.3	25.72	635.44	144.19	20
Housekeeping	FTSJ2	NM_013393.1	121.84	20	50.36	45.03	20	392.69	34.67	20
Housekeeping	GPATCH3	NM_022078.2	277.36	20	27.47	20	20	485.51	23.64	20
Housekeeping	HDAC3	NM_003883.2	420.04	20	133.54	79.14	25.72	818.02	63.03	20
Housekeeping	MRPS5	NM_031902.3	57.72	20	66.39	204.68	20	118.32	188.32	20
Housekeeping	MTMR14	NM_022485.3	155.51	20	132.77	320.67	123.96	119.34	345.11	20
Housekeeping	NOL7	NM_016167.3	91.38	20	109.12	140.55	33.73	141.78	119.77	54.71
Housekeeping	NUBP1	NM_001278506.1	35.27	20	20	58.67	20	31.62	39.4	20
Housekeeping	PIAS1	NM_016166.1	373.55	20	165.59	92.79	88.12	504.89	354.57	20
Housekeeping	PIK3R4	NM_014602.1	48.1	20	46.55	20	20	68.34	32.31	20
Housekeeping	PRPF38A	NM_032864.3	193.99	20	246.47	223.78	70.41	193.79	267.9	20
Housekeeping	RBM45	NM_152945.2	20	20	20	20	20	37.74	20	20
Housekeeping	SAP130	NM_024545.3	20	20	28.23	77.78	20	47.94	88.25	20
Housekeeping	SF3A3	NM_006802.2	158.72	20	47.31	156.92	29.94	1045.47	184.38	20
Housekeeping	SLC4A1AP	NM_018158.2	474.55	20	105.3	66.86	25.3	1163.79	84.31	20
Housekeeping	TLK2	NM_006852.2	525.85	20	165.59	94.15	26.56	1115.85	93.76	20
Housekeeping	TMUB2	NM_024107.2	626.86	20	300.65	191.03	42.16	1468.76	240.32	20
Housekeeping	TRIM39	NM_021253.3	400.8	20	64.86	38.21	20	1071.99	101.64	20
Housekeeping	TTC31	NR_027749.1	320.64	20	20	30.02	20	1196.43	38.61	20
Housekeeping	USP39	NM_001256725.1	193.99	20	235.03	58.67	26.56	153	117.4	20
Housekeeping	VPS33B	NM_018668.3	20	20	29	40.94	20	29.58	36.24	20
Housekeeping	ZC3H14	NM_001160103.1	226.05	20	48.07	49.12	20	1018.95	35.46	20
Housekeeping	ZKSCAN5	NM_014569.3	121.84	20	20	20	20	580.36	20	20
Housekeeping	ZNF143	NM_003442.5	208.42	20	162.53	70.96	20	115.26	52.79	20
Housekeeping	ZNF346	NM_012279.2	343.09	20	57.23	20	20	969.99	22.06	20
Housekeeping	ZNF384	NM_133476.3	171.54	20	260.21	189.67	71.68	192.77	178.86	20

## Sheet: Progression CTC serial
File Name			Prg 01-1C.RCC	Prg 01-6C.RCC	Prg 13-1C.RCC	Prg 13-2C.RCC	Prg 13-6C.RCC	Prg 25-1C.RCC	Prg 25-2C.RCC	Prg 25-6C.RCC
Description
Sample ID			PROG 13APRIL18 SET 2 (T1)	PROGRESSION SET 6 CTC 220120	PROG 13APRIL18 SET 2 (T1)	PROGRESSION SET 6 CTC 220120	PROGRESSION SET 6 CTC 220120	1	PROGRESSION SET 6 CTC 220120	PROGRESSION SET 6 CTC 220120
Owner
Sample Date			04/16/2018	01/22/2020	04/16/2018	01/22/2020	01/22/2020	12/18/2018	01/22/2020	01/22/2020
File Version			1.7	1.7	1.7	1.7	1.7	1.7	1.7	1.7
Gene RLF			NS_CANCERPROG_C4972+PLS_NUS_CA_PROG_C5939	NS_CANCERPROG_C4972+PLS_NUS_CA_PROG_C5939	NS_CANCERPROG_C4972+PLS_NUS_CA_PROG_C5939	NS_CANCERPROG_C4972+PLS_NUS_CA_PROG_C5939	NS_CANCERPROG_C4972+PLS_NUS_CA_PROG_C5939	NS_CANCERPROG_C4972+PLS_NUS_CA_PROG_C5939	NS_CANCERPROG_C4972+PLS_NUS_CA_PROG_C5939	NS_CANCERPROG_C4972+PLS_NUS_CA_PROG_C5939
Comments
Lane ID			1	8	9	2	9	5	4	10
FOV Count			555	555	555	555	555	555	555	555
FOV Counted			527	512	531	537	511	544	532	506
Scanner ID			1505C0279	1505C0279	1505C0279	1505C0279	1505C0279	1505C0279	1505C0279	1505C0279
Stage Position			5	1	5	1	1	3	1	1
Binding Density			0.18	0.18	0.22	0.26	0.26	0.46	0.29	0.21
Messages
Positive	POS_A	ERCC_00117.1	12293	36357	12805	44817	47019	10883	36190	45833
Positive	POS_B	ERCC_00112.1	5321	16181	5628	19838	21411	4540	15805	20586
Positive	POS_C	ERCC_00002.1	1657	4614	1660	5655	6076	1423	4485	5816
Positive	POS_D	ERCC_00092.1	317	999	327	1181	1181	293	899	1190
Positive	POS_E	ERCC_00035.1	35	110	48	148	154	33	132	139
Positive	POS_F	ERCC_00034.1	27	66	37	92	98	46	77	110
Negative	NEG_A	ERCC_00096.1	2	11	1	9	8	2	10	14
Negative	NEG_B	ERCC_00041.1	2	20	2	19	10	4	7	19
Negative	NEG_C	ERCC_00019.1	2	7	2	5	7	7	2	5
Negative	NEG_D	ERCC_00076.1	3	5	2	11	10	2	9	14
Negative	NEG_E	ERCC_00098.1	3	15	4	13	22	15	16	18
Negative	NEG_F	ERCC_00126.1	3	21	4	22	26	10	22	22
Negative	NEG_G	ERCC_00144.1	2	1	2	4	4	7	2	6
Negative	NEG_H	ERCC_00154.1	1	1	1	3	1	6	8	5
Endogenous	AAMP	NM_001087.3	20	20	113.7	35.26	20	89.75	31.12	20
Endogenous	ABI3BP	NM_015429.3	355.15	20	20	20	20	1021.69	20	20
Endogenous	ACHE	NM_000665.3	97.3	20	20	20	20	176.1	20	20
Endogenous	ACTG2	NM_001615.3	20	20	20	20	20	20	20	20
Endogenous	ACVR1	NM_001105.2	20	20	166.86	20	20	32.02	68.47	20
Endogenous	ACVR1C	NM_145259.2	121.63	20	20	20	20	736.43	20	20
Endogenous	ACVRL1	NM_000020.1	20	20	20	20	20	40.75	20	20
Endogenous	ADAM15	NM_207195.1	20	20	165.38	121.47	38.23	87.32	205.42	20
Endogenous	ADAM17	NM_003183.4	121.63	20	107.79	124.41	49.73	127.59	249	20
Endogenous	ADAM28	NM_014265.4	20	20	20	20	20	36.38	20	20
Endogenous	ADAM8	NM_001109.4	432.99	20	196.39	128.32	78.82	123.71	409.81	20
Endogenous	ADAM9	NM_001005845.1	121.63	20	87.12	27.43	20	34.44	30.09	20
Endogenous	ADAMTS1	NM_006988.3	170.28	20	20	20	20	839.28	20	20
Endogenous	ADAMTS12	NM_030955.2	20	20	20	20	20	20	20	20
Endogenous	ADAMTS8	NM_007037.4	20	20	20	20	20	78.11	20	20
Endogenous	ADAP1	NM_006869.2	131.36	20	104.84	64.65	36.2	81.02	133.84	20
Endogenous	ADD1	NM_001119.4	267.58	20	305.66	152.81	48.71	261.49	318.51	20
Endogenous	ADM2	NM_001253845.1	20	20	20	20	20	196.96	20	20
Endogenous	ADRA2B	NM_000682.4	20	20	20	20	20	154.76	20	20
Endogenous	AEBP1	NM_001129.3	20	20	20	20	20	319.7	20	20
Endogenous	AGGF1	NM_018046.3	20	20	20	20	20	108.18	24.9	20
Endogenous	AGR2	NM_006408.3	20	20	20	20	20	20	20	20
Endogenous	AGRN	NM_198576.2	20	20	20	20	20	20	20	20
Endogenous	AGT	NM_000029.3	20	20	20	20	20	20	20	20
Endogenous	AHNAK	NM_001620.2	267.58	20	152.09	334.03	215.15	537.04	317.47	20
Endogenous	AKAP12	NM_005100.3	20	20	20	20	20	774.75	20	20
Endogenous	AKAP2	NM_001004065.4	194.6	20	156.52	26.45	20	1127.93	31.12	20
Endogenous	AKT1	NM_005163.2	20	20	62.02	115.59	135.31	56.28	316.43	20
Endogenous	AKT2	NM_001626.2	189.74	20	228.87	161.63	71.04	95.57	228.25	20
Endogenous	AKT3	NM_005465.4	189.74	20	149.14	29.39	20	123.71	50.84	20
Endogenous	ALB	NM_000477.5	20	20	20	20	20	20	20	20
Endogenous	ALDOA	NM_184041.2	608.13	20	441.5	811.09	383.95	542.38	1726.38	20
Endogenous	ALOX5	NM_000698.2	1989.82	20	1289.07	970.76	441.12	877.6	2337.46	20
Endogenous	AMH	NM_000479.3	20	20	20	20	20	20	20	20
Endogenous	ANG	NM_001145.4	107.03	20	20	20	20	839.76	52.91	20
Endogenous	ANGPT1	NM_001146.3	141.09	20	45.77	20	20	931.45	20	20
Endogenous	ANGPT2	NM_001147.2	116.76	20	20	20	20	908.65	20	20
Endogenous	ANGPTL2	NM_012098.2	20	20	20	20	20	20	21.79	20
Endogenous	ANGPTL4	NR_104213.1	20	20	20	20	20	20	20	20
Endogenous	ANPEP	NM_001150.1	1814.67	20	599.5	489.79	195.19	323.58	901.58	20
Endogenous	ANXA2P2	NR_003573.1	204.33	20	88.6	560.32	251.01	391.02	843.48	20
Endogenous	AP1M2	NM_005498.4	20	20	20	20	20	20	20	20
Endogenous	APC	NM_000038.3	291.9	20	101.89	63.67	24.36	652.99	57.06	20
Endogenous	APOD	NM_001647.3	20	20	20	20	20	20	20	20
Endogenous	APOE	NM_000041.2	20	20	20	20	20	20	20	20
Endogenous	APOH	NM_000042.2	20	20	20	20	20	20	20	20
Endogenous	AQP1	NM_198098.1	20	20	20	35.26	20	249.36	20	20
Endogenous	ARAP2	NM_015230.2	20	20	106.32	62.69	21.31	133.41	85.07	20
Endogenous	AREG	NM_001657.2	107.03	20	20	20	20	483.19	20	20
Endogenous	ARHGAP32	NM_001142685.1	20	20	20	20	20	20	20	20
Endogenous	ARHGDIB	NM_001175.4	5750.52	426.53	6155.94	2925.99	948.21	3511.38	7542.54	194.98
Endogenous	ASPN	NM_017680.3	20	20	20	20	20	20	20	20
Endogenous	ATPIF1	NM_178190.2	262.71	20	172.76	27.43	20	225.1	57.06	20
Endogenous	B3GNT3	NM_014256.3	121.63	20	20	20	20	787.85	20	20
Endogenous	BAD	NM_004322.3	20	20	20	20	20	110.12	29.05	20
Endogenous	BAG2	NM_004282.3	243.25	20	32.49	20	20	1045.94	20	20
Endogenous	BAI1	NM_001702.1	20	20	20	20	20	20	20	20
Endogenous	BAI3	NM_001704.1	20	20	20	20	20	20	20	20
Endogenous	BCAS1	NM_003657.2	20	20	20	20	20	167.37	20	20
Endogenous	BGN	NM_001711.3	20	20	20	20	20	140.2	20	20
Endogenous	BICC1	NM_001080512.1	20	20	20	20	20	20	20	20
Endogenous	BMP4	NM_001202.3	20	20	20	20	20	20	20	20
Endogenous	BMP5	NM_021073.2	20	20	20	20	20	20	20	20
Endogenous	BMP7	NM_001719.2	20	20	20	20	20	20	20	20
Endogenous	BMPER	NM_133468.4	20	20	20	20	20	20	20	20
Endogenous	BMPR1A	NM_004329.2	20	20	20	20	20	896.04	20	20
Endogenous	BMPR1B	NM_001203.1	20	20	20	20	20	20	20	20
Endogenous	BMPR2	NM_001204.5	20	20	60.54	20	20	64.04	32.16	20
Endogenous	BNC2	NM_017637.5	136.22	20	20	20	20	675.79	20	20
Endogenous	BRMS1	NM_015399.3	20	20	32.49	29.39	24.02	34.44	73.66	20
Endogenous	BTG1	NM_001731.2	2641.73	20	2111.54	833.62	299.72	2523.17	1480.5	20
Endogenous	C1S	NM_001734.2	20	20	20	20	20	20	20	20
Endogenous	C3	NM_000064.2	20	20	20	20	20	20	20	20
Endogenous	C3AR1	NM_004054.2	267.58	20	369.15	313.46	69.01	1051.28	1099.74	20
Endogenous	CADM1	NM_014333.3	131.36	20	20	20	20	976.08	20	20
Endogenous	CALCRL	NM_005795.3	20	20	20	20	20	49.48	20	20
Endogenous	CALD1	NM_004342.6	262.71	20	106.32	20	20	778.64	45.65	20
Endogenous	CAMK2A	NM_171825.1	20	20	20	20	20	579.25	20	20
Endogenous	CAMK2B	NM_001220.3	20	20	20	20	20	20	20	20
Endogenous	CAMK2D	NM_172127.1	20	20	39.87	42.12	22.33	43.66	75.74	20
Endogenous	CAMP	NM_004345.3	209.2	20	1004.09	236.08	20	265.37	1081.06	20
Endogenous	CASP8	NM_001228.4	20	20	20	102.86	95.73	20	461.68	20
Endogenous	CAV1	NM_001753.3	20	20	57.59	20	20	20	20	20
Endogenous	CBLC	NM_012116.3	20	20	20	20	20	20	20	20
Endogenous	CCBE1	NM_133459.3	20	20	20	20	20	20	20	20
Endogenous	CCDC80	NM_199511.1	20	20	20	20	20	20	20	20
Endogenous	CCL11	NM_002986.2	214.06	20	20	20	20	1106.58	36.31	20
Endogenous	CCL21	NM_002989.2	20	20	20	20	20	105.76	20	20
Endogenous	CCL5	NM_002985.2	973.01	238.06	6690.47	360.48	372.11	819.39	288.42	20
Endogenous	CCL7	NM_006273.2	20	20	20	20	20	20	20	20
Endogenous	CCL8	NM_005623.2	20	20	20	20	20	642.8	20	20
Endogenous	CCR2	NM_001123041.2	651.92	20	215.58	213.55	59.54	1239.02	190.9	20
Endogenous	CCR3	NM_001837.2	209.2	20	38.39	20	20	901.86	98.56	20
Endogenous	CD163	NM_004244.4	364.88	20	180.15	218.44	89.65	495.32	72.62	20
Endogenous	CD24	NM_013230.2	394.07	20	2176.51	428.07	20	1496.63	1621.59	20
Endogenous	CD2AP	NM_012120.2	20	20	62.02	20	20	79.08	113.09	20
Endogenous	CD34	NM_001773.2	20	20	20	20	20	430.8	20	20
Endogenous	CD36	NM_000072.3	1323.3	20	1170.94	372.24	131.59	506.96	550.91	20
Endogenous	CD44	NM_001001392.1	2797.42	20	803.27	962.92	358.92	1112.41	1191.04	20
Endogenous	CD46	NM_172350.1	661.65	20	730.92	390.85	184.36	458.93	624.57	20
Endogenous	CD82	NM_002231.3	20	20	100.41	71.51	20	389.56	113.09	20
Endogenous	CDC42	NM_001039802.1	2306.04	20	2576.67	1451.73	367.71	2096.25	2071.86	20
Endogenous	CDH1	NM_004360.2	20	20	20	20	20	20	20	20
Endogenous	CDH11	NM_001797.2	20	20	20	26.45	20	20	20	20
Endogenous	CDH13	NM_001220488.1	20	20	20	20	20	194.54	20	20
Endogenous	CDH2	NM_001792.3	20	20	20	20	20	20	20	20
Endogenous	CDK14	NM_012395.2	165.41	20	53.16	20	20	690.34	20	20
Endogenous	CDKN1A	NM_000389.2	364.88	20	739.78	243.91	44.65	933.39	301.91	20
Endogenous	CDKN2A	NM_000077.3	20	20	20	20	20	154.27	20	20
Endogenous	CDS1	NM_001263.3	20	20	20	20	20	626.3	20	20
Endogenous	CEACAM1	NM_001712.3	20	20	56.11	48.98	20	277.98	209.57	20
Endogenous	CEACAM5	NM_004363.2	194.6	20	20	20	20	877.6	20	20
Endogenous	CEACAM6	NM_002483.4	145.95	20	812.13	146.94	20	93.63	898.46	20
Endogenous	CEP170	NM_001042404.1	252.98	20	172.76	103.83	20	116.43	162.89	20
Endogenous	CEP295	NM_033395.1	175.14	20	59.06	20	20	979.48	20	20
Endogenous	CFP	NM_002621.2	481.64	20	317.47	455.5	152.23	257.6	740.77	20
Endogenous	CGN	NM_020770.2	20	20	20	20	20	20	20	20
Endogenous	CHAD	NM_001267.2	20	20	62.02	20	20	49.97	20	20
Endogenous	CHD4	NM_001273.2	277.31	20	277.6	112.65	66.64	296.42	185.71	20
Endogenous	CHD5	NM_015557.2	20	20	20	20	20	20	20	20
Endogenous	CHI3L1	NM_001276.2	20	20	230.35	374.2	135.99	144.57	1712.89	20
Endogenous	CHP1	XM_005254140.1	457.32	20	228.87	317.38	92.01	291.08	564.39	20
Endogenous	CHP2	NM_022097.3	20	20	20	20	20	240.14	20	20
Endogenous	CHRDL1	NM_001143981.1	20	20	20	20	20	20	20	20
Endogenous	CHRNA3	NM_000743.4	20	20	20	20	20	25.71	20	20
Endogenous	CHRNA7	NR_046324.1	20	20	20	20	20	20	20	20
Endogenous	CIB1	NM_001277764.1	398.94	20	283.51	207.67	73.07	431.77	305.02	20
Endogenous	CKMT1A	NM_001015001.1	20	20	20	20	20	20	20	20
Endogenous	CLDN1	NM_021101.3	20	20	20	20	20	20	20	20
Endogenous	CLDN3	NM_001306.3	20	20	20	20	20	57.73	20	20
Endogenous	CLDN4	NM_001305.3	107.03	20	20	20	20	681.61	20	20
Endogenous	CLDN7	NM_001307.3	20	20	20	20	20	78.59	20	20
Endogenous	CLEC2B	NM_005127.2	676.25	20	618.7	664.15	192.15	441.47	1661.02	20
Endogenous	CLEC3B	NM_003278.2	20	20	20	20	20	101.88	26.97	20
Endogenous	CLIC4	NM_013943.2	384.34	20	335.19	76.41	20	884.88	70.55	20
Endogenous	CLU	NM_203339.2	997.34	20	3162.88	335.99	153.24	237.71	189.86	20
Endogenous	CMA1	NM_001836.2	20	20	20	20	20	20	20	20
Endogenous	CNN1	NM_001299.4	20	20	20	20	20	20	20	20
Endogenous	COL18A1	NM_030582.3	150.82	20	33.96	35.26	20	261.97	72.62	20
Endogenous	COL1A1	NM_000088.3	111.9	20	20	20	20	145.05	20	20
Endogenous	COL1A2	NM_000089.3	20	20	20	20	20	20	20	20
Endogenous	COL3A1	NM_000090.3	20	20	20	20	20	20	20	20
Endogenous	COL4A1	NM_001845.4	20	20	20	20	20	20	20	20
Endogenous	COL4A2	NM_001846.2	20	20	20	20	20	20	20	20
Endogenous	COL4A6	NM_001847.2	20	20	20	20	20	20	20	20
Endogenous	COL5A1	NM_000093.3	155.68	20	20	23.51	20	1103.19	31.12	20
Endogenous	COL5A2	NM_000393.3	131.36	20	20	20	20	753.41	20	20
Endogenous	COL6A1	NM_001848.2	20	20	20	20	20	141.66	20	20
Endogenous	COL6A2	NM_001849.2	20	20	20	20	20	20	20	20
Endogenous	COL6A3	NM_004369.3	20	20	20	20	20	20	20	20
Endogenous	COL7A1	NM_000094.2	20	20	20	20	20	20	20	20
Endogenous	COMP	NM_000095.2	20	20	20	20	20	242.08	20	20
Endogenous	CREBBP	NM_001079846.1	598.4	20	338.14	144.98	82.54	289.62	258.33	20
Endogenous	CRIP2	NM_001270837.1	20	20	20	20	20	20	20	20
Endogenous	CRISPLD2	NM_031476.3	165.41	20	64.97	70.53	24.36	501.63	43.57	20
Endogenous	CSF2RB	NM_000395.2	895.17	20	398.68	390.85	205	180.47	711.72	20
Endogenous	CSPG4	NM_001897.4	20	20	20	20	20	209.58	20	20
Endogenous	CST7	NM_003650.3	3356.9	20	2479.21	75.43	20	545.29	505.26	20
Endogenous	CTNNB1	NM_001098210.1	282.17	20	287.94	199.83	109.27	317.76	748.03	20
Endogenous	CTNND1	NM_001331.2	20	20	20	48	29.43	152.82	51.87	20
Endogenous	CTSG	NM_001911.2	316.23	20	3406.51	545.62	20	195.99	1644.42	20
Endogenous	CTSH	NM_148979.2	306.5	20	221.49	261.55	113.33	231.41	447.16	20
Endogenous	CTSK	NM_000396.2	20	20	20	37.22	20	23.77	76.77	20
Endogenous	CTSL	NM_001912.4	126.49	20	147.66	71.51	54.13	100.91	80.92	20
Endogenous	CUL1	NM_003592.2	20	20	87.12	92.08	21.31	82.47	188.82	20
Endogenous	CX3CL1	NM_002996.3	20	20	20	20	20	20	20	20
Endogenous	CXADR	NM_001338.3	111.9	20	20	20	20	840.25	20	20
Endogenous	CXCL10	NM_001565.1	20	20	36.91	108.73	26.72	71.31	136.95	20
Endogenous	CXCL11	NM_005409.3	150.82	20	20	20	20	864.5	20	20
Endogenous	CXCL12	NM_199168.3	20	20	20	20	20	20	20	20
Endogenous	CXCL13	NM_006419.2	20	20	20	20	20	20	20	20
Endogenous	CXCL17	NM_198477.1	165.41	20	20	20	20	1158.49	20	20
Endogenous	CXCL8	NM_000584.2	257.85	20	153.57	3070.96	1583.51	48.51	978.35	20
Endogenous	CXCR2	NM_001168298.1	3493.12	20	3211.6	1359.65	616.69	2005.53	1810.42	20
Endogenous	CXCR3	NM_001504.1	20	20	20	20	20	50.94	20	20
Endogenous	CXCR4	NM_003467.2	559.48	20	741.25	882.6	159.33	913.02	1591.51	20
Endogenous	CYB561	NM_001915.3	20	20	20	26.45	20	318.25	20.75	20
Endogenous	CYBB	NM_000397.3	2043.33	20	1876.76	2741.83	600.79	2110.8	4932.22	20
Endogenous	CYP1B1	NM_000104.3	296.77	20	66.45	20	20	317.76	33.2	20
Endogenous	DAG1	NM_001165928.2	20	20	20	20	20	62.1	20	20
Endogenous	DCC	NM_005215.1	20	20	20	20	20	20	20	20
Endogenous	DCN	NM_001920.3	20	20	20	20	20	20	20	20
Endogenous	DCX	NM_000555.3	20	20	20	20	20	20	20	20
Endogenous	DDC	NM_000790.3	20	20	20	20	20	20	20	20
Endogenous	DDR2	NM_006182.2	180.01	20	20	20	20	1043.52	20	20
Endogenous	DENND5A	NM_015213.2	408.67	20	181.62	96	42.96	405.08	234.47	20
Endogenous	DENR	NM_003677.3	223.79	20	152.09	69.55	33.15	840.25	120.35	20
Endogenous	DESI1	NM_015704.2	223.79	20	67.92	20	20	577.79	83	20
Endogenous	DICER1	NM_177438.2	549.75	20	304.18	168.49	85.25	1376.8	328.88	20
Endogenous	DLC1	NM_006094.3	107.03	20	20	20	20	430.8	20	20
Endogenous	DLG1	NM_001098424.1	111.9	20	103.36	75.43	29.09	65.49	105.82	20
Endogenous	DLL4	NM_019074.2	20	20	20	20	20	20.86	20	20
Endogenous	DPT	NM_001937.3	199.47	20	20	20	20	948.92	20	20
Endogenous	DPYSL3	NM_001387.2	102.17	20	20	20	20	814.05	20	20
Endogenous	DSC2	NM_024422.3	141.09	20	104.84	169.47	20	96.54	95.45	20
Endogenous	DST	NM_001723.4	20	20	20	20	20	161.55	20	20
Endogenous	ECM1	NM_004425.3	20	20	20	20	20	20	20	20
Endogenous	ECM2	NM_001393.2	20	20	20	20	20	20	20	20
Endogenous	ECSCR	NM_001077693.3	20	20	63.49	20	20	20	20	20
Endogenous	EDN1	NM_001955.2	20	20	20	20	20	81.02	20	20
Endogenous	EGF	NM_001963.4	136.22	20	295.32	20	20	436.62	21.79	20
Endogenous	EGFL7	NM_016215.3	20	20	20	20	20	136.32	20	20
Endogenous	EGFR	NM_201282.1	20	20	20	20	20	46.57	20	20
Endogenous	EGLN2	NM_053046.3	301.63	20	194.91	96.98	44.99	146.99	263.52	20
Endogenous	EGLN3	NM_022073.3	20	20	62.02	20	20	20	22.82	20
Endogenous	EIF2AK3	NM_004836.5	20	20	20	48.98	20	43.66	31.12	20
Endogenous	EIF4E2	NM_004846.3	111.9	20	76.78	91.1	21.31	87.81	114.12	20
Endogenous	EIF4EBP1	NM_004095.3	20	20	51.68	24.49	20	48.51	72.62	20
Endogenous	ELF3	NM_001114309.1	20	20	20	20	20	20	28.01	20
Endogenous	ELK3	NM_005230.2	340.56	20	302.7	20	20	571.97	20	20
Endogenous	EMCN	NM_016242.3	20	20	20	20	20	21.35	20	20
Endogenous	EMILIN1	XM_006711928.1	20	20	20	20	20	76.17	20	20
Endogenous	EMILIN3	NM_052846.1	116.76	20	20	20	20	611.27	20	20
Endogenous	EMP3	NM_001425.2	452.45	20	459.22	363.42	139.03	334.74	1012.59	20
Endogenous	ENO1	NM_001428.2	968.15	20	1334.85	639.66	216.84	1566.49	1592.54	20
Endogenous	ENO2	NM_001975.2	20	20	20	20	20	128.56	20	20
Endogenous	ENO3	NM_001976.4	20	20	20	20	20	150.88	20	20
Endogenous	ENPEP	NM_001977.3	20	20	20	20	20	20	20	20
Endogenous	ENPP2	NM_001040092.2	20	20	33.96	20	20	38.81	34.24	20
Endogenous	EP300	NM_001429.2	374.61	20	271.69	150.85	79.5	876.15	283.23	20
Endogenous	EPAS1	NM_001430.3	20	20	20	20	20	80.53	20	20
Endogenous	EPCAM	NM_002354.1	20	20	20	20	20	20	20	20
Endogenous	EPHA1	NM_005232.3	20	20	20	20	20	93.15	20	20
Endogenous	EPHA2	NM_004431.2	20	20	20	20	20	20	20	20
Endogenous	EPHB1	NM_004441.3	20	20	20	20	20	20	20	20
Endogenous	EPHB3	NM_004443.3	20	20	20	20	20	335.71	20	20
Endogenous	EPHB4	NM_004444.4	20	20	20	20	20	23.77	20	20
Endogenous	EPN3	NM_017957.2	20	20	20	20	20	69.86	20	20
Endogenous	EPS8L1	NM_017729.3	20	20	20	20	20	108.67	21.79	20
Endogenous	ERBB2	NM_001005862.1	20	20	29.53	20	20	49	20	20
Endogenous	ERBB2IP	NM_018695.2	291.9	20	330.76	208.65	89.31	870.81	419.15	20
Endogenous	ERBB3	NM_001005915.1	20	20	20	20	20	20	20	20
Endogenous	EREG	NM_001432.2	20	20	20	20	20	20	20	20
Endogenous	ERMP1	NM_024896.2	20	20	35.44	28.41	20	43.66	41.5	20
Endogenous	ESRP1	NM_001034915.2	20	20	20	20	20	31.53	20	20
Endogenous	ETV4	NM_001079675.1	20	20	20	20	20	20	20	20
Endogenous	EVI2A	NM_014210.3	1060.59	20	549.29	434.93	109.27	1005.19	988.73	20
Endogenous	EVPL	NM_001988.2	145.95	20	20	20	20	348.81	20	20
Endogenous	F11R	NM_144503.1	262.71	20	262.83	58.77	28.08	669	187.79	20
Endogenous	F3	NM_001993.3	184.87	20	20	20	20	830.54	20	20
Endogenous	FAM174B	NM_207446.2	20	20	20	20	20	153.79	20	20
Endogenous	FAP	NM_004460.2	20	20	20	20	20	20	20	20
Endogenous	FASLG	NM_000639.1	20	20	20	20	20	20	20	20
Endogenous	FBLN1	NM_006487.2	20	20	20	20	20	30.08	20	20
Endogenous	FBLN5	NM_006329.3	20	20	20	20	20	358.51	20	20
Endogenous	FBN1	NM_000138.3	20	20	20	20	20	20	20	20
Endogenous	FBN2	NM_001999.3	150.82	20	20	20	20	751.95	23.86	20
Endogenous	FBP1	NM_000507.3	126.49	20	76.78	40.16	20	89.75	56.02	20
Endogenous	FERMT2	NM_001135000.1	20	20	20	20	20	20	20	20
Endogenous	FGF18	NM_003862.1	20	20	20	20	20	20	20	20
Endogenous	FGF2	NM_002006.4	20	20	20	20	20	20	20	20
Endogenous	FGF9	NM_002010.2	145.95	20	20	20	20	783.49	20	20
Endogenous	FGFR1	NM_015850.2	20	20	54.63	20	20	20	28.01	20
Endogenous	FGFR2	NM_000141.4	20	20	20	20	20	25.71	20	20
Endogenous	FGFR3	NM_022965.2	145.95	20	20	20	20	187.26	20	20
Endogenous	FGFR4	NM_002011.3	20	20	20	20	20	20	20	20
Endogenous	FGL2	NM_006682.2	1055.72	20	989.32	1708.38	568.99	1029.93	1817.68	20
Endogenous	FHL1	NM_001449.4	20	20	629.03	37.22	25.03	49	28.01	20
Endogenous	FIGF	NM_004469.2	20	20	20	20	20	20	20	20
Endogenous	FLI1	NM_001167681.2	632.46	20	667.42	267.42	96.41	1195.85	803.02	20
Endogenous	FLT1	NM_002019.4	20	20	20	20	20	33.47	20	20
Endogenous	FLT4	NM_002020.1	20	20	20	20	20	20	20	20
Endogenous	FMOD	NM_002023.3	175.14	20	20	20	20	887.79	20	20
Endogenous	FN1	NM_212482.1	20	20	20	20	20	20	20	20
Endogenous	FOXC2	NM_005251.2	20	20	20	20	20	36.87	20	20
Endogenous	FOXO4	NM_005938.2	194.6	20	183.1	75.43	22.67	1047.4	89.22	20
Endogenous	FRAS1	NM_001166133.1	20	20	20	20	20	20	20	20
Endogenous	FREM1	NM_001177704.1	20	20	20	20	20	20	20	20
Endogenous	FREM2	NM_207361.4	20	20	20	20	20	20	20	20
Endogenous	FST	NM_006350.2	136.22	20	20	20	20	547.71	20	20
Endogenous	FSTL1	NM_007085.4	131.36	20	141.75	20	20	777.66	20	20
Endogenous	FUT3	NM_000149.3	20	20	20	20	20	176.59	20	20
Endogenous	FXYD6	NM_001164831.1	155.68	20	39.87	23.51	20	873.24	61.21	20
Endogenous	GALNT7	NM_017423.2	20	20	35.44	35.26	20	51.42	48.76	20
Endogenous	GAP43	NM_002045.3	20	20	20	20	20	20	20	20
Endogenous	GATA4	NM_002052.3	170.28	20	20	20	20	550.14	20	20
Endogenous	GD2 SYNTHASE	NM_001478.3	20	20	20	20	20	20	20	20
Endogenous	GDF15	NM_004864.2	20	20	20	20	20	20	20	20
Endogenous	GDF5	NM_000557.2	20	20	20	20	20	288.65	20	20
Endogenous	GDF6	NM_001001557.2	20	20	20	20	20	199.39	20	20
Endogenous	GIMAP4	NM_018326.2	875.71	20	968.65	859.09	230.37	1627.13	1240.84	20
Endogenous	GIMAP6	NR_024115.1	141.09	20	94.5	59.75	20	714.11	69.51	20
Endogenous	GJA5	NM_005266.5	107.03	20	20	20	20	792.7	20	20
Endogenous	GLYR1	NM_032569.3	257.85	20	248.07	251.75	76.45	198.9	301.91	20
Endogenous	GPI	NM_000175.2	394.07	20	661.52	173.38	48.04	875.18	775	20
Endogenous	GPR124	NM_032777.9	20	20	20	20	20	20	20	20
Endogenous	GPR56	NM_005682.4	20	20	134.37	20	20.3	163	20	20
Endogenous	GPX1	NM_000581.2	3420.15	347.18	8260.1	1372.38	508.78	1145.39	1264.7	20
Endogenous	GREM1	NM_013372.5	102.17	20	20	20	20	828.6	20	20
Endogenous	GRHL2	NM_024915.3	20	20	20	20	20	1109.01	20	20
Endogenous	GSN	NM_000177.4	408.67	20	853.47	35.26	20	183.38	78.85	133.41
Endogenous	GTF2I	NM_033001.2	20	20	29.53	62.69	25.03	20	112.05	20
Endogenous	GZMK	NM_002104.2	20	20	20	20	20	95.57	20	20
Endogenous	HAPLN1	NM_001884.3	20	20	20	20	20	20	20	20
Endogenous	HAS1	NM_001523.2	20	20	20	20	20	20	20	20
Endogenous	HDAC5	NM_005474.4	291.9	20	221.49	44.08	24.36	139.72	71.59	102.62
Endogenous	HDHD3	NM_031219.2	20	20	20	20	20	20	20	20
Endogenous	HEG1	NM_020733.1	175.14	20	70.88	43.1	21.31	876.63	43.57	20
Endogenous	HGF	NM_000601.4	20	20	35.44	78.37	20	27.65	50.84	20
Endogenous	HIF1A	NM_001530.2	1026.53	20	751.59	548.56	168.8	1079.9	1206.6	20
Endogenous	HIPK1	NM_152696.3	676.25	20	699.91	110.69	86.6	557.9	337.18	20
Endogenous	HIPK2	NM_022740.4	180.01	20	95.98	57.79	21.99	539.47	74.7	20
Endogenous	HK2	NM_000189.4	501.1	20	165.38	102.86	33.83	1819.24	291.53	20
Endogenous	HK3	NM_002115.1	330.82	20	227.4	115.59	26.39	191.14	345.48	20
Endogenous	HKDC1	NM_025130.3	20	20	20	20	20	20	20	20
Endogenous	HLA-DPB1	NM_002121.4	20	20	159.47	523.09	157.3	853.35	386.98	20
Endogenous	HMOX1	NM_002133.2	394.07	20	434.12	318.36	145.12	256.15	354.82	20
Endogenous	HOXA5	NM_019102.2	20	20	20	20	20	199.39	20	20
Endogenous	HOXA7	NM_006896.3	107.03	20	20	20	20	390.05	20	20
Endogenous	HOXB13	NM_006361.5	102.17	20	20	20	20	746.62	20	20
Endogenous	HOXB3	NM_002146.4	20	20	20	20	20	313.39	32.16	20
Endogenous	HPSE	NM_006665.3	20	20	208.2	291.91	36.87	32.5	156.66	20
Endogenous	HRAS	NM_005343.2	20	20	20	20	20	32.02	20	20
Endogenous	HSD17B12	NM_016142.2	145.95	20	307.13	50.94	20	200.84	167.04	20
Endogenous	HSP90B1	NM_003299.1	145.95	20	115.17	25.47	20	262.94	73.66	20
Endogenous	HSPB1	NM_001540.3	20	20	20	20	20	26.2	26.97	20
Endogenous	HSPG2	NM_005529.5	20	20	20	20	20	20	21.79	20
Endogenous	HUNK	NM_014586.1	20	20	20	20	20	27.65	20	20
Endogenous	IBSP	NM_004967.3	20	20	20	20	20	169.31	20	20
Endogenous	ICAM1	NM_000201.2	243.25	20	109.27	56.82	20	676.27	25.94	20
Endogenous	ID1	NM_002165.2	116.76	20	20	20	20	209.09	20	20
Endogenous	ID2	NM_002166.4	403.8	20	413.45	345.79	42.29	528.79	473.09	20
Endogenous	ID4	NM_001546.2	20	20	20	20	20	20	20	20
Endogenous	IFNG	NM_000619.2	20	20	20	20	20	665.11	20	20
Endogenous	IGF1	NM_000618.3	145.95	20	20	20	20	833.94	20	20
Endogenous	IGFBP4	NM_001552.2	20	20	20	20.57	20	422.06	20	20
Endogenous	IGFBP7	NM_001553.1	116.76	20	209.68	56.82	20	62.1	73.66	20
Endogenous	IL10RA	NM_001558.2	452.45	20	245.12	580.89	93.03	328.43	595.52	20
Endogenous	IL11	NM_000641.2	20	20	20	20	20	154.27	20	20
Endogenous	IL13RA2	NM_000640.2	20	20	20	20	20	20	20	20
Endogenous	IL15	NM_172174.1	131.36	20	20	21.55	20	742.25	25.94	20
Endogenous	IL18	NM_001562.2	20	20	20	43.1	20	452.63	239.66	20
Endogenous	IL1A	NM_000575.3	20	20	20	20	20	20	20	20
Endogenous	IL1B	NM_000576.2	651.92	20	787.03	466.28	28.08	985.79	136.95	20
Endogenous	IL1RL1	NM_016232.4	20	20	20	20	20	20	20	20
Endogenous	IL1RN	NM_000577.3	540.02	20	454.79	221.38	177.94	855.29	1230.46	20
Endogenous	IL6	NM_000600.1	20	20	20	20	20	20	20	20
Endogenous	ILK	NM_004517.2	296.77	20	934.69	158.69	38.9	160.58	239.66	20
Endogenous	INHBA	NM_002192.2	20	20	20	20	20	20	20	20
Endogenous	INHBE	NM_031479.3	20	20	20	20	20	204.24	20	20
Endogenous	IRF6	NM_006147.2	20	20	20	20	20	20	20	20
Endogenous	ISL1	NM_002202.2	20	20	20	20	20	52.39	20	20
Endogenous	ISLR	NM_005545.3	218.93	20	20	20	20	928.06	20	20
Endogenous	ITGA1	NM_181501.1	20	20	20	20	20	20	20	20
Endogenous	ITGA11	NM_012211.3	20	20	20	20	20	20	20	20
Endogenous	ITGA2	NM_002203.2	20	20	39.87	20	20	290.11	20	20
Endogenous	ITGA3	NM_002204.2	20	20	20	20	20	396.84	20	20
Endogenous	ITGA5	NM_002205.2	418.4	20	191.96	61.71	55.14	139.72	149.4	20
Endogenous	ITGA6	NM_000210.1	20	20	84.17	22.53	20	20	22.82	20
Endogenous	ITGA7	NM_002206.1	20	20	20	20	20	230.44	20	20
Endogenous	ITGA8	NM_003638.1	20	20	20	20	20	20	20	20
Endogenous	ITGA9	NM_002207.2	20	20	20	20	20	20	34.24	20
Endogenous	ITGAM	NM_000632.3	1907.11	238.06	603.93	233.14	51.08	312.91	402.55	20
Endogenous	ITGB1	NM_033666.2	715.17	20	1578.48	289.95	97.43	1669.82	186.75	20
Endogenous	ITGB1BP1	NM_004763.3	160.55	20	45.77	20	20	748.07	20	20
Endogenous	ITGB2	NM_001127491.1	20	20	20	511.34	111.63	20	990.8	20
Endogenous	ITGB3	NM_000212.2	428.13	20	1587.34	131.26	36.87	326.98	46.69	20
Endogenous	ITGB4	NM_001005731.1	20	20	20	20	20	20	20	20
Endogenous	ITGB6	NM_000888.3	20	20	20	20	20	20	20	20
Endogenous	ITGB7	NM_000889.1	20	20	51.68	20	21.65	250.33	114.12	20
Endogenous	ITGB8	NM_002214.2	20	20	20	20	20	20	20	20
Endogenous	ITM2A	NM_004867.4	20	20	59.06	20	20	351.72	20	20
Endogenous	JAG1	NM_000214.2	20	20	20	20	20	20	60.17	20
Endogenous	JAM2	NM_001270407.1	20	20	20	20	20	20	20	20
Endogenous	JAM3	NM_032801.3	131.36	20	482.85	40.16	20	24.74	37.35	20
Endogenous	JUN	NM_002228.3	121.63	20	39.87	455.5	39.58	329.4	874.6	20
Endogenous	KCNJ8	NM_004982.2	20	20	20	20	20	259.55	20	20
Endogenous	KDM1A	NM_015013.3	20	20	20	60.73	20	20.86	74.7	20
Endogenous	KDR	NM_002253.2	20	20	20	20	20	20	20	20
Endogenous	KIAA1462	NM_020848.2	20	20	20	20	20	227.53	20	20
Endogenous	KIF1B	NM_183416.3	136.22	20	112.22	35.26	20	65.49	118.27	20
Endogenous	KISS1	NM_002256.3	20	20	20	20	20	20	20	20
Endogenous	KLK3	NM_001030049.1	20	20	20	20	20	20	20	20
Endogenous	KRAS	NM_004985.3	155.68	20	150.61	54.86	21.99	183.86	158.74	20
Endogenous	KRIT1	NM_004912.3	20	20	87.12	40.16	20	64.04	61.21	20
Endogenous	KRT1	NM_006121.2	20	20	20	20	20	205.21	20	20
Endogenous	KRT14	NM_000526.4	20	20	20	20	20	20	20	20
Endogenous	KRT19	NM_002276.4	20	20	20	20	20	216.85	20	20
Endogenous	KRT7	NM_005556.3	20	20	20	20	20	225.1	20	20
Endogenous	LAD1	NM_005558.3	126.49	20	20	20	20	824.72	20	20
Endogenous	LAMA1	NM_005559.2	20	20	20	20	20	20	20	20
Endogenous	LAMA3	NM_000227.3	20	20	20	20	20	20	20	20
Endogenous	LAMA4	NM_001105209.1	131.36	20	20	20	20	1034.3	20	20
Endogenous	LAMA5	NM_005560.3	20	20	20	20	20	20	20	20
Endogenous	LAMB3	NM_000228.2	20	20	20	20	20	20	20	20
Endogenous	LAMC1	NM_002293.3	20	20	20	20	20	378.89	20	20
Endogenous	LAMC2	NM_005562.2	20	20	20	20	20	20	20	20
Endogenous	LDHA	NM_001165414.1	1731.97	20	1386.53	876.72	135.31	2507.64	1698.37	20
Endogenous	LEFTY1	NM_020997.2	20	20	20	20	20	166.4	20	20
Endogenous	LGALS1	NM_002305.3	121.63	238.06	103.36	1016.8	337.61	139.23	2597.87	20
Endogenous	LHFP	NM_005780.2	121.63	20	44.3	20	20	590.4	20	20
Endogenous	LIFR	NM_002310.3	20	20	20	20	20	570.51	20	20
Endogenous	LLGL2	NM_001015002.1	170.28	20	31.01	20	20	915.93	20	20
Endogenous	LOX	NM_002317.4	20	20	20	20	20	20	20	20
Endogenous	LOXL2	NM_002318.2	20	20	20	20	20	30.56	20	20
Endogenous	LRG1	NM_052972.2	973.01	20	360.29	185.14	56.16	909.62	494.88	20
Endogenous	LTBP4	NM_003573.2	20	20	20	20	20	44.63	25.94	20
Endogenous	LUM	NM_002345.3	252.98	20	20	20	20	1234.17	20	20
Endogenous	LY96	NM_015364.2	647.05	208.31	592.12	307.59	108.59	234.32	644.28	20
Endogenous	MAF	NM_005360.4	97.3	20	57.59	22.53	20	81.5	20	20
Endogenous	MAP2K1	NM_002755.2	111.9	20	162.43	145.96	46.68	106.24	223.06	20
Endogenous	MAP2K2	NM_030662.3	184.87	20	199.34	82.28	39.92	183.38	156.66	20
Endogenous	MAP2K4	NM_003010.2	296.77	20	104.84	39.18	20.64	814.53	98.56	20
Endogenous	MAP3K7	NM_145333.1	97.3	20	100.41	27.43	20	61.13	53.95	20
Endogenous	MAPK1	NM_138957.2	632.46	20	612.79	266.44	104.87	313.39	434.71	20
Endogenous	MAPK3	NM_001040056.1	710.3	20	406.06	342.85	121.78	424	767.74	20
Endogenous	MAPKAPK3	NM_004635.3	160.55	20	175.72	130.28	53.11	117.4	162.89	20
Endogenous	MCAM	NM_006500.2	97.3	20	20	20	20	481.74	20	20
Endogenous	MED1	NM_004774.3	20	20	70.88	43.1	29.43	93.63	117.24	20
Endogenous	MED23	NM_004830.2	20	20	20	20	20	20	68.47	20
Endogenous	MEG3	NR_002766.2	20	20	20	20	20	123.22	20	20
Endogenous	MEOX2	NM_005924.4	20	20	20	20	20	640.37	20	20
Endogenous	MET	NM_001127500.1	20	20	20	20	20	20	20	20
Endogenous	MFAP4	NM_002404.1	20	20	20	20	20	532.19	20	20
Endogenous	MGAT5	NM_002410.4	20	20	107.79	23.51	20	65.01	34.24	20
Endogenous	MGP	NM_000900.2	20	20	141.75	20.57	20	20	20	20
Endogenous	MISP	NM_173481.2	20	20	20	20	20	20	20	20
Endogenous	MMP1	NM_002421.2	20	20	20	20	20	20	20	20
Endogenous	MMP10	NM_002425.1	20	20	20	20	20	20	20	20
Endogenous	MMP12	NM_002426.3	20	20	20	20	20	20	20	20
Endogenous	MMP13	NM_002427.2	20	20	20	20	20	20	20	20
Endogenous	MMP14	NM_004995.2	20	20	20	20.57	20	20	20	20
Endogenous	MMP17	NM_016155.4	20	20	20	20	20	20	20	20
Endogenous	MMP2	NM_004530.2	102.17	20	20	20	20	442.92	20	20
Endogenous	MMP24	NM_006690.3	20	20	20	20	20	20	20	20
Endogenous	MMP3	NM_002422.3	145.95	20	20	20	20	917.87	20	20
Endogenous	MMP9	NM_004994.2	20	20	33.96	233.14	64.61	46.57	406.7	20
Endogenous	MMRN2	NM_024756.2	131.36	20	20	20	20	832	20	20
Endogenous	MPDZ	NM_003829.4	20	20	20	20	20	20	20	20
Endogenous	MRC1	NM_002438.2	20	20	20	20	20	20	20	20
Endogenous	MS4A4A	NM_024021.2	685.98	20	270.22	76.41	20	1456.36	225.13	20
Endogenous	MS4A6A	NM_152852.2	20	20	20	20	20	20	33.2	20
Endogenous	MT3	NM_005954.2	20	20	20	20	20	20	20	20
Endogenous	MTA1	NM_004689.2	20	20	64.97	20	20	85.38	20.75	20
Endogenous	MTBP	NM_022045.4	20	20	20	20	20	20	20	20
Endogenous	MTDH	NM_178812.3	121.63	20	202.29	79.35	20	203.76	90.26	20
Endogenous	MTOR	NM_004958.2	20	20	31.01	20.57	29.77	89.26	51.87	20
Endogenous	MUC1	NM_001018017.1	20	20	20	20	20	20	20	20
Endogenous	MYC	NM_002467.3	102.17	20	59.06	44.08	20	473.97	48.76	20
Endogenous	MYCL	NM_001033081.2	20	20	20	33.31	20	23.77	20	20
Endogenous	MYH11	NM_001040113.1	20	20	20	20	20	20	20	20
Endogenous	MYLK	NM_053032.2	316.23	20	473.99	26.45	20	1132.3	20	20
Endogenous	MYO1D	NM_015194.1	20	20	20	20	20	31.53	20	20
Endogenous	MYO5C	NM_018728.2	20	20	20	20	20	39.3	20	20
Endogenous	NAA15	NM_057175.3	20	20	20	20	20	519.58	20	20
Endogenous	NAP1L3	NM_004538.4	20	20	20	20	20	263.91	20	20
Endogenous	NCAM1	NM_000615.5	20	20	20	20	20	95.09	20	20
Endogenous	NCL	NM_005381.2	20	20	205.25	130.28	40.59	332.8	125.54	20
Endogenous	NDNF	NM_024574.3	20	20	20	20	20	20	20	20
Endogenous	NDP	NM_000266.2	20	20	20	20	20	196.96	20	20
Endogenous	NDRG1	NM_006096.2	145.95	20	218.54	106.77	37.21	106.73	169.11	20
Endogenous	NF1	NM_000267.2	116.76	20	94.5	97.96	20	46.09	89.22	20
Endogenous	NF2	NM_181825.2	20	20	20	20	20	20	21.79	20
Endogenous	NFAT5	NM_173214.1	321.09	20	231.83	71.51	20	759.23	75.74	20
Endogenous	NFATC2	NM_012340.3	20	20	93.03	44.08	20	136.81	105.82	20
Endogenous	NFKB1	NM_003998.2	136.22	20	106.32	41.14	20	115.46	54.99	20
Endogenous	NID2	NM_007361.3	20	20	20	20	20	20	20	20
Endogenous	NME1	NM_000269.2	20	20	39.87	20	20	406.54	20	20
Endogenous	NME4	NM_005009.2	20	20	69.4	31.35	20	180.47	64.32	20
Endogenous	NODAL	NM_018055.3	209.2	20	20	20	20	897.49	20.75	20
Endogenous	NOS2	NM_153292.1	20	20	20	20	20	20	20	20
Endogenous	NOS3	NM_000603.4	20	20	20	20	20	20	20	20
Endogenous	NOTCH1	NM_017617.3	199.47	20	90.07	58.77	29.77	84.9	86.11	20
Endogenous	NOX5	NM_024505.2	20	20	20	20	20	20	20	20
Endogenous	NPR1	NM_000906.2	20	20	20	20	20	20	20	20
Endogenous	NR3C1	NM_001018077.1	632.46	20	437.07	383.99	110.62	855.29	424.33	20
Endogenous	NR4A1	NM_173157.1	131.36	20	82.69	205.71	25.71	646.19	69.51	20
Endogenous	NR4A3	NM_173198.1	20	20	20	21.55	20	37.36	20	20
Endogenous	NRCAM	NM_005010.4	20	20	20	20	20	21.35	20	20
Endogenous	NRP1	NM_003873.5	102.17	20	20	20	20	195.99	20	20
Endogenous	NRP2	NM_003872.2	20	20	39.87	22.53	20	20	20	20
Endogenous	NRXN1	NM_138735.2	20	20	20	20	20	20	20	20
Endogenous	NRXN3	NM_001105250.1	20	20	20	20	20	906.71	20	20
Endogenous	NTRK1	NM_001012331.1	20	20	20	20	20	20	20	20
Endogenous	OAS1	NM_001032409.1	413.53	20	927.3	151.83	99.12	2097.22	1960.85	20
Endogenous	OCLN	NM_002538.3	20	20	20	20	20	20	20	20
Endogenous	OGN	NM_014057.3	20	20	20	20	20	20	20	20
Endogenous	OLFML2B	NM_015441.1	248.12	991.93	67.92	98.94	47.36	566.63	96.49	559.29
Endogenous	OVOL2	NM_021220.2	20	20	20	20	20	20	20	20
Endogenous	P3H1	NM_001146289.1	97.3	20	72.35	25.47	20	154.27	83	20
Endogenous	P3H2	NM_018192.2	20	20	20	20	20	20	20	20
Endogenous	PCOLCE	NM_002593.3	20	20	20	26.45	20	111.09	20.75	20
Endogenous	PDCD10	NM_145859.1	330.82	20	482.85	144	51.08	144.08	278.05	20
Endogenous	PDCL3	NM_024065.4	20	20	20	20	20	20	20.75	20
Endogenous	PDGFA	NM_002607.5	20	20	90.07	20	20	20	20	20
Endogenous	PDGFC	NM_016205.2	126.49	20	57.59	20	20	728.67	20	20
Endogenous	PDGFRB	NM_002609.3	20	20	20	20	20	20	20	20
Endogenous	PDK1	NM_002610.3	20	20	126.99	44.08	20	35.41	58.1	20
Endogenous	PDPN	NM_006474.4	20	20	20	20	20	20	20	20
Endogenous	PEBP4	NM_144962.2	20	20	20	20	20	20	20	20
Endogenous	PECAM1	NM_000442.3	1907.11	20	1571.1	919.82	381.58	1201.18	1111.15	20
Endogenous	PFKFB1	NM_002625.2	20	20	20	20	20	20	20	20
Endogenous	PFKFB4	NM_004567.2	175.14	20	135.85	72.49	41.27	85.87	194.01	20
Endogenous	PGK1	NM_000291.2	1187.08	20	1401.29	546.6	109.94	1226.9	665.03	20
Endogenous	PHOX2B	NM_003924.3	20	20	20	20	20	20	20	20
Endogenous	PIK3CA	NM_006218.2	20	20	57.59	50.94	20	65.01	76.77	20
Endogenous	PIK3CD	NM_005026.3	515.7	20	441.5	126.37	36.2	284.77	161.85	20
Endogenous	PIK3CG	NM_002649.2	384.34	20	286.46	116.57	52.77	675.3	333.03	20
Endogenous	PIK3R1	NM_181504.2	116.76	20	81.21	68.57	20	124.68	61.21	20
Endogenous	PIK3R2	NM_005027.2	20	20	20	20	20	81.99	20	20
Endogenous	PIK3R5	NM_001142633.1	432.99	20	137.32	111.67	59.88	1074.08	220.98	20
Endogenous	PIK3R6	NM_001010855.3	20	20	20	20	20	20	20	20
Endogenous	PITX2	NM_000325.5	20	20	20	20	20	272.16	20	20
Endogenous	PKM	NM_182471.1	1274.65	20	1928.44	526.03	205.34	1260.37	1344.58	20
Endogenous	PKN1	NM_213560.1	301.63	20	324.85	172.4	95.73	385.19	690.97	20
Endogenous	PKNOX1	NM_004571.3	175.14	20	20	20	20	594.29	20	20
Endogenous	PLA2G10	NM_003561.1	20	20	20	20	20	20	20	20
Endogenous	PLA2G2A	NM_000300.2	107.03	20	20	20	20	388.1	20	20
Endogenous	PLA2G2D	NM_001271814.1	20	20	20	20	20	20	20	20
Endogenous	PLA2G3	NM_015715.3	209.2	20	20	20	20	1076.99	20	20
Endogenous	PLAU	NM_002658.2	20	20	38.39	20	20	21.35	54.99	20
Endogenous	PLAUR	NM_001005376.1	447.59	20	409.02	935.49	173.2	354.63	711.72	20
Endogenous	PLCG1	NM_002660.2	20	20	20	20	20	105.76	20	20
Endogenous	PLCG2	NM_002661.2	272.44	20	191.96	106.77	43.3	197.45	244.85	20
Endogenous	PLEKHO1	NM_016274.4	20	20	101.89	721.95	416.77	28.62	1157.84	20
Endogenous	PLS1	NM_002670.2	199.47	20	20	20	20	960.56	20	20
Endogenous	PLXDC1	NM_020405.4	20	20	20	20	20	20	20	20
Endogenous	PLXNC1	NM_005761.2	1002.21	20	524.19	371.26	180.31	354.15	620.42	20
Endogenous	PLXND1	NM_015103.2	209.2	20	95.98	65.63	20	55.3	64.32	20
Endogenous	PMP22	NM_000304.2	20	20	20	20	20	107.21	20	20
Endogenous	PNPLA6	NM_006702.3	165.41	20	94.5	145.96	57.51	95.57	208.54	20
Endogenous	POPDC3	NM_022361.4	20	20	20	20	20	20	20	20
Endogenous	POSTN	NM_001135935.1	20	20	100.41	20	20	27.65	20	20
Endogenous	PPFIBP2	NM_003621.2	20	20	29.53	78.37	20	23.77	35.27	20
Endogenous	PPL	NM_002705.4	20	20	20	20	20	20	20	20
Endogenous	PPP1R16B	NM_015568.2	116.76	20	31.01	20	20	784.94	20	20
Endogenous	PPP2CB	NM_001009552.1	252.98	20	211.15	79.35	37.55	254.69	197.12	20
Endogenous	PPP2R1A	NM_014225.3	360.02	20	423.78	169.47	77.81	449.23	305.02	20
Endogenous	PPP3R1	NM_000945.3	583.81	20	714.67	138.12	76.79	1533.01	380.76	20
Endogenous	PRELP	NM_002725.3	194.6	20	20	20	20	968.32	20	20
Endogenous	PRF1	NM_005041.3	311.36	20	385.39	50.94	39.58	1566.49	71.59	20
Endogenous	PRKCB	NM_212535.1	243.25	20	466.61	208.65	79.5	208.12	482.43	20
Endogenous	PRKCG	NM_002739.3	20	20	20	20	20	20	20	20
Endogenous	PRKCZ	NM_002744.4	20	20	20	20	20	20	20	20
Endogenous	PROK2	NM_021935.3	1678.45	20	1138.46	252.73	164.07	1505.85	817.54	20
Endogenous	PROM1	NM_006017.1	20	20	20	20	20	27.65	21.79	20
Endogenous	PRR15L	NM_024320.2	20	20	20	20	20	582.64	20	20
Endogenous	PRSS22	NM_022119.3	20	20	20	20	20	22.32	20	20
Endogenous	PRSS8	NM_002773.3	20	20	20	20	20	228.5	20	20
Endogenous	PTEN	NM_000314.4	520.56	20	584.73	288.97	138.7	339.59	489.69	20
Endogenous	PTGDS	NM_000954.5	20	20	20	20	20	161.55	20	20
Endogenous	PTGIS	NM_000961.3	20	20	20	20	20	20	20	20
Endogenous	PTGS2	NM_000963.1	447.59	20	1128.12	455.5	260.82	145.05	78.85	20
Endogenous	PTK2	NM_153831.2	20	20	165.38	20.57	20	21.35	40.46	20
Endogenous	PTK2B	NM_004103.3	20	20	20	371.26	108.93	20	1029.19	20
Endogenous	PTK6	NM_005975.2	20	20	20	20	20	371.61	20	20
Endogenous	PTPN14	NM_005401.4	20	20	20	20	20	34.44	20	20
Endogenous	PTPRB	NM_002837.3	20	20	20	20	20	49	20	20
Endogenous	PTPRC	NM_080923.2	267.58	20	124.03	199.83	76.45	131.47	245.88	20
Endogenous	PTPRM	NM_002845.3	214.06	20	20	20	20	793.67	21.79	20
Endogenous	PTRF	NM_012232.5	136.22	20	38.39	20	20	121.77	20	20
Endogenous	PTTG1	NM_004219.2	20	20	94.5	24.49	20	127.1	149.4	20
Endogenous	PTX3	NM_002852.3	131.36	20	76.78	46.04	20	641.83	61.21	20
Endogenous	PXDN	NM_012293.1	20	20	20	20	20	20	25.94	20
Endogenous	PYCARD	NM_013258.3	681.11	20	366.2	343.83	185.04	532.67	840.37	20
Endogenous	QKI	NM_006775.2	398.94	20	451.84	204.73	97.76	326.49	411.88	20
Endogenous	RAB25	NM_020387.2	20	20	20	20	20	20	20	20
Endogenous	RAC1	NM_198829.1	194.6	20	481.37	357.54	76.45	597.68	342.37	20
Endogenous	RAC2	NM_002872.3	4081.8	20	3139.25	1291.08	439.09	3251.83	3322.04	20
Endogenous	RAF1	NM_002880.3	189.74	20	166.86	115.59	47.02	118.37	255.22	20
Endogenous	RAMP1	NM_005855.2	20	20	20	20	20	20	20	20
Endogenous	RAMP2	NM_005854.2	20	20	20	20	20	20	20	20
Endogenous	RB1	NM_000321.1	199.47	20	206.72	165.55	20	212	176.37	20
Endogenous	RBL1	NM_183404.1	20	20	84.17	20	20	52.39	53.95	20
Endogenous	RBL2	NM_005611.3	695.71	20	441.5	139.1	126.52	443.41	449.23	20
Endogenous	RBM47	NM_019027.3	398.94	20	97.46	40.16	20	115.95	130.72	20
Endogenous	RBPJ	NM_015874.3	111.9	20	159.47	214.53	83.89	134.87	402.55	20
Endogenous	RBX1	NM_014248.2	267.58	20	741.25	258.61	90.32	377.43	614.19	20
Endogenous	RELN	NM_005045.2	20	20	20	20	20	20	20	20
Endogenous	RGCC	NM_014059.2	20	20	231.83	68.57	39.92	38.81	250.03	20
Endogenous	RHOA	NM_001664.2	2033.6	20	2889.71	1004.06	294.65	2137.49	1375.71	20
Endogenous	RNH1	NM_203384.1	116.76	20	93.03	113.63	31.46	135.35	178.45	20
Endogenous	ROBO4	NM_019055.5	131.36	20	20	20	20	501.63	20	20
Endogenous	ROCK1	NM_005406.1	734.63	20	696.95	328.16	105.54	435.65	491.77	20
Endogenous	ROCK2	NM_004850.3	321.09	20	280.55	144	34.5	756.32	159.77	20
Endogenous	RORA	NM_134261.2	20	20	20	20	20	31.53	20	20
Endogenous	RORB	NM_006914.3	20	20	20	20	20	20	20	20
Endogenous	RPS27A	NM_002954.5	5760.25	3283.29	4828.48	1786.74	725.62	7315.77	3813.81	20
Endogenous	RPS6KB1	NM_003161.2	20	20	33.96	20	20	32.99	32.16	20
Endogenous	RPS6KB2	NM_003952.2	20	20	50.2	42.12	20	41.24	38.39	20
Endogenous	RRAS	NM_006270.3	20	20	97.46	48	20	85.38	37.35	20
Endogenous	RTN4	NM_007008.2	20	20	140.28	561.3	146.48	22.8	904.69	20
Endogenous	RUNX1	NM_001754.4	20	20	98.93	144.98	32.48	59.19	237.58	20
Endogenous	RUNX1T1	NM_004349.2	20	20	20	20	20	20	20	20
Endogenous	S100A14	NM_020672.1	20	20	20	20	20	557.9	20	20
Endogenous	S100A7	NM_002963.2	20	20	20	20	20	20	20	20
Endogenous	S1PR1	NM_001400.4	97.3	20	51.68	20	20	858.2	20	20
Endogenous	SACS	NM_014363.4	20	20	20	20	20	478.82	20	20
Endogenous	SAMSN1	NM_022136.3	335.69	20	237.73	228.24	23.68	350.75	249	20
Endogenous	SCG2	NM_003469.3	20	20	20	20	20	358.51	20	20
Endogenous	SCNN1A	NM_001038.4	121.63	20	20	20	20	629.21	20	20
Endogenous	SDC4	NM_002999.2	20	20	20	20	20	621.94	20	20
Endogenous	SELE	NM_000450.2	20	20	20	20	20	281.38	20	20
Endogenous	SEMA3E	NM_012431.1	20	20	20	20	20	20	20	20
Endogenous	SERINC5	NM_001174071.1	155.68	20	82.69	36.24	20	852.38	43.57	20
Endogenous	SERPINA1	NM_000295.4	2442.27	20	1297.93	1393.93	299.38	998.4	1986.79	20
Endogenous	SERPINE1	NM_001165413.1	170.28	20	119.6	20	20	812.59	32.16	20
Endogenous	SERPINF1	NM_002615.4	20	20	20	20	20	79.56	45.65	20
Endogenous	SERPING1	NM_000062.2	267.58	20	233.3	284.08	67.32	1050.79	1177.55	20
Endogenous	SERPINH1	NM_001235.2	20	20	38.39	20	20	142.63	20	20
Endogenous	SET	NM_001122821.1	413.53	20	335.19	154.77	39.24	1501.97	162.89	20
Endogenous	SETD2	NM_014159.6	199.47	20	202.29	62.69	39.58	940.67	163.92	20
Endogenous	SFRP1	NM_003012.3	20	20	20	20	20	532.67	20	20
Endogenous	SFRP2	NM_003013.2	20	20	20	20	20	20	20	20
Endogenous	SH2B3	NM_005475.2	374.61	20	404.59	171.43	69.35	849.46	229.28	20
Endogenous	SH2D3A	NM_005490.2	102.17	20	20	20	20	479.79	20	20
Endogenous	SH3YL1	NM_001159597.1	20	20	20	20	20	20	20	20
Endogenous	SHB	NM_003028.2	20	20	20	20	20	514.24	20	20
Endogenous	SIRT1	NM_012238.4	204.33	20	73.83	54.86	20	976.08	46.69	20
Endogenous	SKP1	NM_170679.2	666.52	20	936.16	334.03	103.51	638.43	714.83	20
Endogenous	SLC12A6	NM_001042494.1	705.44	20	267.26	128.32	58.18	948.43	271.82	20
Endogenous	SLC2A1	NM_006516.2	20	20	38.39	20	20	465.73	20.75	20
Endogenous	SLC35A3	NM_012243.1	20	20	42.82	48	20	29.11	29.05	20
Endogenous	SLC37A1	NM_018964.3	20	20	158	31.35	20	81.02	53.95	20
Endogenous	SLC44A4	NM_032794.1	20	20	20	20	20	20	20	20
Endogenous	SLIT2	NM_004787.1	20	20	20	20	20	20	20	20
Endogenous	SLPI	NM_003064.2	131.36	20	875.62	214.53	20	51.42	425.37	20
Endogenous	SMAD1	NM_005900.2	102.17	20	20	50.94	20	661.23	30.09	20
Endogenous	SMAD2	NM_005901.5	418.4	20	383.92	139.1	37.55	1516.03	214.76	20
Endogenous	SMAD3	NM_005902.3	97.3	20	31.01	20	20	376.46	80.92	20
Endogenous	SMAD4	NM_005359.3	111.9	20	125.51	47.02	34.5	153.3	139.02	20
Endogenous	SMAD5	NM_005903.5	20	20	31.01	36.24	20	82.47	23.86	20
Endogenous	SMAD9	NM_001127217.2	20	20	20	20	20	51.91	20	20
Endogenous	SMC3	NM_005445.3	233.52	20	163.9	105.79	20	1452.48	101.67	20
Endogenous	SMOC1	NM_001034852.1	126.49	20	20	20	20	928.06	20	20
Endogenous	SMURF1	NM_181349.1	150.82	20	36.91	20	20	899.92	49.8	20
Endogenous	SMURF2	NM_022739.3	20	20	20	20	20	20	35.27	20
Endogenous	SNAI1	NM_005985.2	136.22	20	35.44	20	20	20	20	20
Endogenous	SNAI2	NM_003068.3	20	20	20	20	20	20	20	20
Endogenous	SNAI3	NM_178310.1	184.87	20	20	20	20	703.44	39.42	20
Endogenous	SNRPF	NM_003095.2	20	20	217.06	110.69	32.81	161.55	164.96	20
Endogenous	SOD1	NM_000454.4	20	20	20	20	20	22.32	20.75	20
Endogenous	SORD	NM_003104.4	282.17	20	38.39	51.92	20	1206.52	38.39	20
Endogenous	SOX17	NM_022454.3	20	20	20	20	20	106.73	20	20
Endogenous	SOX2	NM_003106.2	20	20	20	20	20	20	20	20
Endogenous	SOX9	NM_000346.2	20	20	20	20	20	173.19	20	20
Endogenous	SP1	NM_003109.1	447.59	20	276.12	165.55	92.69	866.44	365.2	20
Endogenous	SPARC	NM_003118.2	374.61	20	1941.73	121.47	58.18	55.3	100.64	20
Endogenous	SPARCL1	NM_004684.4	20	228.14	20	20	20	20	20	20
Endogenous	SPDEF	NM_012391.1	20	20	20	20	20	726.73	20	20
Endogenous	SPHK2	NM_020126.3	189.74	20	20	20	20	243.54	23.86	20
Endogenous	SPINK5	NM_006846.3	20	20	20	20	20	20	20	20
Endogenous	SPINT1	NM_001032367.1	20	20	36.91	94.04	20	26.68	61.21	20
Endogenous	SPOCK3	NM_001204355.1	20	20	20	20	20	29.11	20	20
Endogenous	SPP1	NM_000582.2	252.98	20	20	20	184.7	821.33	20	20
Endogenous	SRC	NM_005417.3	20	20	118.13	69.55	20	40.27	61.21	20
Endogenous	SRF	NM_003131.2	116.76	20	45.77	20	20	331.34	47.72	20
Endogenous	SRGN	NR_036430.1	15801.8	386.85	22828.2	10399.1	2242.14	4366.66	23104.9	20
Endogenous	SRPK2	NM_182692.1	204.33	20	134.37	38.2	29.09	130.99	86.11	20
Endogenous	SRPX2	NM_014467.2	20	20	20	20	20	20	20	20
Endogenous	SSTR2	NM_001050.2	107.03	20	20	20	20	381.31	20	20
Endogenous	ST14	NM_021978.3	131.36	20	60.54	31.35	20	92.17	87.15	20
Endogenous	STAB1	NM_015136.2	321.09	208.31	82.69	82.28	29.43	20	231.36	159.06
Endogenous	STAB2	NM_017564.9	20	20	20	20	20	20	20	20
Endogenous	STAT1	NM_139266.1	282.17	2221.92	739.78	1486.01	431.65	929.03	2458.85	1559.85
Endogenous	STAT3	NM_139276.2	647.05	20	531.58	282.12	96.07	718.96	514.59	20
Endogenous	SULF1	NM_001128204.1	20	20	20	20	20	21.35	20	20
Endogenous	SV2B	NM_001167580.1	228.66	20	20	20	20	1147.82	20	20
Endogenous	SYK	NM_003177.3	530.29	20	593.59	20	20	389.56	20	20
Endogenous	SYNE1	NM_015293.1	20	20	75.31	36.24	20	72.28	130.72	20
Endogenous	TACSTD2	NM_002353.2	111.9	20	51.68	24.49	20	180.95	49.8	20
Endogenous	TAL1	NM_003189.2	252.98	20	407.54	29.39	20	814.53	42.54	20
Endogenous	TBX1	NM_080646.1	20	20	20	20	20	20	20	20
Endogenous	TBX4	NM_018488.2	20	20	20	20	20	198.42	20	20
Endogenous	TBXA2R	NM_001060.3	20	20	56.11	20	20	33.47	20	20
Endogenous	TCEB1	NM_001204857.1	486.51	317.42	186.05	175.34	68.67	1482.56	335.11	20
Endogenous	TCEB2	NM_007108.2	121.63	20	20	20	20	412.85	20	20
Endogenous	TCF20	NM_005650.1	141.09	20	135.85	52.9	53.79	849.46	146.29	20
Endogenous	TCF3	NM_003200.3	20	20	20	20	20	58.7	20	20
Endogenous	TCF4	NM_003199.1	20	20	47.25	20	20	159.61	48.76	20
Endogenous	TDGF1	NM_003212.2	150.82	20	20	20	20	1161.89	20	20
Endogenous	TEK	NM_000459.3	20	20	20	20	20	20	20	20
Endogenous	TF	NM_001063.2	20	20	20	20	20	20	20	20
Endogenous	TFDP1	NM_007111.4	180.01	20	155.04	60.73	26.72	945.04	295.68	20
Endogenous	TFPI2	NM_006528.3	20	20	20	20	20	20	20	20
Endogenous	TGFB1	NM_000660.3	588.67	20	2056.9	743.5	302.76	379.86	1203.49	20
Endogenous	TGFB2	NM_003238.2	20	20	20	20	20	20	20	20
Endogenous	TGFBI	NM_000358.2	812.47	20	249.55	311.5	109.27	384.22	291.53	20
Endogenous	TGFBR2	NM_001024847.1	170.28	20	116.65	88.16	87.28	165.91	264.56	20
Endogenous	TH	NM_199292.2	20	20	20	20	20	20	20	20
Endogenous	THBS1	NM_003246.2	442.72	20	1537.14	57.79	37.55	44.15	46.69	20
Endogenous	THBS2	NM_003247.2	20	20	20	20	20	56.76	20	20
Endogenous	THBS4	NM_003248.3	20	20	20	20	20	20	20	20
Endogenous	THY1	NM_006288.2	121.63	20	20	20	20	538.01	20	20
Endogenous	TIE1	NM_005424.2	20	20	20	20	20	312.42	20	20
Endogenous	TIMP1	NM_003254.2	1722.24	20	1525.33	598.52	169.14	669.97	989.76	20
Endogenous	TIMP2	NM_003255.4	238.39	20	73.83	50.94	32.48	95.57	196.09	20
Endogenous	TIMP4	NM_003256.2	20	20	20	20	20	534.13	20	20
Endogenous	TJP2	NM_004817.2	20	20	20	25.47	20	20	21.79	20
Endogenous	TJP3	NM_014428.1	20	20	20	20	20	20	20	20
Endogenous	TLR4	NR_024168.1	481.64	20	519.76	171.43	35.86	1074.57	189.86	20
Endogenous	TMC6	NM_001127198.1	20	20	56.11	44.08	30.11	84.9	183.64	20
Endogenous	TMEM100	NM_018286.2	102.17	20	20	20	20	685.49	20	20
Endogenous	TMEM30B	NM_001017970.2	160.55	20	20	20	20	414.79	20	20
Endogenous	TMPRSS2	NM_005656.3	20	20	20	20	20	20	20	20
Endogenous	TMPRSS4	NM_019894.3	20	20	20	20	20	20	20	20
Endogenous	TMPRSS6	NM_153609.2	97.3	20	20	20	20	338.14	20	20
Endogenous	TNC	NM_002160.3	20	20	20	20	20	246.93	20	20
Endogenous	TNF	NM_000594.2	102.17	20	41.34	68.57	20	349.78	41.5	20
Endogenous	TNFRSF12A	NM_016639.1	20	20	20	20	20	93.15	20	20
Endogenous	TNFRSF1A	NM_001065.2	1357.36	20	1007.04	471.17	182.33	871.78	910.91	20
Endogenous	TNFSF10	NM_003810.2	1084.91	20	999.66	681.78	201.28	718.48	1567.64	20
Endogenous	TNFSF12	NM_003809.2	20	20	39.87	82.28	42.29	29.11	123.46	20
Endogenous	TNFSF13	NM_003808.3	267.58	20	103.36	88.16	28.42	444.87	96.49	20
Endogenous	TNMD	NM_022144.2	20	20	20	20	20	20	20	20
Endogenous	TNN	NM_022093.1	20	20	20	20	20	20	20	20
Endogenous	TNS1	NM_022648.4	20	20	94.5	20	21.65	501.14	92.34	20
Endogenous	TNXB	NM_032470.3	126.49	20	20	20	20	92.66	20	20
Endogenous	TOM1L1	NM_005486.2	20	20	38.39	20	20	20	20	20
Endogenous	TP53	NM_000546.2	20	20	95.98	105.79	22.67	110.61	47.72	20
Endogenous	TPM2	NM_003289.3	20	20	20	20	20	20	20	20
Endogenous	TPSB2	NM_024164.5	20	20	20	20	20	98	20	20
Endogenous	TPSD1	NM_012217.2	20	20	20	20	20	225.59	20	20
Endogenous	TSHR	NM_001018036.2	20	20	20	20	20	20	20	20
Endogenous	TSPAN1	NM_005727.2	20	20	20	20	20	20	20	20
Endogenous	TWIST1	NM_000474.3	20	20	20	20	20	20	20	20
Endogenous	TWIST2	NM_057179.2	20	20	20	20	20	20	20	20
Endogenous	TXNIP	NM_006472.1	369.75	20	835.76	1999.31	680.97	1006.65	2414.23	20
Endogenous	TYMP	NM_001953.3	350.29	20	225.92	595.58	150.54	351.72	1922.47	20
Endogenous	UBA52	NM_003333.3	4660.74	644.75	4574.5	2200.12	684.35	3931.5	3189.24	20
Endogenous	UTS2	NM_006786.3	20	20	20	20	20	20	20	20
Endogenous	VAMP8	NM_003761.3	189.74	20	206.72	133.22	33.83	110.12	190.9	20
Endogenous	VASH1	NM_014909.4	20	20	48.73	41.14	20	117.89	21.79	20
Endogenous	VAV2	NM_003371.3	136.22	20	20	32.33	20	596.23	20	20
Endogenous	VAV3	NM_001079874.1	20	20	20	36.24	30.78	20	51.87	20
Endogenous	VCAM1	NM_001078.3	20	20	81.21	20	20	818.9	20	20
Endogenous	VCAN	NM_004385.3	2588.22	20	565.54	632.8	402.9	953.77	833.1	20
Endogenous	VEGFA	NM_001025366.1	20	20	20	47.02	20	20	104.79	20
Endogenous	VEGFB	NM_003377.3	20	20	20	20	20	21.83	20	20
Endogenous	VEGFC	NM_005429.2	20	20	20	20	20	20	20	20
Endogenous	VEZF1	NM_007146.2	350.29	20	253.98	100.9	44.65	553.05	182.6	20
Endogenous	VHL	NM_000551.2	238.39	20	146.18	125.39	35.86	1085.72	214.76	20
Endogenous	VIM	NM_003380.2	11807.5	20	4180.25	1819.07	689.76	2849.17	4363.68	20
Endogenous	VIT	NM_053276.3	20	20	20	20	20	20	20	20
Endogenous	VPS13A	NM_033305.2	20	20	76.78	39.18	20	47.54	20	20
Endogenous	VSIG4	NM_001100431.1	107.03	20	72.35	20	20	20	20	20
Endogenous	VWA1	NM_199121.2	20	20	20	20	20	196.48	20	20
Endogenous	VWA2	NM_001272046.1	20	20	20	20	20	369.18	20	20
Endogenous	WARS	NM_004184.3	257.85	20	295.32	797.37	172.52	914.47	934.78	20
Endogenous	WIPF1	NM_001077269.1	1148.16	20	1445.59	397.71	191.13	751.95	923.36	20
Endogenous	WNT5A	NM_003392.3	20	20	20	20	20	20	20	20
Endogenous	WNT5B	NM_032642.2	111.9	20	20	20	20	489.5	36.31	20
Endogenous	WWTR1	NM_001168278.1	20	20	20	20	20	20	20	20
Endogenous	ZC3H12A	NM_025079.2	243.25	20	20	20	20	742.74	28.01	20
Endogenous	ZCCHC24	XM_005269604.1	20	20	20	20	20	20	20	20
Endogenous	ZEB1	NM_001128128.1	189.74	20	67.92	20	20	814.53	20	20
Endogenous	ZEB2	NM_014795.3	257.85	20	225.92	142.04	43.98	158.15	200.24	20
Endogenous	ZFPM2	NM_012082.3	20	20	20	20	20	508.9	20	20
Endogenous	ZFYVE16	NM_001105251.2	262.71	20	134.37	98.94	49.05	786.88	128.65	20
Endogenous	ZFYVE9	NM_004799.2	102.17	20	20	20	20	843.64	20	20
Housekeeping	AGK	NM_018238.3	20	20	42.82	22.53	20	68.89	60.17	20
Housekeeping	AMMECR1L	NM_001199140.1	126.49	20	48.73	22.53	20	725.27	20	20
Housekeeping	CC2D1B	NM_032449.2	20	20	20	20	20	25.23	20.75	20
Housekeeping	CNOT10	NM_001256741.1	20	20	57.59	65.63	35.86	59.67	47.72	20
Housekeeping	CNOT4	NM_001190848.1	20	20	88.6	38.2	20	71.31	84.04	20
Housekeeping	COG7	NM_153603.3	20	20	33.96	34.29	20	20	26.97	20
Housekeeping	DDX50	NM_024045.1	20	20	38.39	42.12	20	100.42	41.5	20
Housekeeping	DHX16	NM_001164239.1	155.68	20	64.97	34.29	20	601.08	71.59	20
Housekeeping	DNAJC14	NM_032364.5	20	20	20	20	20	109.15	20	20
Housekeeping	EDC3	NM_001142443.1	20	20	50.2	20	20	74.23	20	20
Housekeeping	EIF2B4	NM_172195.3	145.95	20	44.3	26.45	20	531.22	42.54	20
Housekeeping	ERCC3	NM_000122.1	20	20	20	20	20	20	29.05	20
Housekeeping	FCF1	NM_015962.4	111.9	20	51.68	49.96	39.24	634.07	147.32	20
Housekeeping	GPATCH3	NM_022078.2	194.6	20	35.44	20	20	404.6	36.31	20
Housekeeping	HDAC3	NM_003883.2	209.2	20	79.74	34.29	20	554.99	66.4	20
Housekeeping	MRPS5	NM_031902.3	20	20	66.45	86.2	21.65	101.39	210.61	20
Housekeeping	MTMR14	NM_022485.3	218.93	20	211.15	190.04	79.16	149.42	325.77	20
Housekeeping	NOL7	NM_016167.3	20	20	78.26	132.24	34.5	108.18	172.22	20
Housekeeping	NUBP1	NM_001278506.1	20	20	38.39	48.98	20	31.53	42.54	20
Housekeeping	PRPF38A	NM_032864.3	126.49	20	189	217.47	70.36	175.13	201.27	20
Housekeeping	SAP130	NM_024545.3	20	20	29.53	27.43	20	27.65	39.42	20
Housekeeping	SF3A3	NM_006802.2	20	20	51.68	49.96	35.52	907.68	144.21	20
Housekeeping	TLK2	NM_006852.2	335.69	20	152.09	34.29	28.08	839.76	67.44	20
Housekeeping	TMUB2	NM_024107.2	423.26	20	209.68	101.88	27.74	1023.14	191.94	20
Housekeeping	TRIM39	NM_021253.3	301.63	20	38.39	25.47	20	766.99	47.72	20
Housekeeping	USP39	NM_001256725.1	102.17	20	160.95	63.67	23.34	111.58	72.62	20
Housekeeping	ZC3H14	NM_001160103.1	165.41	20	33.96	20	20	806.29	33.2	20
Housekeeping	ZKSCAN5	NM_014569.3	20	20	20	20	20	373.55	20	20
Housekeeping	ZNF143	NM_003442.5	180.01	20	109.27	47.02	20	89.26	101.67	20
Housekeeping	ZNF346	NM_012279.2	199.47	20	60.54	20.57	20	710.23	20	20
