# Supplementary material for: Pro-metastatic and mesenchymal gene expression signatures characterize circulating tumor cells of neuroblastoma patients with bone marrow metastases and relapse
Source: Front Oncol. 2022 Sep 13;12:939460. doi: 10.3389/fonc.2022.939460 (PMC9513238; doi:10.3389/fonc.2022.939460)
Supplement: Supplementary file 3 [file DataSheet_3.xlsx]

## Sheet: Legend
Worksheet	Legend
Pathway 1	NanoString Pancancer Pathways genes differentially expressed in tumors with unfavorable versus favorable histology
Pathway 2	NanoString Pancancer Pathways genes differentially expressed in stage IV tumors versus stage I-III tumors
Pathway 3	NanoString Pancancer Pathways genes differentially expressed in tumors with COG high risk versus low-intermediate risk
Pathway 4	NanoString Pancancer Pathways genes differentially expressed in tumors with malignant histology versus benign histology (ganglioneuroma)
Pathway 5	NanoString Pancancer Pathways genes differentially expressed in tumors with lymph node metastases versus tumors with no lymph node metastases
Pathway 6	NanoString Pancancer Pathways genes differentially expressed in tumors with liver metastases versus tumors with no liver metastases
Pathway 7	NanoString Pancancer Pathways genes differentially expressed in tumors with bone marrow metastases versus tumors with no bone marrow metastases
Pathway 8	NanoString Pancancer Pathways genes differentially expressed in tumors with bone metastases versus tumors with no bone metastases
Pathway 9	NanoString Pancancer Pathways genes differentially expressed in tumors with lung metastases versus tumors with no lung metastases
Pathway 10	NanoString Pancancer Pathways genes differentially expressed in tumors with MYCN amplification versus no MYCN amplification
Pathway 11	NanoString Pancancer Pathways genes differentially expressed in tumors with 1p deletion versus no 1p deletion
Pathway 12	NanoString Pancancer Pathways genes differentially expressed in tumors with relapse versus no relapse
Progression 1	NanoString Pancancer Progression genes differentially expressed in tumors with unfavorable versus favorable histology
Progression 2	NanoString Pancancer Progression genes differentially expressed in stage IV tumors versus stage I-III tumors
Progression 3	NanoString Pancancer Progression genes differentially expressed in tumors with COG high risk versus low-intermediate risk
Progression 4	NanoString Pancancer Progression genes differentially expressed in tumors with malignant histology versus benign histology (ganglioneuroma)
Progression 5	NanoString Pancancer Progression genes differentially expressed in tumors with lymph node metastases versus tumors with no lymph node metastases
Progression 6	NanoString Pancancer Progression genes differentially expressed in tumors with liver metastases versus tumors with no liver metastases
Progression 7	NanoString Pancancer Progression genes differentially expressed in tumors with bone marrow metastases versus tumors with no bone marrow metastases
Progression 8	NanoString Pancancer Progression genes differentially expressed in tumors with bone metastases versus tumors with no bone metastases
Progression 9	NanoString Pancancer Progression genes differentially expressed in tumors with lung metastases versus tumors with no lung metastases
Progression 10	NanoString Pancancer Progression genes differentially expressed in tumors with MYCN amplification versus no MYCN amplification
Progression 11	NanoString Pancancer Progression genes differentially expressed in tumors with 1p deletion versus no 1p deletion
Progression 12	NanoString Pancancer Progression genes differentially expressed in tumors with relapse versus no relapse
Progression 13	NanoString Pancancer Progression genes differentially expressed in CTCs vs DTCs, among patients with bone marrow metastases

## Sheet: Pathway 1
	Log2 foldchange	Std Error (log2)	Lower CL (log2)	Upper CL (log2)	Linear foldchange	Lower CL (linear)	Upper CL (linear)	P-value	Benjamini-Hochberg p-adj.value	method	Gene.sets	probe.ID
SPP1-mRNA	4.64	1.01	2.67	6.61	24.9	6.35	97.6	0.000751	0.243	lm.nb	PI3K	NM_000582.2:760
IRAK3-mRNA	1.29	0.333	0.636	1.94	2.44	1.55	3.84	0.00262	0.259	lm.nb	CC.PLS.Apop	NM_007199.1:1735
SOCS2-mRNA	3.2	0.885	1.46	4.93	9.17	2.76	30.5	0.00407	0.259	lm.nb	JAK-STAT	NM_003877.3:1020
SPOP-mRNA	3.7	1.05	1.65	5.75	13	3.13	53.6	0.00469	0.259	lm.nb	Driver Gene	NM_001007226.1:2726
NFKBIZ-mRNA	1.99	0.601	0.81	3.17	3.97	1.75	8.97	0.00698	0.259	lm.nb	TXmisReg	NM_001005474.1:2030
MCM2-mRNA	3.55	1.07	1.45	5.65	11.7	2.72	50.3	0.007	0.259	lm.nb	CC.PLS.Apop, Neuroblastoma-Adr	NM_004526.2:2945
MPL-mRNA	2.63	0.807	1.05	4.21	6.2	2.07	18.6	0.00759	0.259	lm.nb	Driver Gene, JAK-STAT	NM_005373.2:895
CDC14B-mRNA	3.53	1.1	1.38	5.68	11.5	2.61	51.1	0.00814	0.259	lm.nb	CC.PLS.Apop	NM_003671.3:4940
SOCS3-mRNA	3.25	1.02	1.25	5.25	9.5	2.38	38	0.00871	0.259	lm.nb	JAK-STAT	NM_003955.3:1870
MMP9-mRNA	3.3	1.04	1.27	5.34	9.88	2.41	40.5	0.00876	0.259	lm.nb	TXmisReg	NM_004994.2:1530
CDKN1A-mRNA	2.02	0.635	0.773	3.26	4.05	1.71	9.59	0.0088	0.259	lm.nb	CC.PLS.Apop, PI3K, TXmisReg	NM_000389.2:1975
TET2-mRNA	0.832	0.271	0.302	1.36	1.78	1.23	2.57	0.0106	0.282	lm.nb	Driver Gene	NM_001127208.2:2882
GNAQ-mRNA	1.12	0.376	0.382	1.85	2.17	1.3	3.61	0.0126	0.282	lm.nb	Driver Gene	NM_002072.2:1100
AXIN1-mRNA	2.23	0.751	0.757	3.7	4.69	1.69	13	0.0128	0.282	lm.nb	Driver Gene, Wnt	NM_181050.1:135
SPRY2-mRNA	2.92	0.984	0.992	4.85	7.57	1.99	28.8	0.0141	0.282	Wald	JAK-STAT	NM_005842.2:85
PDGFB-mRNA	2.94	1.04	0.913	4.98	7.7	1.88	31.5	0.0161	0.282	lm.nb	MAPK, PI3K, RAS	NM_033016.2:1480
PTEN-mRNA	0.891	0.314	0.276	1.51	1.85	1.21	2.84	0.0161	0.282	lm.nb	Driver Gene, PI3K	NM_000314.3:1675
COL4A4-mRNA	3.67	1.31	1.1	6.23	12.7	2.15	75	0.0171	0.282	lm.nb	PI3K	NM_000092.4:8255
APH1B-mRNA	2.62	0.939	0.784	4.46	6.17	1.72	22.1	0.0174	0.282	lm.nb	Notch	NM_001145646.1:2930
SOS2-mRNA	1.13	0.405	0.335	1.92	2.19	1.26	3.79	0.0176	0.282	lm.nb	JAK-STAT, MAPK, PI3K, RAS	NM_006939.2:3845
CASP10-mRNA	2.8	1.03	0.779	4.82	6.95	1.72	28.2	0.0201	0.282	lm.nb	CC.PLS.Apop	NM_032977.3:20
LIG4-mRNA	2.17	0.798	0.602	3.73	4.49	1.52	13.3	0.0201	0.282	lm.nb	DNARepair	NM_002312.3:2623
PRKAR2A-mRNA	2.42	0.895	0.666	4.18	5.36	1.59	18.1	0.0205	0.282	lm.nb	CC.PLS.Apop	NM_004157.2:1590
TNF-mRNA	2.16	0.807	0.573	3.74	4.45	1.49	13.3	0.0218	0.282	lm.nb	CC.PLS.Apop, MAPK, TGF-B	NM_000594.2:1010
CHEK2-mRNA	2.86	1.09	0.727	5	7.27	1.66	31.9	0.0235	0.282	lm.nb	CC.PLS.Apop	NM_007194.3:140
FEN1-mRNA	2.3	0.885	0.567	4.03	4.93	1.48	16.4	0.0247	0.282	lm.nb	DNARepair	NM_004111.4:425
NR4A1-mRNA	1.56	0.604	0.376	2.74	2.95	1.3	6.69	0.0254	0.282	lm.nb	MAPK, PI3K	NM_173157.1:1575
SMAD2-mRNA	1.89	0.736	0.452	3.34	3.72	1.37	10.1	0.0259	0.282	lm.nb	CC.PLS.Apop, Driver Gene, TGF-B	NM_001003652.1:4500
KLF4-mRNA	2.08	0.807	0.495	3.66	4.22	1.41	12.6	0.0259	0.282	lm.nb	Driver Gene, Neuroblastoma-Mes	NM_004235.4:1980
PBX3-mRNA	1.57	0.617	0.357	2.78	2.96	1.28	6.85	0.0276	0.282	lm.nb	Neuroblastoma-Adr, TXmisReg	NM_006195.5:2050
MPO-mRNA	2.99	1.18	0.679	5.29	7.93	1.6	39.2	0.0276	0.282	lm.nb	TXmisReg	NM_000250.1:545
MCM4-mRNA	2.37	0.943	0.518	4.21	5.16	1.43	18.6	0.029	0.282	lm.nb	CC.PLS.Apop	NM_182746.1:1200
ANGPT1-mRNA	2.86	1.14	0.623	5.1	7.27	1.54	34.4	0.0293	0.282	lm.nb	PI3K, RAS	NM_001146.3:2080
BCL2L1-mRNA	1.65	0.659	0.355	2.94	3.13	1.28	7.66	0.0296	0.282	lm.nb	CC.PLS.Apop, JAK-STAT, PI3K, RAS, TXmisReg	NM_138578.1:1560
ERCC6-mRNA	1.89	0.77	0.385	3.4	3.71	1.31	10.6	0.0317	0.293	lm.nb	DNARepair	NM_000124.2:3235
RAD50-mRNA	2.7	1.1	0.534	4.86	6.48	1.45	29	0.0326	0.294	lm.nb	DNARepair	NM_005732.2:5397
EGF-mRNA	1.78	0.767	0.276	3.28	3.43	1.21	9.73	0.0406	0.346	lm.nb	MAPK, PI3K, RAS	NM_001963.3:3930
KIF1B-mRNA	1.39	0.611	0.197	2.59	2.63	1.15	6.03	0.0434	0.346	lm.nb		NM_183416.3:415
E2F1-mRNA	2.14	0.94	0.298	3.98	4.41	1.23	15.8	0.0438	0.346	lm.nb	CC.PLS.Apop	NM_005225.1:935
RPS27A-mRNA	-1.03	0.452	-1.92	-0.142	0.49	0.265	0.906	0.044	0.346	lm.nb	DNARepair	NM_002954.5:650
STMN1-mRNA	2.03	0.9	0.269	3.8	4.09	1.21	13.9	0.0452	0.346	lm.nb	MAPK	NM_203401.1:478
BARD1-mRNA	1.48	0.658	0.192	2.77	2.79	1.14	6.82	0.0457	0.346	lm.nb		NM_000465.3:2262
CREB3L4-mRNA	2.44	1.09	0.309	4.58	5.44	1.24	23.9	0.0464	0.346	lm.nb	PI3K	NM_130898.2:1505
CASP9-mRNA	2.49	1.11	0.308	4.67	5.61	1.24	25.4	0.0469	0.346	lm.nb	CC.PLS.Apop, PI3K	NM_001229.2:1805
FANCF-mRNA	2.14	0.972	0.238	4.05	4.42	1.18	16.6	0.0496	0.347	lm.nb	DNARepair	NM_022725.2:845
FOXO4-mRNA	1.73	0.785	0.19	3.27	3.31	1.14	9.63	0.0499	0.347	lm.nb	RAS	NM_005938.2:35
MLLT4-mRNA	2	0.911	0.215	3.78	4	1.16	13.8	0.0504	0.347	lm.nb	RAS	NM_005936.2:1560
ITGB3-mRNA	1.59	0.744	0.132	3.05	3.01	1.1	8.28	0.0559	0.362	lm.nb	PI3K	NM_000212.2:4485
PDGFA-mRNA	1.84	0.87	0.138	3.55	3.59	1.1	11.7	0.0577	0.362	lm.nb	MAPK, PI3K, RAS, TXmisReg	NM_002607.5:2460
PBRM1-mRNA	1.54	0.727	0.113	2.96	2.9	1.08	7.8	0.058	0.362	lm.nb	Driver Gene	NM_181042.3:6100
TNFRSF10B-mRNA	1.83	0.866	0.133	3.53	3.56	1.1	11.5	0.0582	0.362	lm.nb	CC.PLS.Apop	NM_003842.3:565
NFKBIA-mRNA	1.85	0.879	0.124	3.57	3.6	1.09	11.9	0.0594	0.362	lm.nb	CC.PLS.Apop	NM_020529.1:945
B2M-mRNA	2.51	1.19	0.165	4.85	5.68	1.12	28.8	0.0598	0.362	lm.nb	Driver Gene, Neuroblastoma-Mes	NM_004048.2:25
RAC1-mRNA	1.36	0.655	0.0772	2.64	2.57	1.05	6.25	0.0619	0.362	lm.nb	MAPK, PI3K, RAS, Wnt	NM_198829.1:1250
PPP3CB-mRNA	1.38	0.674	0.0633	2.7	2.61	1.04	6.52	0.0645	0.362	lm.nb	CC.PLS.Apop, MAPK, Wnt	NM_001142354.1:1690
CACNB2-mRNA	2.03	0.99	0.0895	3.97	4.08	1.06	15.7	0.0649	0.362	lm.nb	MAPK	NM_000724.3:2610
PRKCB-mRNA	1.42	0.695	0.0587	2.78	2.68	1.04	6.89	0.0656	0.362	lm.nb	MAPK, RAS, Wnt	NM_212535.1:1750
PRKAR2B-mRNA	1.8	0.887	0.0629	3.54	3.49	1.04	11.6	0.0672	0.362	lm.nb	CC.PLS.Apop	NM_002736.2:1350
SOS1-mRNA	1.52	0.748	0.0528	2.99	2.87	1.04	7.93	0.0672	0.362	lm.nb	JAK-STAT, MAPK, PI3K, RAS	NM_005633.2:1635
IL8-mRNA	3.44	1.7	0.11	6.77	10.9	1.08	109	0.0678	0.362	loglinear	TXmisReg	NM_000584.2:25
PRDM1-mRNA	-0.761	0.384	-1.51	-0.00906	0.59	0.35	0.994	0.0728	0.362	lm.nb	Driver Gene	NM_182907.1:310
PIK3CB-mRNA	1.24	0.626	0.0121	2.46	2.36	1.01	5.52	0.0733	0.362	lm.nb	CC.PLS.Apop, JAK-STAT, PI3K, RAS	NM_006219.1:2945
APC-mRNA	0.939	0.475	0.00889	1.87	1.92	1.01	3.65	0.0734	0.362	lm.nb	Driver Gene, Wnt	NM_000038.3:6850
MYB-mRNA	2.05	1.04	0.0168	4.08	4.13	1.01	16.9	0.0737	0.362	lm.nb	PI3K	NM_005375.2:3145
GADD45A-mRNA	1.4	0.717	-0.000241	2.81	2.65	1	7.01	0.0759	0.362	lm.nb	CC.PLS.Apop, MAPK	NM_001924.2:865
SKP2-mRNA	3.34	1.69	0.0325	6.66	10.2	1.02	101	0.076	0.362	Wald	CC.PLS.Apop	NM_005983.2:615
CDKN2B-mRNA	1.86	0.952	-0.0044	3.73	3.64	0.997	13.3	0.0764	0.362	lm.nb	CC.PLS.Apop, TGF-B	NM_004936.3:1175
AKT2-mRNA	1.08	0.555	-0.00298	2.17	2.12	0.998	4.51	0.0765	0.362	lm.nb	CC.PLS.Apop, JAK-STAT, MAPK, PI3K, RAS	NM_001626.2:1450
MDC1-mRNA	1.82	0.937	-0.0134	3.66	3.54	0.991	12.6	0.0777	0.362	lm.nb	DNARepair	NM_014641.2:6719
DDIT4-mRNA	1.68	0.865	-0.0186	3.37	3.2	0.987	10.4	0.0786	0.362	lm.nb	PI3K	NM_019058.2:85
ACVR1B-mRNA	1.68	0.869	-0.0237	3.38	3.2	0.984	10.4	0.0794	0.362	lm.nb	Driver Gene, Neuroblastoma-Adr, TGF-B	NM_004302.3:1700
TNFAIP3-mRNA	0.667	0.347	-0.0139	1.35	1.59	0.99	2.54	0.0812	0.363	lm.nb	Driver Gene	NM_006290.2:260
TCF7L1-mRNA	2.15	1.13	-0.064	4.36	4.43	0.957	20.5	0.0835	0.363	lm.nb	Wnt	NM_031283.1:2215
JAK2-mRNA	1.47	0.775	-0.0465	2.99	2.78	0.968	7.96	0.0839	0.363	lm.nb	Driver Gene, JAK-STAT, PI3K	NM_004972.2:455
THBS1-mRNA	1.65	0.867	-0.0526	3.35	3.13	0.964	10.2	0.084	0.363	lm.nb	Neuroblastoma-Mes, PI3K, TGF-B	NM_003246.2:3465
RASA4-mRNA	2.05	1.1	-0.095	4.2	4.15	0.936	18.4	0.0878	0.367	lm.nb	RAS	NM_001079877.2:5330
HDAC2-mRNA	0.974	0.52	-0.0455	1.99	1.96	0.969	3.98	0.0879	0.367	lm.nb	CC.PLS.Apop, ChromMod, Notch, TXmisReg	NM_001527.1:930
LTBP1-mRNA	2.04	1.09	-0.0979	4.17	4.11	0.934	18.1	0.0883	0.367	lm.nb	Neuroblastoma-Mes, TGF-B	NM_000627.3:4124
NSD1-mRNA	1.52	0.823	-0.0934	3.13	2.87	0.937	8.78	0.0919	0.376	lm.nb	ChromMod	NM_022455.4:10655
TLR4-mRNA	1.99	1.09	-0.136	4.12	3.97	0.91	17.4	0.0937	0.376	loglinear	PI3K	NM_138554.2:2570
TFDP1-mRNA	1.5	0.821	-0.111	3.11	2.82	0.926	8.61	0.0954	0.376	lm.nb	CC.PLS.Apop, TGF-B	NM_007111.4:1826
POLR2D-mRNA	1.31	0.724	-0.106	2.73	2.48	0.929	6.64	0.097	0.376	lm.nb	DNARepair	NM_004805.3:1476
PCNA-mRNA	1.4	0.774	-0.114	2.92	2.64	0.924	7.56	0.0972	0.376	lm.nb	CC.PLS.Apop, DNARepair	NM_002592.2:280
GLI1-mRNA	1.99	1.1	-0.168	4.16	3.98	0.89	17.8	0.098	0.376	lm.nb	HH	NM_005269.1:2885
IL5RA-mRNA	2.26	1.25	-0.196	4.71	4.78	0.873	26.1	0.0987	0.376	lm.nb	JAK-STAT	NM_000564.3:210
DNMT3A-mRNA	1.37	0.782	-0.166	2.9	2.58	0.892	7.47	0.108	0.406	lm.nb	Driver Gene	NM_022552.3:3835
HIST1H3H-mRNA	1.32	0.759	-0.166	2.81	2.5	0.892	7.02	0.109	0.406	lm.nb	TXmisReg	NM_003536.2:355
CASP3-mRNA	0.75	0.432	-0.0964	1.6	1.68	0.935	3.02	0.11	0.406	lm.nb	CC.PLS.Apop, MAPK	NM_032991.2:685
DTX4-mRNA	1.58	0.92	-0.222	3.38	2.99	0.857	10.4	0.114	0.414	lm.nb	Notch	NM_015177.1:4820
THEM4-mRNA	1.93	1.14	-0.301	4.15	3.8	0.812	17.8	0.118	0.425	lm.nb	PI3K	NM_053055.4:764
ITGA2-mRNA	3.6	2.11	-0.547	7.74	12.1	0.685	214	0.12	0.426	Wald	PI3K	NM_002203.2:475
PRKCA-mRNA	1.76	1.05	-0.307	3.82	3.38	0.809	14.2	0.123	0.434	lm.nb	MAPK, PI3K, RAS, Wnt	NM_002737.2:5560
PRKDC-mRNA	1.1	0.671	-0.213	2.42	2.15	0.863	5.34	0.129	0.438	lm.nb	CC.PLS.Apop, DNARepair	NM_006904.6:12750
ZBTB16-mRNA	1.11	0.675	-0.214	2.43	2.16	0.862	5.39	0.129	0.438	lm.nb	TXmisReg	NM_006006.4:1585
POLR2J-mRNA	1.36	0.83	-0.269	2.98	2.56	0.83	7.91	0.13	0.438	lm.nb	DNARepair	NM_006234.4:618
NBN-mRNA	0.776	0.476	-0.156	1.71	1.71	0.898	3.27	0.131	0.438	lm.nb	DNARepair	NM_001024688.1:1105
TGFB1-mRNA	0.917	0.563	-0.186	2.02	1.89	0.879	4.06	0.132	0.438	lm.nb	CC.PLS.Apop, MAPK, TGF-B	NM_000660.3:1260
ETS2-mRNA	0.81	0.499	-0.168	1.79	1.75	0.89	3.46	0.133	0.438	lm.nb	RAS	NM_005239.4:1175
CASP7-mRNA	1.5	0.927	-0.316	3.32	2.83	0.803	9.97	0.134	0.438	lm.nb	CC.PLS.Apop	NM_001227.3:915
LEF1-mRNA	-1.22	0.761	-2.72	0.266	0.428	0.152	1.2	0.136	0.44	lm.nb	Wnt	NM_016269.3:1165
SMARCA4-mRNA	1.17	0.742	-0.282	2.63	2.25	0.823	6.18	0.142	0.446	lm.nb	Driver Gene	NM_003072.3:5400
ATR-mRNA	1.56	0.986	-0.375	3.49	2.94	0.771	11.2	0.143	0.446	lm.nb	CC.PLS.Apop	NM_001184.2:565
DUSP6-mRNA	0.607	0.386	-0.15	1.36	1.52	0.901	2.57	0.144	0.446	lm.nb	MAPK, Neuroblastoma-Mes, TXmisReg	NM_001946.2:1535
SMC3-mRNA	1.13	0.718	-0.279	2.53	2.19	0.824	5.79	0.144	0.446	lm.nb	CC.PLS.Apop	NM_005445.3:3525
CD40-mRNA	1.49	0.951	-0.371	3.36	2.81	0.773	10.2	0.145	0.446	lm.nb	TXmisReg	NM_001250.4:1265
GRB2-mRNA	0.432	0.278	-0.113	0.977	1.35	0.924	1.97	0.149	0.455	lm.nb	JAK-STAT, MAPK, PI3K, RAS	NM_002086.4:412
JAK3-mRNA	0.611	0.401	-0.176	1.4	1.53	0.885	2.63	0.156	0.473	lm.nb	Driver Gene, JAK-STAT, PI3K	NM_000215.2:1715
GTF2H3-mRNA	1.2	0.801	-0.372	2.77	2.29	0.773	6.81	0.163	0.489	lm.nb	DNARepair	NM_001516.3:70
EIF4EBP1-mRNA	1.27	0.855	-0.405	2.95	2.41	0.755	7.72	0.165	0.491	lm.nb	PI3K	NM_004095.3:363
TNFSF10-mRNA	1	0.679	-0.332	2.33	2	0.795	5.03	0.169	0.494	lm.nb	CC.PLS.Apop	NM_003810.2:115
PTCH1-mRNA	1.69	1.16	-0.593	3.97	3.22	0.663	15.7	0.175	0.494	lm.nb	Driver Gene, HH	NM_000264.3:5420
CTNNB1-mRNA	1.55	1.07	-0.549	3.65	2.92	0.683	12.5	0.176	0.494	lm.nb	Driver Gene, Wnt	NM_001904.3:2265
CD14-mRNA	0.768	0.531	-0.273	1.81	1.7	0.828	3.5	0.176	0.494	lm.nb	MAPK, TXmisReg	NM_000591.2:885
CREB5-mRNA	0.518	0.359	-0.185	1.22	1.43	0.88	2.33	0.177	0.494	lm.nb	PI3K	NM_182898.2:1885
EZH2-mRNA	1.11	0.768	-0.397	2.61	2.16	0.759	6.12	0.177	0.494	lm.nb	Driver Gene	NM_004456.3:190
RAC2-mRNA	-0.456	0.316	-1.08	0.164	0.729	0.474	1.12	0.177	0.494	lm.nb	MAPK, RAS, Wnt	NM_002872.3:1069
JUN-mRNA	1.7	1.19	-0.62	4.03	3.26	0.651	16.3	0.178	0.494	lm.nb	MAPK, Wnt	NM_002228.3:140
SUV39H2-mRNA	1.34	0.938	-0.5	3.18	2.53	0.707	9.05	0.181	0.496	lm.nb	ChromMod	NM_024670.3:2035
PTPN11-mRNA	0.763	0.539	-0.293	1.82	1.7	0.816	3.53	0.184	0.496	lm.nb	Driver Gene, JAK-STAT, RAS	NM_002834.3:1480
KRAS-mRNA	0.506	0.359	-0.198	1.21	1.42	0.872	2.31	0.187	0.496	lm.nb	Driver Gene, MAPK, PI3K, RAS	NM_004985.3:1790
FBXW7-mRNA	1.18	0.839	-0.464	2.82	2.27	0.725	7.08	0.187	0.496	lm.nb	Driver Gene	NM_018315.4:1480
CDKN2D-mRNA	0.625	0.445	-0.247	1.5	1.54	0.843	2.82	0.188	0.496	lm.nb	CC.PLS.Apop	NM_001800.3:870
IL7R-mRNA	-1.02	0.724	-2.43	0.404	0.495	0.185	1.32	0.188	0.496	lm.nb	JAK-STAT, PI3K	NM_002185.2:1610
H2AFX-mRNA	0.916	0.661	-0.379	2.21	1.89	0.769	4.63	0.193	0.505	lm.nb	DNARepair	NM_002105.2:1392
MAP2K6-mRNA	0.752	0.548	-0.321	1.83	1.68	0.8	3.54	0.197	0.507	lm.nb	MAPK	NM_002758.3:555
IGF1R-mRNA	1.13	0.828	-0.488	2.76	2.2	0.713	6.76	0.198	0.507	lm.nb	PI3K, RAS, TXmisReg	NM_000875.2:455
ARID1B-mRNA	0.531	0.389	-0.233	1.29	1.44	0.851	2.45	0.2	0.507	lm.nb	Driver Gene	NM_020732.3:6335
RRAS2-mRNA	1.66	1.22	-0.737	4.06	3.16	0.6	16.7	0.202	0.507	lm.nb	MAPK, RAS	NM_001102669.2:1785
FUT8-mRNA	1.07	0.789	-0.476	2.62	2.1	0.719	6.13	0.202	0.507	lm.nb	TXmisReg	NM_004480.4:2841
MLH1-mRNA	0.702	0.525	-0.327	1.73	1.63	0.797	3.32	0.208	0.518	lm.nb	Driver Gene	NM_000249.2:1605
BAX-mRNA	-0.438	0.333	-1.09	0.214	0.738	0.469	1.16	0.215	0.525	lm.nb	CC.PLS.Apop	NM_138761.3:342
KDM6A-mRNA	1.01	0.765	-0.494	2.51	2.01	0.71	5.68	0.215	0.525	lm.nb	Driver Gene, TXmisReg	NM_021140.2:2590
MAPK8-mRNA	0.763	0.586	-0.385	1.91	1.7	0.766	3.76	0.219	0.525	lm.nb	MAPK, Neuroblastoma-Adr, RAS, Wnt	NM_002750.2:945
PTCRA-mRNA	1.28	0.986	-0.65	3.21	2.43	0.637	9.28	0.22	0.525	lm.nb	Notch, TXmisReg	NM_138296.2:507
NRAS-mRNA	1.92	1.48	-0.974	4.81	3.78	0.509	28.1	0.22	0.525	loglinear	Driver Gene, MAPK, PI3K, RAS	NM_002524.3:877
PIK3R5-mRNA	1.6	1.24	-0.831	4.03	3.03	0.562	16.3	0.224	0.525	loglinear	CC.PLS.Apop, JAK-STAT, PI3K, RAS	NM_001142633.1:3335
CDKN1C-mRNA	1.4	1.09	-0.731	3.53	2.64	0.602	11.6	0.224	0.525	lm.nb	CC.PLS.Apop	NM_000076.2:1605
TBL1XR1-mRNA	0.514	0.4	-0.27	1.3	1.43	0.829	2.46	0.225	0.525	lm.nb	Wnt	NM_024665.4:915
UBB-mRNA	1.17	0.906	-0.608	2.94	2.25	0.656	7.7	0.226	0.525	Wald	DNARepair	NM_018955.2:15
CAPN2-mRNA	0.647	0.506	-0.345	1.64	1.57	0.787	3.11	0.228	0.525	lm.nb	CC.PLS.Apop, Neuroblastoma-Mes	NM_001748.4:2085
CCNB1-mRNA	1.1	0.864	-0.591	2.79	2.15	0.664	6.93	0.228	0.525	lm.nb	CC.PLS.Apop	NM_031966.2:715
MNAT1-mRNA	1.53	1.21	-0.84	3.91	2.9	0.559	15	0.231	0.525	lm.nb	DNARepair	NM_002431.2:975
KAT2B-mRNA	0.726	0.574	-0.398	1.85	1.65	0.759	3.61	0.232	0.525	lm.nb	Notch	NM_003884.3:1220
EP300-mRNA	0.444	0.355	-0.253	1.14	1.36	0.839	2.2	0.238	0.526	lm.nb	CC.PLS.Apop, Driver Gene, JAK-STAT, Notch, TGF-B, Wnt	NM_001429.2:715
CREBBP-mRNA	0.649	0.522	-0.374	1.67	1.57	0.772	3.19	0.239	0.526	lm.nb	CC.PLS.Apop, ChromMod, Driver Gene, JAK-STAT, Notch, TGF-B, Wnt	NM_004380.2:8855
MAD2L2-mRNA	0.816	0.657	-0.473	2.1	1.76	0.72	4.3	0.241	0.526	lm.nb	CC.PLS.Apop, DNARepair	NM_001127325.1:290
NFKB1-mRNA	0.891	0.718	-0.517	2.3	1.85	0.699	4.92	0.241	0.526	lm.nb	CC.PLS.Apop, MAPK, PI3K, RAS, TXmisReg	NM_003998.2:1675
HDAC6-mRNA	-1.01	0.811	-2.6	0.58	0.497	0.165	1.49	0.242	0.526	Wald	ChromMod	NM_006044.2:536
RB1-mRNA	0.399	0.322	-0.233	1.03	1.32	0.851	2.04	0.242	0.526	lm.nb	CC.PLS.Apop, Driver Gene	NM_000321.1:2110
TIAM1-mRNA	0.908	0.737	-0.537	2.35	1.88	0.689	5.11	0.244	0.527	lm.nb	Neuroblastoma-Adr, RAS	NM_003253.2:5620
RUNX1-mRNA	0.872	0.717	-0.533	2.28	1.83	0.691	4.85	0.249	0.532	lm.nb	Driver Gene, TXmisReg	NM_001754.4:635
NF1-mRNA	0.995	0.818	-0.609	2.6	1.99	0.656	6.06	0.25	0.532	lm.nb	Driver Gene, MAPK, RAS	NM_000267.2:1035
CDC7-mRNA	2.58	2.13	-1.6	6.76	5.98	0.33	109	0.254	0.538	Wald	CC.PLS.Apop	NM_003503.2:805
BMP6-mRNA	1.05	0.901	-0.712	2.82	2.08	0.61	7.05	0.267	0.562	lm.nb	TGF-B	NM_001718.2:1045
FOS-mRNA	0.788	0.678	-0.542	2.12	1.73	0.687	4.34	0.27	0.565	lm.nb	MAPK	NM_005252.2:1475
H3F3A-mRNA	-0.547	0.477	-1.48	0.388	0.685	0.358	1.31	0.276	0.572	lm.nb	Driver Gene, TXmisReg	NM_002107.3:190
NOTCH2-mRNA	1.11	0.968	-0.79	3	2.15	0.578	8.02	0.277	0.572	lm.nb	Driver Gene, Neuroblastoma-Mes, Notch	NM_024408.3:2842
CEBPA-mRNA	0.705	0.624	-0.519	1.93	1.63	0.698	3.81	0.283	0.581	lm.nb	Driver Gene, TXmisReg	NM_004364.2:1320
MCM7-mRNA	0.988	0.886	-0.748	2.72	1.98	0.596	6.61	0.288	0.587	lm.nb	CC.PLS.Apop, Neuroblastoma-Adr	NM_182776.1:1325
PHF6-mRNA	0.892	0.803	-0.681	2.47	1.86	0.624	5.52	0.29	0.587	lm.nb	Driver Gene	NM_032335.3:85
DDB2-mRNA	0.968	0.883	-0.763	2.7	1.96	0.589	6.49	0.296	0.591	lm.nb	DNARepair	NM_000107.1:840
ITGB7-mRNA	-0.68	0.622	-1.9	0.538	0.624	0.268	1.45	0.297	0.591	lm.nb	PI3K, TXmisReg	NM_000889.1:1278
NUMBL-mRNA	1.71	1.55	-1.33	4.75	3.26	0.397	26.9	0.297	0.591	Wald	Notch	NM_004756.3:591
EPOR-mRNA	0.85	0.781	-0.681	2.38	1.8	0.624	5.21	0.3	0.591	lm.nb	JAK-STAT, PI3K	NM_000121.2:1295
VHL-mRNA	0.8	0.737	-0.645	2.24	1.74	0.64	4.74	0.301	0.591	lm.nb	Driver Gene	NM_000551.2:1280
PML-mRNA	0.554	0.525	-0.474	1.58	1.47	0.72	3	0.313	0.611	lm.nb	TXmisReg	NM_002675.3:281
PIK3CG-mRNA	0.378	0.36	-0.327	1.08	1.3	0.797	2.12	0.316	0.612	lm.nb	CC.PLS.Apop, JAK-STAT, PI3K, RAS	NM_002649.2:2125
BRCA1-mRNA	0.83	0.796	-0.729	2.39	1.78	0.603	5.24	0.319	0.615	lm.nb	DNARepair, Driver Gene, PI3K	NM_007305.2:1275
IKBKG-mRNA	0.791	0.763	-0.704	2.29	1.73	0.614	4.88	0.322	0.617	lm.nb	CC.PLS.Apop, MAPK, PI3K, RAS	NM_003639.2:470
ID2-mRNA	0.425	0.413	-0.384	1.23	1.34	0.766	2.35	0.325	0.62	lm.nb	TGF-B, TXmisReg	NM_002166.4:505
DTX3-mRNA	0.946	0.929	-0.875	2.77	1.93	0.545	6.8	0.331	0.626	lm.nb	Notch	NM_178502.2:1620
GNAS-mRNA	0.404	0.398	-0.377	1.18	1.32	0.77	2.27	0.333	0.627	lm.nb	Driver Gene	NM_080425.1:1910
CSF1R-mRNA	0.735	0.734	-0.703	2.17	1.66	0.614	4.51	0.338	0.633	lm.nb	Driver Gene, PI3K, RAS, TXmisReg	NM_005211.2:3775
BAIAP3-mRNA	1.41	1.42	-1.37	4.2	2.66	0.386	18.4	0.344	0.638	Wald	TXmisReg	NM_003933.4:1950
CIC-mRNA	0.39	0.395	-0.384	1.16	1.31	0.766	2.24	0.345	0.638	lm.nb	Driver Gene	NM_015125.3:1290
SMAD4-mRNA	0.809	0.83	-0.818	2.44	1.75	0.567	5.41	0.351	0.645	lm.nb	CC.PLS.Apop, Driver Gene, TGF-B, Wnt	NM_005359.3:1370
TRAF7-mRNA	0.657	0.677	-0.67	1.98	1.58	0.629	3.96	0.352	0.645	lm.nb	Driver Gene	NM_032271.2:1105
SMAD3-mRNA	0.922	0.958	-0.955	2.8	1.89	0.516	6.96	0.356	0.649	lm.nb	CC.PLS.Apop, Neuroblastoma-Mes, TGF-B, Wnt	NM_005902.3:4220
MAP3K8-mRNA	0.812	0.853	-0.861	2.48	1.76	0.551	5.6	0.362	0.655	lm.nb	MAPK	NM_005204.2:2050
NFATC1-mRNA	0.803	0.856	-0.875	2.48	1.74	0.545	5.58	0.37	0.667	Wald	MAPK, Wnt	NM_172389.1:1984
IL3RA-mRNA	0.764	0.823	-0.85	2.38	1.7	0.555	5.2	0.373	0.668	lm.nb	CC.PLS.Apop, JAK-STAT, PI3K	NM_002183.2:745
CEBPE-mRNA	-0.782	0.849	-2.45	0.882	0.581	0.183	1.84	0.379	0.674	Wald	TXmisReg	NM_001805.2:1096
IDH1-mRNA	0.679	0.744	-0.778	2.14	1.6	0.583	4.4	0.381	0.674	lm.nb	Driver Gene	NM_005896.2:105
FANCE-mRNA	-0.676	0.757	-2.16	0.809	0.626	0.224	1.75	0.393	0.692	Wald	DNARepair	NM_021922.2:1275
MAP2K1-mRNA	0.624	0.709	-0.766	2.01	1.54	0.588	4.04	0.397	0.696	lm.nb	Driver Gene, MAPK, PI3K, RAS	NM_002755.2:970
MFNG-mRNA	-0.551	0.63	-1.79	0.683	0.683	0.29	1.61	0.4	0.697	lm.nb	Notch	NM_002405.2:1681
FLNA-mRNA	0.469	0.539	-0.588	1.53	1.38	0.665	2.88	0.404	0.697	lm.nb	MAPK, Neuroblastoma-Mes	NM_001456.3:7335
CDC25B-mRNA	0.851	0.992	-1.09	2.8	1.8	0.469	6.94	0.409	0.697	lm.nb	CC.PLS.Apop, MAPK	NM_021873.2:3045
CCND3-mRNA	0.315	0.368	-0.407	1.04	1.24	0.754	2.05	0.411	0.697	lm.nb	CC.PLS.Apop, JAK-STAT, PI3K, Wnt	NM_001760.2:1215
MAP3K12-mRNA	1.02	1.19	-1.31	3.34	2.03	0.404	10.2	0.411	0.697	Wald	ChromMod, MAPK	NM_006301.2:800
PRKACB-mRNA	1.57	1.83	-2.02	5.15	2.96	0.247	35.6	0.412	0.697	Wald	CC.PLS.Apop, HH, MAPK, RAS, Wnt	NM_182948.2:805
FAS-mRNA	0.493	0.581	-0.646	1.63	1.41	0.639	3.1	0.415	0.697	lm.nb	CC.PLS.Apop, MAPK	NM_152876.1:1740
HDAC1-mRNA	0.408	0.49	-0.552	1.37	1.33	0.682	2.58	0.423	0.697	lm.nb	CC.PLS.Apop, ChromMod, Notch, TXmisReg	NM_004964.2:785
MAP3K1-mRNA	0.322	0.388	-0.438	1.08	1.25	0.738	2.12	0.424	0.697	lm.nb	Driver Gene, MAPK	NM_005921.1:2525
CHUK-mRNA	0.492	0.593	-0.67	1.65	1.41	0.629	3.15	0.424	0.697	lm.nb	CC.PLS.Apop, MAPK, PI3K, RAS	NM_001278.3:860
SIN3A-mRNA	-0.263	0.317	-0.885	0.359	0.833	0.541	1.28	0.425	0.697	lm.nb	TXmisReg	NM_015477.1:1605
POLD4-mRNA	0.476	0.579	-0.658	1.61	1.39	0.634	3.05	0.428	0.697	lm.nb	DNARepair	NM_021173.2:470
AKT3-mRNA	0.839	1.02	-1.17	2.84	1.79	0.446	7.18	0.43	0.697	lm.nb	CC.PLS.Apop, JAK-STAT, MAPK, PI3K, RAS	NM_181690.1:755
ARID1A-mRNA	0.384	0.469	-0.535	1.3	1.3	0.69	2.47	0.43	0.697	lm.nb	ChromMod, Driver Gene	NM_006015.4:5495
ATRX-mRNA	-0.334	0.409	-1.14	0.467	0.793	0.455	1.38	0.431	0.697	lm.nb	Driver Gene	NM_000489.3:139
PRKX-mRNA	0.76	0.934	-1.07	2.59	1.69	0.476	6.02	0.433	0.698	lm.nb	CC.PLS.Apop, HH, MAPK, RAS, Wnt	NM_005044.1:2590
MAP2K2-mRNA	0.784	0.972	-1.12	2.69	1.72	0.46	6.45	0.437	0.7	lm.nb	MAPK, PI3K, RAS	NM_030662.2:1325
PPP3R1-mRNA	0.205	0.256	-0.297	0.706	1.15	0.814	1.63	0.441	0.704	lm.nb	CC.PLS.Apop, MAPK, Wnt	NM_000945.3:2385
U2AF1-mRNA	-0.19	0.243	-0.666	0.285	0.876	0.63	1.22	0.449	0.713	lm.nb	Driver Gene	NM_001025203.1:400
PPP2CB-mRNA	0.633	0.817	-0.969	2.23	1.55	0.511	4.71	0.455	0.72	lm.nb	PI3K, TGF-B	NM_001009552.1:1075
STAT1-mRNA	1.18	1.53	-1.82	4.18	2.26	0.282	18.1	0.458	0.72	loglinear	JAK-STAT, Neuroblastoma-Mes	NM_007315.2:205
BCOR-mRNA	0.539	0.704	-0.841	1.92	1.45	0.558	3.78	0.46	0.72	lm.nb	Driver Gene	NM_001123383.1:1630
TCF3-mRNA	0.76	1	-1.21	2.73	1.69	0.432	6.63	0.465	0.725	lm.nb	TXmisReg	NM_003200.2:4325
IL1B-mRNA	0.405	0.543	-0.659	1.47	1.32	0.633	2.77	0.471	0.73	lm.nb	CC.PLS.Apop, MAPK	NM_000576.2:840
HDAC11-mRNA	0.822	1.14	-1.41	3.05	1.77	0.377	8.29	0.485	0.739	lm.nb	ChromMod	NM_024827.3:2601
SF3B1-mRNA	0.454	0.628	-0.778	1.69	1.37	0.583	3.22	0.485	0.739	lm.nb	Driver Gene	NM_001005526.1:0
STK11-mRNA	0.41	0.569	-0.705	1.53	1.33	0.613	2.88	0.486	0.739	lm.nb	Driver Gene, PI3K	NM_000455.4:2060
IL1RAP-mRNA	0.266	0.37	-0.46	0.992	1.2	0.727	1.99	0.487	0.739	lm.nb	CC.PLS.Apop	NM_002182.2:460
RASGRP1-mRNA	-0.552	0.771	-2.06	0.96	0.682	0.239	1.95	0.489	0.739	lm.nb	MAPK, RAS	NM_005739.3:365
DNMT1-mRNA	0.612	0.858	-1.07	2.29	1.53	0.476	4.91	0.491	0.739	lm.nb	Driver Gene	NM_001379.2:1495
FUBP1-mRNA	0.412	0.595	-0.755	1.58	1.33	0.593	2.99	0.503	0.753	lm.nb	Driver Gene	NM_003902.3:820
NODAL-mRNA	1.03	1.52	-1.94	4	2.04	0.261	16	0.51	0.753	loglinear	TGF-B	NM_018055.3:320
BCL2A1-mRNA	0.676	1	-1.29	2.64	1.6	0.409	6.24	0.514	0.753	lm.nb	TXmisReg	NM_004049.2:80
XRCC4-mRNA	0.388	0.575	-0.739	1.51	1.31	0.599	2.86	0.514	0.753	lm.nb	DNARepair	NM_003401.3:772
PPP3CA-mRNA	0.221	0.328	-0.422	0.864	1.17	0.747	1.82	0.514	0.753	lm.nb	CC.PLS.Apop, MAPK, Wnt	NM_000944.4:3920
RASGRP2-mRNA	-0.537	0.796	-2.1	1.02	0.689	0.234	2.03	0.514	0.753	lm.nb	MAPK, RAS	NM_001098670.1:1978
MAPK3-mRNA	0.445	0.666	-0.86	1.75	1.36	0.551	3.36	0.518	0.756	lm.nb	MAPK, PI3K, RAS, TGF-B	NM_001040056.1:580
WHSC1L1-mRNA	0.655	0.987	-1.28	2.59	1.57	0.412	6.02	0.52	0.756	lm.nb	ChromMod	NM_017778.2:485
CBL-mRNA	1.02	1.55	-2.02	4.06	2.02	0.246	16.6	0.525	0.76	loglinear	Driver Gene, JAK-STAT	NM_005188.2:7485
H3F3C-mRNA	-0.247	0.384	-1	0.506	0.843	0.5	1.42	0.533	0.768	lm.nb	TXmisReg	NM_001013699.2:829
RBX1-mRNA	0.321	0.506	-0.671	1.31	1.25	0.628	2.49	0.539	0.772	lm.nb	CC.PLS.Apop, TGF-B, Wnt	NM_014248.2:162
TLR2-mRNA	0.363	0.577	-0.768	1.49	1.29	0.587	2.82	0.542	0.773	lm.nb	PI3K	NM_003264.3:180
RFC4-mRNA	0.389	0.63	-0.845	1.62	1.31	0.557	3.08	0.55	0.781	lm.nb	DNARepair, Neuroblastoma-Adr	NM_181573.2:1035
BRAF-mRNA	0.386	0.633	-0.855	1.63	1.31	0.553	3.09	0.554	0.784	lm.nb	Driver Gene, MAPK	NM_004333.3:565
HMGA1-mRNA	0.465	0.771	-1.05	1.98	1.38	0.484	3.93	0.559	0.785	lm.nb	ChromMod, Neuroblastoma-Adr	NM_145904.1:871
MAP3K5-mRNA	0.366	0.611	-0.831	1.56	1.29	0.562	2.96	0.561	0.785	lm.nb	MAPK	NM_005923.3:2415
HDAC5-mRNA	-0.365	0.61	-1.56	0.831	0.776	0.339	1.78	0.562	0.785	lm.nb	ChromMod	NM_005474.4:3160
CUL1-mRNA	0.446	0.752	-1.03	1.92	1.36	0.49	3.79	0.565	0.786	lm.nb	CC.PLS.Apop, TGF-B, Wnt	NM_003592.2:1487
HSPA6-mRNA	-0.408	0.693	-1.77	0.951	0.754	0.294	1.93	0.568	0.787	lm.nb	MAPK	NM_002155.3:2018
GSK3B-mRNA	0.325	0.556	-0.765	1.41	1.25	0.589	2.67	0.57	0.787	lm.nb	CC.PLS.Apop, HH, PI3K, Wnt	NM_002093.2:925
CDKN1B-mRNA	0.608	1.05	-1.45	2.67	1.52	0.365	6.36	0.576	0.788	Wald	CC.PLS.Apop, PI3K, TXmisReg	NM_004064.2:365
PTTG2-mRNA	0.639	1.11	-1.54	2.81	1.56	0.345	7.04	0.576	0.788	lm.nb	CC.PLS.Apop	NM_006607.2:5
SMARCB1-mRNA	0.409	0.722	-1.01	1.83	1.33	0.498	3.54	0.582	0.793	lm.nb	Driver Gene	NM_003073.3:1060
TGFBR2-mRNA	-0.251	0.449	-1.13	0.63	0.84	0.456	1.55	0.588	0.796	lm.nb	MAPK, Neuroblastoma-Mes, TGF-B, TXmisReg	NM_001024847.1:1760
MCM5-mRNA	-0.436	0.785	-1.98	1.1	0.739	0.254	2.15	0.59	0.796	lm.nb	CC.PLS.Apop	NM_006739.3:1580
HSPA1A-mRNA	0.456	0.83	-1.17	2.08	1.37	0.444	4.24	0.594	0.798	lm.nb	MAPK	NM_005345.5:98
PIK3CD-mRNA	-0.256	0.47	-1.18	0.666	0.837	0.442	1.59	0.597	0.798	lm.nb	CC.PLS.Apop, JAK-STAT, PI3K, RAS	NM_005026.3:95
BAP1-mRNA	-0.476	0.884	-2.21	1.26	0.719	0.216	2.39	0.601	0.798	lm.nb	Driver Gene	NM_004656.2:240
STAG2-mRNA	-0.231	0.43	-1.07	0.611	0.852	0.475	1.53	0.601	0.798	lm.nb	CC.PLS.Apop, Driver Gene	NM_001042749.1:4040
MAP3K14-mRNA	0.372	0.709	-1.02	1.76	1.29	0.494	3.39	0.61	0.807	lm.nb	CC.PLS.Apop, MAPK	NM_003954.1:620
STAT4-mRNA	-0.46	0.882	-2.19	1.27	0.727	0.219	2.41	0.613	0.807	Wald	JAK-STAT	NM_003151.2:789
IL23A-mRNA	-0.508	0.985	-2.44	1.42	0.703	0.184	2.68	0.616	0.808	lm.nb	JAK-STAT	NM_016584.2:411
PPP2R1A-mRNA	0.193	0.381	-0.553	0.94	1.14	0.682	1.92	0.622	0.811	lm.nb	Driver Gene, PI3K, TGF-B	NM_014225.3:1440
TSC1-mRNA	0.382	0.756	-1.1	1.86	1.3	0.467	3.64	0.623	0.811	lm.nb	Driver Gene, PI3K	NM_000368.3:100
MYD88-mRNA	0.18	0.362	-0.531	0.89	1.13	0.692	1.85	0.629	0.816	lm.nb	CC.PLS.Apop, Driver Gene	NM_002468.3:2145
SETD2-mRNA	0.388	0.828	-1.24	2.01	1.31	0.425	4.03	0.649	0.835	lm.nb	Driver Gene	NM_014159.6:6160
PIK3R1-mRNA	0.271	0.585	-0.875	1.42	1.21	0.545	2.67	0.652	0.835	lm.nb	CC.PLS.Apop, Driver Gene, JAK-STAT, Neuroblastoma-Adr, PI3K, RAS	NM_181504.2:1105
HGF-mRNA	0.307	0.665	-0.997	1.61	1.24	0.501	3.05	0.654	0.835	lm.nb	PI3K, RAS	NM_000601.4:550
NCOR1-mRNA	0.204	0.444	-0.667	1.07	1.15	0.63	2.11	0.655	0.835	lm.nb	Driver Gene, TXmisReg	NM_006311.3:1390
IKBKB-mRNA	-0.341	0.812	-1.93	1.25	0.789	0.262	2.38	0.682	0.867	lm.nb	CC.PLS.Apop, MAPK, PI3K, RAS	NM_001556.1:1995
ITGA6-mRNA	0.449	1.09	-1.69	2.59	1.37	0.309	6.03	0.689	0.872	lm.nb	PI3K	NM_000210.1:3065
PIK3CA-mRNA	-0.313	0.794	-1.87	1.24	0.805	0.274	2.37	0.701	0.884	lm.nb	CC.PLS.Apop, Driver Gene, JAK-STAT, PI3K, RAS	NM_006218.2:2445
DDIT3-mRNA	0.344	0.882	-1.39	2.07	1.27	0.383	4.21	0.704	0.884	lm.nb	MAPK, TXmisReg	NM_004083.4:40
MDM2-mRNA	0.326	0.872	-1.38	2.04	1.25	0.383	4.1	0.716	0.895	lm.nb	CC.PLS.Apop, PI3K, TXmisReg	NM_006878.2:280
RPS6KA5-mRNA	-0.248	0.668	-1.56	1.06	0.842	0.34	2.09	0.718	0.895	lm.nb	ChromMod, MAPK	NM_004755.2:855
ARID2-mRNA	0.308	0.854	-1.37	1.98	1.24	0.388	3.95	0.725	0.901	lm.nb	Driver Gene	NM_152641.2:3355
BCL2-mRNA	-0.287	0.819	-1.89	1.32	0.819	0.27	2.49	0.732	0.904	lm.nb	CC.PLS.Apop, Driver Gene, PI3K	NM_000657.2:5
JAK1-mRNA	0.202	0.587	-0.949	1.35	1.15	0.518	2.55	0.737	0.904	lm.nb	Driver Gene, JAK-STAT, Neuroblastoma-Mes, PI3K	NM_002227.1:285
HSP90B1-mRNA	0.198	0.576	-0.931	1.33	1.15	0.525	2.51	0.738	0.904	lm.nb	Neuroblastoma-Mes, PI3K	NM_003299.1:160
WNT6-mRNA	-0.399	1.18	-2.71	1.91	0.758	0.153	3.77	0.742	0.904	lm.nb	HH, Wnt	NM_006522.3:1200
CCR7-mRNA	-0.342	1.02	-2.33	1.65	0.789	0.198	3.14	0.743	0.904	lm.nb	TXmisReg	NM_001838.2:1610
GZMB-mRNA	-0.286	0.891	-2.03	1.46	0.82	0.244	2.75	0.754	0.915	lm.nb	TXmisReg	NM_004131.3:540
DAXX-mRNA	0.461	1.46	-2.4	3.32	1.38	0.19	9.99	0.758	0.916	loglinear	Driver Gene, MAPK	NM_001350.3:1875
ATM-mRNA	-0.148	0.5	-1.13	0.831	0.902	0.458	1.78	0.773	0.93	lm.nb	CC.PLS.Apop, DNARepair, Driver Gene, TXmisReg	NM_138292.3:6688
PRKACA-mRNA	0.129	0.469	-0.789	1.05	1.09	0.579	2.07	0.788	0.937	lm.nb	CC.PLS.Apop, HH, MAPK, RAS, Wnt	NM_002730.3:400
IL11RA-mRNA	-0.303	1.13	-2.51	1.9	0.81	0.176	3.74	0.793	0.937	lm.nb	JAK-STAT	NM_147162.1:400
IL2RB-mRNA	-0.224	0.848	-1.89	1.44	0.856	0.271	2.71	0.796	0.937	lm.nb	JAK-STAT, PI3K, TXmisReg	NM_000878.2:1980
STAT3-mRNA	0.158	0.6	-1.02	1.33	1.12	0.494	2.52	0.797	0.937	lm.nb	JAK-STAT, Neuroblastoma-Mes	NM_139276.2:4535
BNIP3-mRNA	0.241	0.912	-1.55	2.03	1.18	0.342	4.08	0.797	0.937	Wald	ChromMod	NM_004052.2:325
PIM1-mRNA	0.108	0.416	-0.707	0.924	1.08	0.613	1.9	0.799	0.937	lm.nb	JAK-STAT	NM_002648.2:1630
IDH2-mRNA	0.181	0.71	-1.21	1.57	1.13	0.432	2.97	0.803	0.937	lm.nb	Driver Gene	NM_002168.2:944
CDC14A-mRNA	0.327	1.29	-2.2	2.86	1.25	0.217	7.25	0.805	0.937	loglinear	CC.PLS.Apop	NM_033313.2:1400
BID-mRNA	0.14	0.552	-0.942	1.22	1.1	0.52	2.33	0.805	0.937	lm.nb	CC.PLS.Apop	NM_197966.1:2095
MTOR-mRNA	-0.199	0.801	-1.77	1.37	0.871	0.293	2.59	0.809	0.937	lm.nb	PI3K	NM_004958.2:5095
NTHL1-mRNA	-0.222	0.907	-2	1.56	0.857	0.25	2.94	0.812	0.937	Wald	DNARepair	NM_002528.5:476
MYC-mRNA	0.23	0.946	-1.62	2.08	1.17	0.324	4.24	0.812	0.937	lm.nb	CC.PLS.Apop, JAK-STAT, MAPK, PI3K, TGF-B, TXmisReg, Wnt	NM_002467.3:1610
RHOA-mRNA	0.0835	0.355	-0.613	0.78	1.06	0.654	1.72	0.819	0.939	lm.nb	RAS, TGF-B, Wnt	NM_001664.2:1230
HDAC4-mRNA	0.146	0.649	-1.12	1.42	1.11	0.459	2.67	0.826	0.939	lm.nb	ChromMod	NM_006037.3:6965
FLT3-mRNA	1.57	7	-12.1	15.3	2.98	0.000221	40200	0.827	0.939	Wald	Driver Gene, TXmisReg	NM_004119.1:580
MAPK1-mRNA	0.124	0.56	-0.973	1.22	1.09	0.509	2.33	0.828	0.939	lm.nb	MAPK, PI3K, RAS, TGF-B	NM_138957.2:430
SYK-mRNA	0.124	0.56	-0.973	1.22	1.09	0.509	2.33	0.829	0.939	lm.nb	PI3K	NM_003177.3:1685
ALKBH3-mRNA	0.158	0.79	-1.39	1.71	1.12	0.381	3.26	0.845	0.953	lm.nb	DNARepair	NM_139178.3:690
SP1-mRNA	0.165	0.833	-1.47	1.8	1.12	0.361	3.48	0.847	0.953	loglinear	TGF-B, TXmisReg	NM_003109.1:5970
CYLD-mRNA	-0.0524	0.28	-0.601	0.496	0.964	0.659	1.41	0.855	0.953	lm.nb	Driver Gene	NM_015247.1:2890
NFE2L2-mRNA	0.0829	0.445	-0.79	0.956	1.06	0.578	1.94	0.856	0.953	lm.nb	Driver Gene	NM_006164.3:995
KDM5C-mRNA	-0.12	0.673	-1.44	1.2	0.92	0.369	2.3	0.862	0.953	lm.nb	Driver Gene	NM_004187.2:1170
CD19-mRNA	0.216	1.22	-2.17	2.6	1.16	0.222	6.08	0.863	0.953	lm.nb	PI3K	NM_001770.4:1770
CSF3R-mRNA	0.102	0.584	-1.04	1.25	1.07	0.485	2.37	0.865	0.953	lm.nb	JAK-STAT, PI3K	NM_156038.2:90
MGMT-mRNA	0.13	0.751	-1.34	1.6	1.09	0.395	3.04	0.865	0.953	lm.nb	DNARepair	NM_002412.3:323
MAP2K4-mRNA	-0.0775	0.461	-0.981	0.825	0.948	0.507	1.77	0.869	0.955	lm.nb	MAPK	NM_003010.2:2830
MAML2-mRNA	0.136	0.838	-1.51	1.78	1.1	0.352	3.43	0.874	0.955	lm.nb	Neuroblastoma-Mes, Notch	NM_032427.1:4125
SRSF2-mRNA	0.101	0.629	-1.13	1.33	1.07	0.457	2.52	0.876	0.955	lm.nb	Driver Gene	NM_003016.3:312
NOTCH1-mRNA	0.104	0.666	-1.2	1.41	1.07	0.435	2.66	0.879	0.956	lm.nb	Driver Gene, Notch	NM_017617.3:735
GADD45B-mRNA	0.103	0.699	-1.27	1.47	1.07	0.415	2.78	0.885	0.959	lm.nb	CC.PLS.Apop, MAPK	NM_015675.2:365
CASZ1-mRNA	-0.118	0.825	-1.74	1.5	0.921	0.3	2.83	0.888	0.959	lm.nb		NM_001079843.2:1820
KMT2C-mRNA	0.0807	0.573	-1.04	1.2	1.06	0.486	2.3	0.891	0.959	lm.nb	Driver Gene	NM_170606.2:12505
MEN1-mRNA	0.104	0.845	-1.55	1.76	1.07	0.341	3.39	0.905	0.971	lm.nb	Driver Gene, TXmisReg	NM_130802.2:2480
MAPK9-mRNA	0.101	0.886	-1.63	1.84	1.07	0.322	3.57	0.911	0.971	lm.nb	MAPK, RAS, Wnt	NM_139068.2:365
SHC1-mRNA	0.111	1.02	-1.88	2.1	1.08	0.271	4.3	0.915	0.971	lm.nb	Neuroblastoma-Mes, RAS	NM_183001.4:3355
IL24-mRNA	0.112	1.03	-1.91	2.14	1.08	0.265	4.4	0.916	0.971	lm.nb	JAK-STAT	NM_181339.1:1016
HHEX-mRNA	0.0545	0.514	-0.953	1.06	1.04	0.517	2.09	0.917	0.971	lm.nb	TXmisReg	NM_002729.4:1479
CCND2-mRNA	0.0718	0.749	-1.4	1.54	1.05	0.38	2.91	0.925	0.974	lm.nb	CC.PLS.Apop, JAK-STAT, PI3K, TXmisReg, Wnt	NM_001759.2:5825
TNFRSF10C-mRNA	-0.0489	0.526	-1.08	0.983	0.967	0.473	1.98	0.928	0.974	lm.nb	CC.PLS.Apop	NM_003841.2:5
RAD21-mRNA	0.0358	0.393	-0.735	0.807	1.03	0.601	1.75	0.929	0.974	lm.nb	CC.PLS.Apop	NM_006265.2:1080
LFNG-mRNA	-0.0707	0.816	-1.67	1.53	0.952	0.314	2.89	0.933	0.975	lm.nb	Notch	NM_001040168.1:717
TP53-mRNA	-0.0544	0.703	-1.43	1.32	0.963	0.371	2.5	0.94	0.976	lm.nb	CC.PLS.Apop, Driver Gene, MAPK, PI3K, TXmisReg, Wnt	NM_000546.2:1330
SKP1-mRNA	-0.0297	0.384	-0.782	0.723	0.98	0.581	1.65	0.94	0.976	lm.nb	CC.PLS.Apop, TGF-B, Wnt	NM_170679.2:630
EGFR-mRNA	-0.07	1.05	-2.13	1.99	0.953	0.228	3.97	0.948	0.982	Wald	Driver Gene, MAPK, Neuroblastoma-Mes, PI3K, RAS	NM_201282.1:360
HDAC10-mRNA	-0.0456	0.74	-1.5	1.4	0.969	0.355	2.65	0.952	0.982	lm.nb	ChromMod	NM_032019.5:932
IL6R-mRNA	0.0235	0.437	-0.833	0.88	1.02	0.561	1.84	0.958	0.985	lm.nb	JAK-STAT, PI3K	NM_000565.2:993
KMT2D-mRNA	-0.0216	0.58	-1.16	1.12	0.985	0.448	2.17	0.971	0.991	lm.nb	Driver Gene	NM_003482.3:6070
MED12-mRNA	0.0165	0.65	-1.26	1.29	1.01	0.418	2.45	0.98	0.991	lm.nb	Driver Gene	NM_005120.2:375
LAT-mRNA	-0.0172	0.688	-1.37	1.33	0.988	0.388	2.52	0.981	0.991	lm.nb	RAS	NM_001014987.1:1290
ERCC2-mRNA	-0.0229	0.916	-1.82	1.77	0.984	0.284	3.42	0.981	0.991	Wald	DNARepair	NM_000400.2:240
POLB-mRNA	-0.0141	0.637	-1.26	1.23	0.99	0.417	2.35	0.983	0.991	lm.nb	DNARepair, Neuroblastoma-Adr	NM_002690.1:145
FASLG-mRNA	0.0273	1.43	-2.78	2.83	1.02	0.146	7.11	0.985	0.991	Wald	CC.PLS.Apop, MAPK, PI3K, RAS	NM_000639.1:625
PLCG2-mRNA	0.00377	0.31	-0.605	0.612	1	0.658	1.53	0.991	0.991	lm.nb	RAS	NM_002661.2:525
RAF1-mRNA	0.00841	0.713	-1.39	1.41	1.01	0.382	2.65	0.991	0.991	lm.nb	MAPK, PI3K, RAS	NM_002880.2:1990
AKT1-mRNA	0.00971	0.841	-1.64	1.66	1.01	0.321	3.16	0.991	0.991	lm.nb	CC.PLS.Apop, Driver Gene, JAK-STAT, MAPK, PI3K, RAS	NM_005163.2:1772

## Sheet: Pathway 2
	Log2 foldchange	Std Error (log2)	Lower CL (log2)	Upper CL (log2)	Linear foldchange	Lower CL (linear)	Upper CL (linear)	P-value	Benjamini-Hochberg p-adj.value	method	Gene.sets	probe.ID
NFKBIA-mRNA	4.55	0.964	2.66	6.44	23.4	6.31	86.6	0.000631	0.183	lm.nb	CC.PLS.Apop	NM_020529.1:945
NFKBIZ-mRNA	3.21	0.737	1.77	4.66	9.28	3.41	25.2	0.00113	0.183	lm.nb	TXmisReg	NM_001005474.1:2030
STMN1-mRNA	4.81	1.22	2.43	7.2	28.1	5.4	147	0.00223	0.241	lm.nb	MAPK	NM_203401.1:478
MTOR-mRNA	4.34	1.22	1.95	6.73	20.3	3.87	106	0.00445	0.314	lm.nb	PI3K	NM_004958.2:5095
MCM2-mRNA	5.48	1.68	2.18	8.78	44.5	4.53	438	0.00767	0.314	lm.nb	CC.PLS.Apop, Neuroblastoma-Adr	NM_004526.2:2945
AXIN1-mRNA	4.23	1.31	1.66	6.79	18.7	3.17	111	0.00799	0.314	lm.nb	Driver Gene, Wnt	NM_181050.1:135
E2F1-mRNA	4.68	1.47	1.8	7.56	25.6	3.49	189	0.00865	0.314	lm.nb	CC.PLS.Apop	NM_005225.1:935
MAPK9-mRNA	4.16	1.31	1.58	6.73	17.8	3	106	0.00898	0.314	lm.nb	MAPK, RAS, Wnt	NM_139068.2:365
FOXO4-mRNA	3.09	0.998	1.13	5.04	8.49	2.19	32.9	0.0102	0.314	lm.nb	RAS	NM_005938.2:35
SPP1-mRNA	4.95	1.63	1.76	8.14	30.9	3.38	283	0.0113	0.314	lm.nb	PI3K	NM_000582.2:760
HGF-mRNA	2.62	0.882	0.891	4.35	6.15	1.85	20.4	0.0127	0.314	lm.nb	PI3K, RAS	NM_000601.4:550
SOS1-mRNA	2.77	0.933	0.94	4.6	6.82	1.92	24.2	0.0128	0.314	lm.nb	JAK-STAT, MAPK, PI3K, RAS	NM_005633.2:1635
ERCC6-mRNA	3.22	1.1	1.08	5.37	9.35	2.11	41.4	0.0134	0.314	lm.nb	DNARepair	NM_000124.2:3235
SF3B1-mRNA	2.05	0.712	0.659	3.45	4.15	1.58	10.9	0.0148	0.314	lm.nb	Driver Gene	NM_001005526.1:0
CDC14B-mRNA	4.34	1.55	1.3	7.38	20.2	2.46	166	0.0173	0.314	lm.nb	CC.PLS.Apop	NM_003671.3:4940
RAC2-mRNA	-0.936	0.338	-1.6	-0.273	0.523	0.33	0.828	0.0184	0.314	lm.nb	MAPK, RAS, Wnt	NM_002872.3:1069
PRDM1-mRNA	-1.17	0.426	-2.01	-0.338	0.443	0.249	0.791	0.0188	0.314	lm.nb	Driver Gene	NM_182907.1:310
MCM4-mRNA	4.09	1.49	1.16	7.01	17	2.24	129	0.0193	0.314	lm.nb	CC.PLS.Apop	NM_182746.1:1200
RAD50-mRNA	4.58	1.67	1.3	7.86	23.9	2.46	232	0.0193	0.314	lm.nb	DNARepair	NM_005732.2:5397
EIF4EBP1-mRNA	3.08	1.14	0.844	5.32	8.47	1.8	40	0.0207	0.314	lm.nb	PI3K	NM_004095.3:363
TET2-mRNA	0.993	0.369	0.269	1.72	1.99	1.21	3.29	0.0211	0.314	lm.nb	Driver Gene	NM_001127208.2:2882
MPO-mRNA	4.12	1.53	1.11	7.12	17.3	2.16	139	0.0213	0.314	lm.nb	TXmisReg	NM_000250.1:545
EZH2-mRNA	2.81	1.08	0.699	4.92	7	1.62	30.2	0.0243	0.331	lm.nb	Driver Gene	NM_004456.3:190
SPOP-mRNA	4.25	1.63	1.05	7.44	19	2.07	174	0.0245	0.331	lm.nb	Driver Gene	NM_001007226.1:2726
PPP3CB-mRNA	2.23	0.868	0.524	3.93	4.68	1.44	15.2	0.0263	0.331	lm.nb	CC.PLS.Apop, MAPK, Wnt	NM_001142354.1:1690
MMP9-mRNA	3.76	1.47	0.879	6.64	13.5	1.84	99.8	0.0266	0.331	lm.nb	TXmisReg	NM_004994.2:1530
GADD45A-mRNA	2.38	0.943	0.537	4.23	5.22	1.45	18.8	0.028	0.336	lm.nb	CC.PLS.Apop, MAPK	NM_001924.2:865
EP300-mRNA	1.02	0.409	0.223	1.82	2.03	1.17	3.54	0.0292	0.338	lm.nb	CC.PLS.Apop, Driver Gene, JAK-STAT, Notch, TGF-B, Wnt	NM_001429.2:715
GTF2H3-mRNA	2.77	1.12	0.569	4.97	6.82	1.48	31.3	0.0313	0.35	lm.nb	DNARepair	NM_001516.3:70
PPP2R1A-mRNA	1.02	0.429	0.179	1.86	2.03	1.13	3.63	0.0367	0.373	lm.nb	Driver Gene, PI3K, TGF-B	NM_014225.3:1440
PCNA-mRNA	2.36	1	0.403	4.32	5.14	1.32	20	0.0376	0.373	lm.nb	CC.PLS.Apop, DNARepair	NM_002592.2:280
HIST1H3H-mRNA	2.25	0.951	0.383	4.11	4.74	1.3	17.3	0.0376	0.373	lm.nb	TXmisReg	NM_003536.2:355
SOCS3-mRNA	3.36	1.43	0.565	6.16	10.3	1.48	71.4	0.0381	0.373	lm.nb	JAK-STAT	NM_003955.3:1870
SOS2-mRNA	1.3	0.556	0.21	2.39	2.46	1.16	5.24	0.0393	0.373	lm.nb	JAK-STAT, MAPK, PI3K, RAS	NM_006939.2:3845
RB1-mRNA	0.884	0.385	0.129	1.64	1.85	1.09	3.11	0.0425	0.373	lm.nb	CC.PLS.Apop, Driver Gene	NM_000321.1:2110
MLLT4-mRNA	3.3	1.44	0.479	6.11	9.82	1.39	69.2	0.0425	0.373	lm.nb	RAS	NM_005936.2:1560
SPRY2-mRNA	2.63	1.14	0.394	4.87	6.19	1.31	29.2	0.0439	0.373	Wald	JAK-STAT	NM_005842.2:85
TNFRSF10B-mRNA	3.14	1.38	0.429	5.85	8.82	1.35	57.8	0.0443	0.373	lm.nb	CC.PLS.Apop	NM_003842.3:565
CDKN1A-mRNA	2.04	0.904	0.272	3.82	4.12	1.21	14.1	0.0451	0.373	lm.nb	CC.PLS.Apop, PI3K, TXmisReg	NM_000389.2:1975
H3F3C-mRNA	-0.934	0.418	-1.75	-0.115	0.523	0.297	0.923	0.047	0.373	lm.nb	TXmisReg	NM_001013699.2:829
CHEK2-mRNA	3.44	1.55	0.412	6.47	10.9	1.33	88.7	0.0478	0.373	lm.nb	CC.PLS.Apop	NM_007194.3:140
HDAC2-mRNA	1.46	0.659	0.168	2.75	2.75	1.12	6.74	0.0488	0.373	lm.nb	CC.PLS.Apop, ChromMod, Notch, TXmisReg	NM_001527.1:930
SOCS2-mRNA	2.89	1.31	0.323	5.45	7.4	1.25	43.8	0.0495	0.373	lm.nb	JAK-STAT	NM_003877.3:1020
BMP6-mRNA	2.43	1.11	0.254	4.6	5.38	1.19	24.2	0.051	0.376	lm.nb	TGF-B	NM_001718.2:1045
PTEN-mRNA	0.929	0.441	0.0636	1.79	1.9	1.05	3.47	0.0592	0.421	lm.nb	Driver Gene, PI3K	NM_000314.3:1675
FEN1-mRNA	2.68	1.29	0.161	5.2	6.41	1.12	36.7	0.0611	0.421	lm.nb	DNARepair	NM_004111.4:425
MAP2K2-mRNA	3.26	1.57	0.187	6.34	9.6	1.14	81	0.0618	0.421	loglinear	MAPK, PI3K, RAS	NM_030662.2:1325
CASP10-mRNA	3.02	1.47	0.148	5.9	8.14	1.11	59.8	0.0638	0.421	lm.nb	CC.PLS.Apop	NM_032977.3:20
AKT2-mRNA	1.5	0.734	0.0614	2.94	2.83	1.04	7.68	0.0657	0.421	lm.nb	CC.PLS.Apop, JAK-STAT, MAPK, PI3K, RAS	NM_001626.2:1450
H3F3A-mRNA	-1.12	0.55	-2.2	-0.0435	0.46	0.218	0.97	0.0662	0.421	lm.nb	Driver Gene, TXmisReg	NM_002107.3:190
TNF-mRNA	2.29	1.12	0.0881	4.49	4.88	1.06	22.4	0.0663	0.421	lm.nb	CC.PLS.Apop, MAPK, TGF-B	NM_000594.2:1010
FANCF-mRNA	2.72	1.36	0.0619	5.38	6.58	1.04	41.5	0.0701	0.425	lm.nb	DNARepair	NM_022725.2:845
LIG4-mRNA	2.23	1.12	0.0391	4.42	4.68	1.03	21.4	0.0714	0.425	lm.nb	DNARepair	NM_002312.3:2623
CREB3L4-mRNA	3.24	1.63	0.0558	6.43	9.45	1.04	86	0.0715	0.425	lm.nb	PI3K	NM_130898.2:1505
IRAK3-mRNA	1.07	0.536	0.0155	2.12	2.09	1.01	4.33	0.0722	0.425	lm.nb	CC.PLS.Apop	NM_007199.1:1735
MPL-mRNA	2.32	1.18	0.000139	4.63	4.98	1	24.8	0.0758	0.439	lm.nb	Driver Gene, JAK-STAT	NM_005373.2:895
CASP3-mRNA	1.07	0.556	-0.0239	2.16	2.09	0.984	4.46	0.0816	0.46	lm.nb	CC.PLS.Apop, MAPK	NM_032991.2:685
ITGA2-mRNA	3.99	2.07	-0.0615	8.05	15.9	0.958	265	0.0824	0.46	Wald	PI3K	NM_002203.2:475
TCF7L1-mRNA	2.87	1.51	-0.0898	5.82	7.3	0.94	56.6	0.0839	0.461	lm.nb	Wnt	NM_031283.1:2215
SMC3-mRNA	1.7	0.916	-0.0976	3.49	3.24	0.935	11.3	0.0908	0.476	lm.nb	CC.PLS.Apop	NM_005445.3:3525
PHF6-mRNA	1.93	1.05	-0.124	3.99	3.82	0.918	15.9	0.0926	0.476	lm.nb	Driver Gene	NM_032335.3:85
RRAS2-mRNA	2.88	1.56	-0.186	5.95	7.36	0.879	61.7	0.0927	0.476	lm.nb	MAPK, RAS	NM_001102669.2:1785
APC-mRNA	1.15	0.627	-0.0792	2.38	2.22	0.947	5.2	0.0939	0.476	lm.nb	Driver Gene, Wnt	NM_000038.3:6850
IGF1R-mRNA	3.17	1.73	-0.221	6.55	8.98	0.858	93.9	0.0941	0.476	loglinear	PI3K, RAS, TXmisReg	NM_000875.2:455
DNMT3A-mRNA	1.87	1.03	-0.144	3.88	3.65	0.905	14.8	0.0961	0.478	lm.nb	Driver Gene	NM_022552.3:3835
PRKAR2A-mRNA	2.27	1.25	-0.189	4.72	4.81	0.877	26.4	0.0978	0.478	lm.nb	CC.PLS.Apop	NM_004157.2:1590
APH1B-mRNA	2.39	1.32	-0.208	4.98	5.23	0.866	31.6	0.0988	0.478	lm.nb	Notch	NM_001145646.1:2930
PRKCB-mRNA	1.64	0.927	-0.178	3.45	3.11	0.884	11	0.105	0.5	lm.nb	MAPK, RAS, Wnt	NM_212535.1:1750
EGF-mRNA	1.86	1.06	-0.214	3.93	3.62	0.862	15.2	0.107	0.501	lm.nb	MAPK, PI3K, RAS	NM_001963.3:3930
SKP2-mRNA	3.55	2.03	-0.415	7.52	11.7	0.75	184	0.11	0.506	Wald	CC.PLS.Apop	NM_005983.2:615
RPS27A-mRNA	-1.06	0.611	-2.26	0.139	0.48	0.209	1.1	0.111	0.506	lm.nb	DNARepair	NM_002954.5:650
CASP9-mRNA	2.64	1.53	-0.361	5.65	6.25	0.779	50.2	0.113	0.506	lm.nb	CC.PLS.Apop, PI3K	NM_001229.2:1805
PRKAR2B-mRNA	2.02	1.18	-0.287	4.32	4.05	0.82	20	0.114	0.506	lm.nb	CC.PLS.Apop	NM_002736.2:1350
JAK2-mRNA	1.76	1.03	-0.262	3.78	3.38	0.834	13.7	0.116	0.509	lm.nb	Driver Gene, JAK-STAT, PI3K	NM_004972.2:455
DDB2-mRNA	1.88	1.13	-0.335	4.09	3.68	0.793	17	0.124	0.532	lm.nb	DNARepair	NM_000107.1:840
GLI1-mRNA	2.45	1.48	-0.441	5.35	5.48	0.737	40.7	0.125	0.532	lm.nb	HH	NM_005269.1:2885
MNAT1-mRNA	2.58	1.56	-0.489	5.64	5.97	0.713	50	0.128	0.536	lm.nb	DNARepair	NM_002431.2:975
THEM4-mRNA	2.43	1.5	-0.5	5.37	5.4	0.707	41.3	0.132	0.536	lm.nb	PI3K	NM_053055.4:764
NR4A1-mRNA	1.4	0.862	-0.294	3.09	2.63	0.816	8.49	0.134	0.536	lm.nb	MAPK, PI3K	NM_173157.1:1575
ANGPT1-mRNA	2.54	1.57	-0.539	5.62	5.82	0.688	49.2	0.134	0.536	lm.nb	PI3K, RAS	NM_001146.3:2080
MDC1-mRNA	2.04	1.26	-0.436	4.52	4.12	0.739	22.9	0.135	0.536	lm.nb	DNARepair	NM_014641.2:6719
PDGFB-mRNA	2.35	1.46	-0.511	5.21	5.09	0.702	36.9	0.136	0.536	lm.nb	MAPK, PI3K, RAS	NM_033016.2:1480
TIAM1-mRNA	1.5	0.938	-0.336	3.34	2.83	0.792	10.1	0.137	0.537	lm.nb	Neuroblastoma-Adr, RAS	NM_003253.2:5620
HMGA1-mRNA	1.52	0.962	-0.362	3.41	2.87	0.778	10.6	0.142	0.546	lm.nb	ChromMod, Neuroblastoma-Adr	NM_145904.1:871
ITGB3-mRNA	1.58	1	-0.386	3.55	2.99	0.765	11.7	0.143	0.546	lm.nb	PI3K	NM_000212.2:4485
KLF4-mRNA	1.77	1.13	-0.44	3.97	3.4	0.737	15.7	0.145	0.546	lm.nb	Driver Gene, Neuroblastoma-Mes	NM_004235.4:1980
BARD1-mRNA	1.39	0.912	-0.395	3.18	2.63	0.76	9.06	0.155	0.572	lm.nb		NM_000465.3:2262
NFKB1-mRNA	1.4	0.918	-0.398	3.2	2.64	0.759	9.18	0.155	0.572	lm.nb	CC.PLS.Apop, MAPK, PI3K, RAS, TXmisReg	NM_003998.2:1675
PLCG2-mRNA	0.567	0.375	-0.168	1.3	1.48	0.89	2.47	0.159	0.579	lm.nb	RAS	NM_002661.2:525
RAC1-mRNA	1.34	0.895	-0.411	3.1	2.54	0.752	8.55	0.162	0.582	lm.nb	MAPK, PI3K, RAS, Wnt	NM_198829.1:1250
KMT2D-mRNA	1.05	0.708	-0.339	2.44	2.07	0.79	5.41	0.167	0.588	lm.nb	Driver Gene	NM_003482.3:6070
ARID1B-mRNA	0.742	0.502	-0.241	1.73	1.67	0.846	3.31	0.167	0.588	lm.nb	Driver Gene	NM_020732.3:6335
HSPA6-mRNA	-1.2	0.82	-2.8	0.412	0.437	0.143	1.33	0.173	0.591	lm.nb	MAPK	NM_002155.3:2018
RUNX1-mRNA	1.33	0.919	-0.467	3.14	2.52	0.723	8.8	0.174	0.591	lm.nb	Driver Gene, TXmisReg	NM_001754.4:635
POLR2J-mRNA	1.6	1.11	-0.569	3.77	3.03	0.674	13.7	0.176	0.591	lm.nb	DNARepair	NM_006234.4:618
JAK3-mRNA	0.754	0.523	-0.271	1.78	1.69	0.829	3.43	0.177	0.591	lm.nb	Driver Gene, JAK-STAT, PI3K	NM_000215.2:1715
RASA4-mRNA	2.09	1.46	-0.764	4.95	4.26	0.589	30.9	0.179	0.591	lm.nb	RAS	NM_001079877.2:5330
JUN-mRNA	2.22	1.55	-0.811	5.26	4.67	0.57	38.2	0.179	0.591	lm.nb	MAPK, Wnt	NM_002228.3:140
MFNG-mRNA	-1.07	0.754	-2.55	0.409	0.477	0.171	1.33	0.184	0.598	lm.nb	Notch	NM_002405.2:1681
CEBPE-mRNA	-1.39	0.978	-3.31	0.526	0.381	0.101	1.44	0.185	0.598	Wald	TXmisReg	NM_001805.2:1096
FLNA-mRNA	0.931	0.671	-0.383	2.25	1.91	0.767	4.74	0.193	0.598	lm.nb	MAPK, Neuroblastoma-Mes	NM_001456.3:7335
PIK3CB-mRNA	1.18	0.848	-0.486	2.84	2.26	0.714	7.15	0.193	0.598	lm.nb	CC.PLS.Apop, JAK-STAT, PI3K, RAS	NM_006219.1:2945
DDIT4-mRNA	1.62	1.17	-0.679	3.91	3.06	0.625	15	0.195	0.598	lm.nb	PI3K	NM_019058.2:85
CDKN2B-mRNA	1.8	1.31	-0.764	4.37	3.49	0.589	20.7	0.196	0.598	lm.nb	CC.PLS.Apop, TGF-B	NM_004936.3:1175
CDC7-mRNA	3.52	2.56	-1.5	8.54	11.5	0.352	372	0.2	0.598	Wald	CC.PLS.Apop	NM_003503.2:805
MAP2K4-mRNA	-0.743	0.548	-1.82	0.331	0.597	0.284	1.26	0.202	0.598	lm.nb	MAPK	NM_003010.2:2830
SMAD2-mRNA	1.43	1.06	-0.639	3.5	2.7	0.642	11.3	0.203	0.598	lm.nb	CC.PLS.Apop, Driver Gene, TGF-B	NM_001003652.1:4500
AKT3-mRNA	1.76	1.3	-0.79	4.31	3.38	0.578	19.8	0.203	0.598	lm.nb	CC.PLS.Apop, JAK-STAT, MAPK, PI3K, RAS	NM_181690.1:755
IL8-mRNA	3.19	2.36	-1.44	7.81	9.11	0.37	224	0.204	0.598	loglinear	TXmisReg	NM_000584.2:25
ATR-mRNA	1.75	1.3	-0.793	4.3	3.37	0.577	19.6	0.204	0.598	lm.nb	CC.PLS.Apop	NM_001184.2:565
WHSC1L1-mRNA	1.66	1.24	-0.76	4.09	3.17	0.59	17	0.206	0.598	lm.nb	ChromMod	NM_017778.2:485
ACVR1B-mRNA	1.58	1.18	-0.733	3.89	2.99	0.602	14.8	0.208	0.598	lm.nb	Driver Gene, Neuroblastoma-Adr, TGF-B	NM_004302.3:1700
CIC-mRNA	0.679	0.509	-0.318	1.68	1.6	0.802	3.2	0.209	0.598	lm.nb	Driver Gene	NM_015125.3:1290
TBL1XR1-mRNA	0.683	0.513	-0.323	1.69	1.61	0.799	3.22	0.21	0.598	lm.nb	Wnt	NM_024665.4:915
PDGFA-mRNA	1.56	1.19	-0.774	3.89	2.94	0.585	14.8	0.217	0.612	lm.nb	MAPK, PI3K, RAS, TXmisReg	NM_002607.5:2460
BCL2L1-mRNA	1.23	0.943	-0.62	3.08	2.34	0.651	8.44	0.219	0.612	lm.nb	CC.PLS.Apop, JAK-STAT, PI3K, RAS, TXmisReg	NM_138578.1:1560
LTBP1-mRNA	1.88	1.46	-0.976	4.74	3.69	0.508	26.7	0.223	0.618	lm.nb	Neuroblastoma-Mes, TGF-B	NM_000627.3:4124
NSD1-mRNA	1.42	1.11	-0.755	3.59	2.67	0.592	12.1	0.227	0.624	lm.nb	ChromMod	NM_022455.4:10655
GNAQ-mRNA	0.724	0.574	-0.402	1.85	1.65	0.757	3.6	0.234	0.628	lm.nb	Driver Gene	NM_002072.2:1100
CD40-mRNA	1.59	1.27	-0.893	4.08	3.02	0.538	16.9	0.235	0.628	lm.nb	TXmisReg	NM_001250.4:1265
PTCRA-mRNA	1.62	1.29	-0.911	4.15	3.08	0.532	17.8	0.236	0.628	lm.nb	Notch, TXmisReg	NM_138296.2:507
HDAC5-mRNA	-0.931	0.745	-2.39	0.529	0.524	0.191	1.44	0.237	0.628	lm.nb	ChromMod	NM_005474.4:3160
THBS1-mRNA	1.45	1.16	-0.831	3.73	2.74	0.562	13.3	0.238	0.628	lm.nb	Neuroblastoma-Mes, PI3K, TGF-B	NM_003246.2:3465
CACNB2-mRNA	1.66	1.34	-0.979	4.29	3.15	0.507	19.6	0.244	0.637	lm.nb	MAPK	NM_000724.3:2610
DNMT1-mRNA	1.3	1.09	-0.835	3.44	2.47	0.561	10.8	0.258	0.666	lm.nb	Driver Gene	NM_001379.2:1495
COL4A4-mRNA	2.05	1.73	-1.33	5.43	4.14	0.396	43.2	0.26	0.666	loglinear	PI3K	NM_000092.4:8255
SMAD3-mRNA	1.45	1.23	-0.962	3.87	2.74	0.513	14.6	0.263	0.666	lm.nb	CC.PLS.Apop, Neuroblastoma-Mes, TGF-B, Wnt	NM_005902.3:4220
TNFAIP3-mRNA	0.56	0.476	-0.374	1.49	1.47	0.772	2.82	0.265	0.666	lm.nb	Driver Gene	NM_006290.2:260
PTPN11-mRNA	0.835	0.711	-0.559	2.23	1.78	0.679	4.69	0.265	0.666	lm.nb	Driver Gene, JAK-STAT, RAS	NM_002834.3:1480
FUBP1-mRNA	0.873	0.748	-0.593	2.34	1.83	0.663	5.06	0.268	0.668	lm.nb	Driver Gene	NM_003902.3:820
SMARCB1-mRNA	1.05	0.912	-0.737	2.84	2.07	0.6	7.15	0.274	0.67	lm.nb	Driver Gene	NM_003073.3:1060
SP1-mRNA	0.757	0.659	-0.533	2.05	1.69	0.691	4.13	0.275	0.67	lm.nb	TGF-B, TXmisReg	NM_003109.1:5970
PPP3CA-mRNA	0.473	0.413	-0.336	1.28	1.39	0.792	2.43	0.276	0.67	lm.nb	CC.PLS.Apop, MAPK, Wnt	NM_000944.4:3920
U2AF1-mRNA	-0.345	0.302	-0.936	0.246	0.787	0.523	1.19	0.277	0.67	lm.nb	Driver Gene	NM_001025203.1:400
PBRM1-mRNA	1.13	1.01	-0.852	3.11	2.19	0.554	8.65	0.288	0.681	lm.nb	Driver Gene	NM_181042.3:6100
STAG2-mRNA	-0.586	0.528	-1.62	0.448	0.666	0.325	1.36	0.29	0.681	lm.nb	CC.PLS.Apop, Driver Gene	NM_001042749.1:4040
DTX4-mRNA	1.37	1.23	-1.05	3.79	2.58	0.483	13.8	0.291	0.681	lm.nb	Notch	NM_015177.1:4820
IL24-mRNA	1.42	1.3	-1.12	3.96	2.68	0.46	15.6	0.296	0.681	lm.nb	JAK-STAT	NM_181339.1:1016
BCL2-mRNA	1.12	1.02	-0.886	3.13	2.18	0.541	8.76	0.297	0.681	lm.nb	CC.PLS.Apop, Driver Gene, PI3K	NM_000657.2:5
KRAS-mRNA	0.519	0.474	-0.41	1.45	1.43	0.752	2.73	0.297	0.681	lm.nb	Driver Gene, MAPK, PI3K, RAS	NM_004985.3:1790
CDC25B-mRNA	1.38	1.27	-1.1	3.86	2.6	0.465	14.5	0.3	0.681	lm.nb	CC.PLS.Apop, MAPK	NM_021873.2:3045
HSP90B1-mRNA	0.781	0.719	-0.628	2.19	1.72	0.647	4.56	0.301	0.681	lm.nb	Neuroblastoma-Mes, PI3K	NM_003299.1:160
PRKACB-mRNA	2.48	2.27	-1.97	6.94	5.58	0.254	122	0.301	0.681	Wald	CC.PLS.Apop, HH, MAPK, RAS, Wnt	NM_182948.2:805
PBX3-mRNA	0.964	0.901	-0.802	2.73	1.95	0.573	6.63	0.308	0.688	lm.nb	Neuroblastoma-Adr, TXmisReg	NM_006195.5:2050
PRKDC-mRNA	0.964	0.901	-0.802	2.73	1.95	0.573	6.63	0.308	0.688	lm.nb	CC.PLS.Apop, DNARepair	NM_006904.6:12750
POLB-mRNA	-0.804	0.773	-2.32	0.712	0.573	0.2	1.64	0.321	0.708	lm.nb	DNARepair, Neuroblastoma-Adr	NM_002690.1:145
FLT3-mRNA	1.56	1.5	-1.37	4.49	2.95	0.387	22.5	0.321	0.708	Wald	Driver Gene, TXmisReg	NM_004119.1:580
STAT3-mRNA	-0.757	0.736	-2.2	0.685	0.592	0.218	1.61	0.326	0.708	lm.nb	JAK-STAT, Neuroblastoma-Mes	NM_139276.2:4535
MYB-mRNA	1.44	1.41	-1.32	4.19	2.71	0.402	18.3	0.328	0.708	lm.nb	PI3K	NM_005375.2:3145
CD19-mRNA	1.57	1.54	-1.44	4.58	2.97	0.369	24	0.328	0.708	lm.nb	PI3K	NM_001770.4:1770
KAT2B-mRNA	0.765	0.75	-0.706	2.24	1.7	0.613	4.71	0.33	0.708	lm.nb	Notch	NM_003884.3:1220
EGFR-mRNA	-1.26	1.25	-3.71	1.18	0.416	0.0762	2.27	0.335	0.714	Wald	Driver Gene, MAPK, Neuroblastoma-Mes, PI3K, RAS	NM_201282.1:360
MGMT-mRNA	0.958	0.957	-0.918	2.83	1.94	0.529	7.13	0.338	0.714	lm.nb	DNARepair	NM_002412.3:323
BRAF-mRNA	0.798	0.8	-0.769	2.37	1.74	0.587	5.15	0.339	0.714	lm.nb	Driver Gene, MAPK	NM_004333.3:565
CAPN2-mRNA	0.643	0.662	-0.655	1.94	1.56	0.635	3.84	0.352	0.736	lm.nb	CC.PLS.Apop, Neuroblastoma-Mes	NM_001748.4:2085
MCM7-mRNA	1.1	1.15	-1.15	3.35	2.14	0.449	10.2	0.36	0.747	lm.nb	CC.PLS.Apop, Neuroblastoma-Adr	NM_182776.1:1325
RFC4-mRNA	0.763	0.81	-0.825	2.35	1.7	0.565	5.1	0.366	0.75	lm.nb	DNARepair, Neuroblastoma-Adr	NM_181573.2:1035
NUMBL-mRNA	1.91	2.04	-2.08	5.91	3.77	0.236	60.1	0.37	0.75	Wald	Notch	NM_004756.3:591
TP53-mRNA	-0.795	0.858	-2.48	0.888	0.576	0.18	1.85	0.374	0.75	lm.nb	CC.PLS.Apop, Driver Gene, MAPK, PI3K, TXmisReg, Wnt	NM_000546.2:1330
MYD88-mRNA	-0.411	0.453	-1.3	0.477	0.752	0.406	1.39	0.384	0.75	lm.nb	CC.PLS.Apop, Driver Gene	NM_002468.3:2145
HDAC4-mRNA	-0.719	0.794	-2.28	0.838	0.608	0.206	1.79	0.385	0.75	lm.nb	ChromMod	NM_006037.3:6965
GNAS-mRNA	0.46	0.514	-0.548	1.47	1.38	0.684	2.77	0.39	0.75	lm.nb	Driver Gene	NM_080425.1:1910
ERCC2-mRNA	-0.969	1.08	-3.09	1.16	0.511	0.117	2.23	0.393	0.75	Wald	DNARepair	NM_000400.2:240
PRKCA-mRNA	1.25	1.41	-1.52	4.01	2.37	0.35	16.1	0.395	0.75	lm.nb	MAPK, PI3K, RAS, Wnt	NM_002737.2:5560
NCOR1-mRNA	0.489	0.56	-0.608	1.59	1.4	0.656	3	0.401	0.75	lm.nb	Driver Gene, TXmisReg	NM_006311.3:1390
MAP3K1-mRNA	0.429	0.497	-0.545	1.4	1.35	0.685	2.64	0.407	0.75	lm.nb	Driver Gene, MAPK	NM_005921.1:2525
KDM6A-mRNA	0.868	1.01	-1.11	2.85	1.83	0.463	7.19	0.408	0.75	lm.nb	Driver Gene, TXmisReg	NM_021140.2:2590
SUV39H2-mRNA	1.07	1.24	-1.37	3.5	2.09	0.387	11.3	0.409	0.75	lm.nb	ChromMod	NM_024670.3:2035
H2AFX-mRNA	0.752	0.882	-0.977	2.48	1.68	0.508	5.58	0.412	0.75	lm.nb	DNARepair	NM_002105.2:1392
MLH1-mRNA	0.598	0.702	-0.778	1.97	1.51	0.583	3.93	0.413	0.75	lm.nb	Driver Gene	NM_000249.2:1605
CCR7-mRNA	1.1	1.29	-1.43	3.62	2.14	0.371	12.3	0.413	0.75	lm.nb	TXmisReg	NM_001838.2:1610
IKBKG-mRNA	0.841	0.991	-1.1	2.78	1.79	0.466	6.89	0.414	0.75	lm.nb	CC.PLS.Apop, MAPK, PI3K, RAS	NM_003639.2:470
TNFRSF10C-mRNA	-0.554	0.656	-1.84	0.731	0.681	0.279	1.66	0.416	0.75	lm.nb	CC.PLS.Apop	NM_003841.2:5
SRSF2-mRNA	0.671	0.795	-0.887	2.23	1.59	0.541	4.69	0.417	0.75	lm.nb	Driver Gene	NM_003016.3:312
HDAC10-mRNA	0.804	0.953	-1.06	2.67	1.75	0.478	6.37	0.417	0.75	lm.nb	ChromMod	NM_032019.5:932
RASGRP2-mRNA	-0.842	1	-2.81	1.12	0.558	0.143	2.17	0.418	0.75	lm.nb	MAPK, RAS	NM_001098670.1:1978
FOS-mRNA	0.74	0.884	-0.993	2.47	1.67	0.502	5.56	0.42	0.75	lm.nb	MAPK	NM_005252.2:1475
ATRX-mRNA	-0.435	0.521	-1.46	0.585	0.739	0.365	1.5	0.421	0.75	lm.nb	Driver Gene	NM_000489.3:139
MAPK1-mRNA	-0.583	0.698	-1.95	0.785	0.668	0.259	1.72	0.421	0.75	lm.nb	MAPK, PI3K, RAS, TGF-B	NM_138957.2:430
TGFB1-mRNA	0.633	0.761	-0.858	2.12	1.55	0.552	4.36	0.423	0.75	lm.nb	CC.PLS.Apop, MAPK, TGF-B	NM_000660.3:1260
HDAC6-mRNA	-0.847	1.02	-2.84	1.15	0.556	0.14	2.21	0.424	0.75	Wald	ChromMod	NM_006044.2:536
KDM5C-mRNA	0.705	0.85	-0.961	2.37	1.63	0.514	5.17	0.424	0.75	lm.nb	Driver Gene	NM_004187.2:1170
POLR2D-mRNA	0.822	0.993	-1.12	2.77	1.77	0.459	6.81	0.425	0.75	lm.nb	DNARepair	NM_004805.3:1476
BAP1-mRNA	-0.911	1.11	-3.08	1.26	0.532	0.118	2.39	0.428	0.75	lm.nb	Driver Gene	NM_004656.2:240
GRB2-mRNA	0.31	0.377	-0.428	1.05	1.24	0.743	2.07	0.428	0.75	lm.nb	JAK-STAT, MAPK, PI3K, RAS	NM_002086.4:412
CDKN1C-mRNA	1.16	1.43	-1.64	3.95	2.23	0.321	15.5	0.435	0.753	lm.nb	CC.PLS.Apop	NM_000076.2:1605
NFE2L2-mRNA	-0.447	0.554	-1.53	0.639	0.733	0.345	1.56	0.437	0.753	lm.nb	Driver Gene	NM_006164.3:995
STK11-mRNA	0.59	0.732	-0.844	2.02	1.51	0.557	4.07	0.437	0.753	lm.nb	Driver Gene, PI3K	NM_000455.4:2060
GZMB-mRNA	-0.893	1.11	-3.08	1.29	0.539	0.119	2.45	0.44	0.753	lm.nb	TXmisReg	NM_004131.3:540
FUT8-mRNA	0.836	1.05	-1.22	2.89	1.78	0.43	7.4	0.442	0.753	lm.nb	TXmisReg	NM_004480.4:2841
MAPK8-mRNA	0.603	0.782	-0.929	2.14	1.52	0.525	4.39	0.457	0.761	lm.nb	MAPK, Neuroblastoma-Adr, RAS, Wnt	NM_002750.2:945
BAX-mRNA	-0.339	0.443	-1.21	0.53	0.791	0.433	1.44	0.46	0.761	lm.nb	CC.PLS.Apop	NM_138761.3:342
KMT2C-mRNA	0.552	0.722	-0.863	1.97	1.47	0.55	3.91	0.461	0.761	lm.nb	Driver Gene	NM_170606.2:12505
CASP7-mRNA	0.949	1.24	-1.49	3.38	1.93	0.357	10.4	0.461	0.761	lm.nb	CC.PLS.Apop	NM_001227.3:915
WNT6-mRNA	-1.13	1.49	-4.04	1.78	0.458	0.0609	3.45	0.464	0.761	lm.nb	HH, Wnt	NM_006522.3:1200
MCM5-mRNA	-0.746	0.988	-2.68	1.19	0.596	0.156	2.28	0.466	0.761	lm.nb	CC.PLS.Apop	NM_006739.3:1580
MAP3K8-mRNA	0.828	1.11	-1.34	3	1.77	0.394	7.99	0.471	0.761	lm.nb	MAPK	NM_005204.2:2050
ATM-mRNA	0.47	0.632	-0.769	1.71	1.38	0.587	3.27	0.473	0.761	lm.nb	CC.PLS.Apop, DNARepair, Driver Gene, TXmisReg	NM_138292.3:6688
CD14-mRNA	0.524	0.711	-0.869	1.92	1.44	0.548	3.78	0.476	0.761	lm.nb	MAPK, TXmisReg	NM_000591.2:885
DAXX-mRNA	-1.35	1.83	-4.94	2.24	0.393	0.0327	4.72	0.477	0.761	loglinear	Driver Gene, MAPK	NM_001350.3:1875
NRAS-mRNA	1.46	1.98	-2.42	5.34	2.75	0.187	40.5	0.477	0.761	loglinear	Driver Gene, MAPK, PI3K, RAS	NM_002524.3:877
RPS6KA5-mRNA	-0.611	0.837	-2.25	1.03	0.655	0.21	2.04	0.48	0.761	lm.nb	ChromMod, MAPK	NM_004755.2:855
CREBBP-mRNA	0.5	0.69	-0.851	1.85	1.41	0.554	3.61	0.483	0.761	lm.nb	CC.PLS.Apop, ChromMod, Driver Gene, JAK-STAT, Notch, TGF-B, Wnt	NM_004380.2:8855
VHL-mRNA	0.693	0.963	-1.19	2.58	1.62	0.437	5.98	0.487	0.761	lm.nb	Driver Gene	NM_000551.2:1280
ZBTB16-mRNA	0.66	0.917	-1.14	2.46	1.58	0.455	5.49	0.487	0.761	lm.nb	TXmisReg	NM_006006.4:1585
ARID1A-mRNA	0.43	0.605	-0.755	1.62	1.35	0.592	3.07	0.492	0.761	lm.nb	ChromMod, Driver Gene	NM_006015.4:5495
LEF1-mRNA	0.741	1.04	-1.3	2.79	1.67	0.405	6.9	0.492	0.761	lm.nb	Wnt	NM_016269.3:1165
ALKBH3-mRNA	-0.69	0.979	-2.61	1.23	0.62	0.164	2.34	0.496	0.761	lm.nb	DNARepair	NM_139178.3:690
PPP3R1-mRNA	-0.23	0.328	-0.872	0.412	0.853	0.546	1.33	0.497	0.761	lm.nb	CC.PLS.Apop, MAPK, Wnt	NM_000945.3:2385
SMARCA4-mRNA	0.704	1	-1.26	2.67	1.63	0.416	6.37	0.498	0.761	lm.nb	Driver Gene	NM_003072.3:5400
RAF1-mRNA	-0.624	0.893	-2.38	1.13	0.649	0.193	2.18	0.499	0.761	lm.nb	MAPK, PI3K, RAS	NM_002880.2:1990
MYC-mRNA	0.837	1.2	-1.52	3.19	1.79	0.349	9.16	0.501	0.761	lm.nb	CC.PLS.Apop, JAK-STAT, MAPK, PI3K, TGF-B, TXmisReg, Wnt	NM_002467.3:1610
NF1-mRNA	0.745	1.08	-1.37	2.86	1.68	0.386	7.27	0.505	0.761	lm.nb	Driver Gene, MAPK, RAS	NM_000267.2:1035
IL11RA-mRNA	1	1.45	-1.85	3.85	2	0.277	14.4	0.506	0.761	lm.nb	JAK-STAT	NM_147162.1:400
SMAD4-mRNA	0.739	1.08	-1.38	2.86	1.67	0.384	7.25	0.508	0.761	lm.nb	CC.PLS.Apop, Driver Gene, TGF-B, Wnt	NM_005359.3:1370
BRCA1-mRNA	0.71	1.05	-1.34	2.76	1.64	0.395	6.77	0.511	0.761	lm.nb	DNARepair, Driver Gene, PI3K	NM_007305.2:1275
TCF3-mRNA	0.88	1.3	-1.67	3.43	1.84	0.314	10.8	0.513	0.761	lm.nb	TXmisReg	NM_003200.2:4325
IL6R-mRNA	-0.37	0.548	-1.44	0.705	0.774	0.367	1.63	0.514	0.761	lm.nb	JAK-STAT, PI3K	NM_000565.2:993
KIF1B-mRNA	0.595	0.887	-1.14	2.33	1.51	0.453	5.04	0.516	0.761	lm.nb		NM_183416.3:415
DUSP6-mRNA	0.35	0.526	-0.68	1.38	1.27	0.624	2.6	0.519	0.761	lm.nb	MAPK, Neuroblastoma-Mes, TXmisReg	NM_001946.2:1535
SKP1-mRNA	-0.319	0.483	-1.27	0.627	0.801	0.416	1.54	0.522	0.761	lm.nb	CC.PLS.Apop, TGF-B, Wnt	NM_170679.2:630
IL7R-mRNA	-0.641	0.971	-2.54	1.26	0.641	0.171	2.4	0.523	0.761	lm.nb	JAK-STAT, PI3K	NM_002185.2:1610
ITGA6-mRNA	0.919	1.4	-1.82	3.65	1.89	0.284	12.6	0.524	0.761	lm.nb	PI3K	NM_000210.1:3065
PRKACA-mRNA	-0.387	0.591	-1.54	0.771	0.765	0.343	1.71	0.526	0.761	lm.nb	CC.PLS.Apop, HH, MAPK, RAS, Wnt	NM_002730.3:400
IL3RA-mRNA	0.694	1.07	-1.41	2.8	1.62	0.376	6.96	0.532	0.764	lm.nb	CC.PLS.Apop, JAK-STAT, PI3K	NM_002183.2:745
CUL1-mRNA	0.621	0.965	-1.27	2.51	1.54	0.415	5.71	0.533	0.764	lm.nb	CC.PLS.Apop, TGF-B, Wnt	NM_003592.2:1487
IL1B-mRNA	-0.441	0.696	-1.81	0.924	0.737	0.286	1.9	0.539	0.77	lm.nb	CC.PLS.Apop, MAPK	NM_000576.2:840
IKBKB-mRNA	-0.637	1.02	-2.64	1.37	0.643	0.16	2.58	0.546	0.772	lm.nb	CC.PLS.Apop, MAPK, PI3K, RAS	NM_001556.1:1995
MED12-mRNA	0.511	0.823	-1.1	2.12	1.42	0.466	4.36	0.547	0.772	lm.nb	Driver Gene	NM_005120.2:375
HHEX-mRNA	-0.401	0.647	-1.67	0.867	0.757	0.315	1.82	0.548	0.772	lm.nb	TXmisReg	NM_002729.4:1479
NFATC1-mRNA	0.659	1.07	-1.45	2.76	1.58	0.367	6.79	0.553	0.776	Wald	MAPK, Wnt	NM_172389.1:1984
PTCH1-mRNA	0.93	1.54	-2.09	3.95	1.91	0.235	15.5	0.558	0.777	lm.nb	Driver Gene, HH	NM_000264.3:5420
PIK3R1-mRNA	0.45	0.748	-1.02	1.92	1.37	0.495	3.77	0.559	0.777	lm.nb	CC.PLS.Apop, Driver Gene, JAK-STAT, Neuroblastoma-Adr, PI3K, RAS	NM_181504.2:1105
MEN1-mRNA	0.642	1.08	-1.47	2.75	1.56	0.361	6.75	0.563	0.777	lm.nb	Driver Gene, TXmisReg	NM_130802.2:2480
PIK3R5-mRNA	-0.99	1.68	-4.27	2.29	0.504	0.0517	4.9	0.567	0.777	loglinear	CC.PLS.Apop, JAK-STAT, PI3K, RAS	NM_001142633.1:3335
TRAF7-mRNA	0.522	0.885	-1.21	2.26	1.44	0.432	4.78	0.567	0.777	lm.nb	Driver Gene	NM_032271.2:1105
TFDP1-mRNA	1.11	1.89	-2.6	4.82	2.16	0.165	28.3	0.568	0.777	loglinear	CC.PLS.Apop, TGF-B	NM_007111.4:1826
PIK3CD-mRNA	-0.35	0.6	-1.53	0.826	0.785	0.347	1.77	0.571	0.778	lm.nb	CC.PLS.Apop, JAK-STAT, PI3K, RAS	NM_005026.3:95
RBX1-mRNA	0.374	0.65	-0.9	1.65	1.3	0.536	3.13	0.576	0.781	lm.nb	CC.PLS.Apop, TGF-B, Wnt	NM_014248.2:162
CASZ1-mRNA	-0.574	1.04	-2.61	1.46	0.672	0.164	2.76	0.592	0.799	lm.nb		NM_001079843.2:1820
RAD21-mRNA	-0.268	0.497	-1.24	0.706	0.83	0.423	1.63	0.6	0.803	lm.nb	CC.PLS.Apop	NM_006265.2:1080
UBB-mRNA	0.629	1.17	-1.66	2.91	1.55	0.317	7.53	0.601	0.803	Wald	DNARepair	NM_018955.2:15
CCNB1-mRNA	0.609	1.14	-1.63	2.85	1.53	0.323	7.19	0.604	0.803	lm.nb	CC.PLS.Apop	NM_031966.2:715
MAP3K12-mRNA	0.837	1.58	-2.25	3.93	1.79	0.21	15.2	0.607	0.803	Wald	ChromMod, MAPK	NM_006301.2:800
ID2-mRNA	0.285	0.542	-0.777	1.35	1.22	0.584	2.54	0.609	0.803	lm.nb	TGF-B, TXmisReg	NM_002166.4:505
PPP2CB-mRNA	0.556	1.06	-1.52	2.63	1.47	0.349	6.19	0.61	0.803	lm.nb	PI3K, TGF-B	NM_001009552.1:1075
NOTCH1-mRNA	0.439	0.848	-1.22	2.1	1.36	0.429	4.29	0.614	0.805	lm.nb	Driver Gene, Notch	NM_017617.3:735
RHOA-mRNA	-0.231	0.451	-1.12	0.653	0.852	0.462	1.57	0.618	0.805	lm.nb	RAS, TGF-B, Wnt	NM_001664.2:1230
HSPA1A-mRNA	-0.543	1.06	-2.62	1.54	0.686	0.162	2.9	0.619	0.805	lm.nb	MAPK	NM_005345.5:98
CYLD-mRNA	0.18	0.356	-0.518	0.878	1.13	0.699	1.84	0.622	0.805	lm.nb	Driver Gene	NM_015247.1:2890
NBN-mRNA	0.329	0.652	-0.949	1.61	1.26	0.518	3.05	0.624	0.805	lm.nb	DNARepair	NM_001024688.1:1105
BID-mRNA	-0.347	0.699	-1.72	1.02	0.786	0.304	2.03	0.63	0.809	lm.nb	CC.PLS.Apop	NM_197966.1:2095
AKT1-mRNA	-0.517	1.06	-2.6	1.57	0.699	0.165	2.97	0.637	0.815	lm.nb	CC.PLS.Apop, Driver Gene, JAK-STAT, MAPK, PI3K, RAS	NM_005163.2:1772
FBXW7-mRNA	0.541	1.12	-1.65	2.73	1.45	0.318	6.65	0.639	0.815	lm.nb	Driver Gene	NM_018315.4:1480
XRCC4-mRNA	-0.335	0.727	-1.76	1.09	0.793	0.295	2.13	0.654	0.831	lm.nb	DNARepair	NM_003401.3:772
CTNNB1-mRNA	0.645	1.41	-2.12	3.41	1.56	0.23	10.6	0.656	0.831	lm.nb	Driver Gene, Wnt	NM_001904.3:2265
TNFSF10-mRNA	0.401	0.916	-1.4	2.2	1.32	0.38	4.59	0.67	0.845	lm.nb	CC.PLS.Apop	NM_003810.2:115
CEBPA-mRNA	0.357	0.828	-1.27	1.98	1.28	0.416	3.94	0.675	0.847	lm.nb	Driver Gene, TXmisReg	NM_004364.2:1320
CDC14A-mRNA	-0.409	0.969	-2.31	1.49	0.753	0.202	2.81	0.681	0.852	lm.nb	CC.PLS.Apop	NM_033313.2:1400
SETD2-mRNA	0.403	1.06	-1.68	2.49	1.32	0.312	5.61	0.712	0.887	lm.nb	Driver Gene	NM_014159.6:6160
BAIAP3-mRNA	0.386	1.04	-1.65	2.42	1.31	0.32	5.34	0.718	0.891	Wald	TXmisReg	NM_003933.4:1950
IL1RAP-mRNA	0.173	0.481	-0.77	1.12	1.13	0.587	2.17	0.726	0.894	lm.nb	CC.PLS.Apop	NM_002182.2:460
FASLG-mRNA	-0.649	1.82	-4.21	2.91	0.638	0.0539	7.54	0.728	0.894	Wald	CC.PLS.Apop, MAPK, PI3K, RAS	NM_000639.1:625
TLR4-mRNA	-0.556	1.58	-3.65	2.54	0.68	0.0798	5.8	0.731	0.894	loglinear	PI3K	NM_138554.2:2570
NODAL-mRNA	0.692	1.97	-3.17	4.55	1.62	0.111	23.4	0.732	0.894	loglinear	TGF-B	NM_018055.3:320
GADD45B-mRNA	-0.311	0.89	-2.06	1.43	0.806	0.241	2.7	0.734	0.894	lm.nb	CC.PLS.Apop, MAPK	NM_015675.2:365
HDAC1-mRNA	0.219	0.64	-1.03	1.47	1.16	0.488	2.77	0.739	0.897	lm.nb	CC.PLS.Apop, ChromMod, Notch, TXmisReg	NM_004964.2:785
MAD2L2-mRNA	0.295	0.878	-1.43	2.02	1.23	0.372	4.05	0.743	0.898	lm.nb	CC.PLS.Apop, DNARepair	NM_001127325.1:290
CSF1R-mRNA	0.321	0.964	-1.57	2.21	1.25	0.337	4.63	0.746	0.898	lm.nb	Driver Gene, PI3K, RAS, TXmisReg	NM_005211.2:3775
IDH1-mRNA	0.314	0.973	-1.59	2.22	1.24	0.332	4.66	0.753	0.899	lm.nb	Driver Gene	NM_005896.2:105
SIN3A-mRNA	-0.131	0.416	-0.946	0.685	0.913	0.519	1.61	0.759	0.899	lm.nb	TXmisReg	NM_015477.1:1605
PTTG2-mRNA	0.446	1.43	-2.36	3.25	1.36	0.195	9.5	0.761	0.899	lm.nb	CC.PLS.Apop	NM_006607.2:5
BNIP3-mRNA	-0.351	1.13	-2.57	1.86	0.784	0.169	3.64	0.762	0.899	Wald	ChromMod	NM_004052.2:325
MAP3K5-mRNA	-0.239	0.783	-1.77	1.3	0.848	0.293	2.45	0.766	0.899	lm.nb	MAPK	NM_005923.3:2415
CSF3R-mRNA	-0.226	0.745	-1.69	1.23	0.855	0.311	2.35	0.768	0.899	lm.nb	JAK-STAT, PI3K	NM_156038.2:90
MAP3K14-mRNA	0.273	0.914	-1.52	2.06	1.21	0.349	4.18	0.77	0.899	lm.nb	CC.PLS.Apop, MAPK	NM_003954.1:620
PIK3CG-mRNA	0.138	0.476	-0.795	1.07	1.1	0.576	2.1	0.778	0.899	lm.nb	CC.PLS.Apop, JAK-STAT, PI3K, RAS	NM_002649.2:2125
STAT1-mRNA	-0.569	2	-4.49	3.36	0.674	0.0444	10.2	0.781	0.899	loglinear	JAK-STAT, Neuroblastoma-Mes	NM_007315.2:205
TLR2-mRNA	0.21	0.746	-1.25	1.67	1.16	0.42	3.19	0.783	0.899	lm.nb	PI3K	NM_003264.3:180
MDM2-mRNA	0.315	1.12	-1.88	2.51	1.24	0.271	5.71	0.784	0.899	lm.nb	CC.PLS.Apop, PI3K, TXmisReg	NM_006878.2:280
MAML2-mRNA	-0.298	1.07	-2.39	1.79	0.814	0.191	3.46	0.785	0.899	lm.nb	Neuroblastoma-Mes, Notch	NM_032427.1:4125
ETS2-mRNA	0.191	0.687	-1.16	1.54	1.14	0.449	2.9	0.786	0.899	lm.nb	RAS	NM_005239.4:1175
RASGRP1-mRNA	-0.271	1	-2.24	1.69	0.829	0.212	3.24	0.792	0.899	lm.nb	MAPK, RAS	NM_005739.3:365
MAP2K6-mRNA	0.197	0.743	-1.26	1.65	1.15	0.418	3.15	0.796	0.899	lm.nb	MAPK	NM_002758.3:555
FAS-mRNA	-0.199	0.759	-1.69	1.29	0.871	0.311	2.45	0.799	0.899	lm.nb	CC.PLS.Apop, MAPK	NM_152876.1:1740
HDAC11-mRNA	-0.373	1.47	-3.25	2.5	0.772	0.105	5.68	0.804	0.899	lm.nb	ChromMod	NM_024827.3:2601
ITGB7-mRNA	-0.208	0.827	-1.83	1.41	0.866	0.281	2.66	0.806	0.899	lm.nb	PI3K, TXmisReg	NM_000889.1:1278
PIM1-mRNA	-0.132	0.532	-1.17	0.91	0.913	0.443	1.88	0.809	0.899	lm.nb	JAK-STAT	NM_002648.2:1630
PIK3CA-mRNA	-0.251	1.02	-2.25	1.75	0.841	0.211	3.35	0.81	0.899	lm.nb	CC.PLS.Apop, Driver Gene, JAK-STAT, PI3K, RAS	NM_006218.2:2445
CBL-mRNA	-0.488	2.02	-4.44	3.46	0.713	0.0461	11	0.813	0.899	loglinear	Driver Gene, JAK-STAT	NM_005188.2:7485
IL5RA-mRNA	0.486	2.02	-3.47	4.45	1.4	0.09	21.8	0.814	0.899	loglinear	JAK-STAT	NM_000564.3:210
BCL2A1-mRNA	0.301	1.3	-2.24	2.84	1.23	0.212	7.16	0.82	0.899	lm.nb	TXmisReg	NM_004049.2:80
DDIT3-mRNA	0.263	1.13	-1.96	2.48	1.2	0.258	5.59	0.821	0.899	lm.nb	MAPK, TXmisReg	NM_004083.4:40
CHUK-mRNA	0.179	0.772	-1.34	1.69	1.13	0.396	3.23	0.821	0.899	lm.nb	CC.PLS.Apop, MAPK, PI3K, RAS	NM_001278.3:860
GSK3B-mRNA	-0.165	0.717	-1.57	1.24	0.892	0.337	2.36	0.823	0.899	lm.nb	CC.PLS.Apop, HH, PI3K, Wnt	NM_002093.2:925
NTHL1-mRNA	0.26	1.13	-1.96	2.48	1.2	0.257	5.57	0.823	0.899	Wald	DNARepair	NM_002528.5:476
BCOR-mRNA	0.207	0.917	-1.59	2	1.15	0.332	4.01	0.825	0.899	lm.nb	Driver Gene	NM_001123383.1:1630
B2M-mRNA	-0.34	1.52	-3.32	2.64	0.79	0.1	6.23	0.827	0.899	loglinear	Driver Gene, Neuroblastoma-Mes	NM_004048.2:25
SHC1-mRNA	-0.283	1.3	-2.83	2.26	0.822	0.141	4.79	0.831	0.901	lm.nb	Neuroblastoma-Mes, RAS	NM_183001.4:3355
LAT-mRNA	-0.173	0.878	-1.89	1.55	0.887	0.269	2.92	0.848	0.913	lm.nb	RAS	NM_001014987.1:1290
IDH2-mRNA	0.178	0.909	-1.6	1.96	1.13	0.329	3.89	0.848	0.913	lm.nb	Driver Gene	NM_002168.2:944
POLD4-mRNA	0.138	0.758	-1.35	1.62	1.1	0.393	3.08	0.859	0.922	lm.nb	DNARepair	NM_021173.2:470
STAT4-mRNA	-0.19	1.16	-2.47	2.09	0.877	0.18	4.26	0.874	0.932	Wald	JAK-STAT	NM_003151.2:789
CREB5-mRNA	-0.078	0.49	-1.04	0.881	0.947	0.487	1.84	0.876	0.932	lm.nb	PI3K	NM_182898.2:1885
LFNG-mRNA	0.162	1.04	-1.89	2.21	1.12	0.271	4.62	0.88	0.932	lm.nb	Notch	NM_001040168.1:717
FANCE-mRNA	0.168	1.1	-1.99	2.33	1.12	0.251	5.02	0.882	0.932	Wald	DNARepair	NM_021922.2:1275
IL2RB-mRNA	-0.162	1.09	-2.29	1.97	0.894	0.204	3.91	0.884	0.932	lm.nb	JAK-STAT, PI3K, TXmisReg	NM_000878.2:1980
PRKX-mRNA	0.176	1.2	-2.18	2.54	1.13	0.22	5.8	0.886	0.932	lm.nb	CC.PLS.Apop, HH, MAPK, RAS, Wnt	NM_005044.1:2590
CCND2-mRNA	-0.129	0.957	-2	1.75	0.915	0.249	3.36	0.895	0.939	lm.nb	CC.PLS.Apop, JAK-STAT, PI3K, TXmisReg, Wnt	NM_001759.2:5825
DTX3-mRNA	0.152	1.21	-2.22	2.52	1.11	0.215	5.73	0.902	0.943	lm.nb	Notch	NM_178502.2:1620
MAPK3-mRNA	-0.1	0.863	-1.79	1.59	0.933	0.289	3.01	0.91	0.945	lm.nb	MAPK, PI3K, RAS, TGF-B	NM_001040056.1:580
SYK-mRNA	-0.0825	0.716	-1.49	1.32	0.944	0.357	2.5	0.91	0.945	lm.nb	PI3K	NM_003177.3:1685
NOTCH2-mRNA	0.142	1.27	-2.35	2.64	1.1	0.196	6.22	0.913	0.945	lm.nb	Driver Gene, Neuroblastoma-Mes, Notch	NM_024408.3:2842
ARID2-mRNA	0.116	1.1	-2.03	2.26	1.08	0.245	4.81	0.917	0.947	lm.nb	Driver Gene	NM_152641.2:3355
CDKN2D-mRNA	0.0592	0.604	-1.13	1.24	1.04	0.458	2.37	0.924	0.95	lm.nb	CC.PLS.Apop	NM_001800.3:870
PML-mRNA	0.0617	0.694	-1.3	1.42	1.04	0.407	2.68	0.931	0.952	lm.nb	TXmisReg	NM_002675.3:281
CDKN1B-mRNA	0.113	1.28	-2.4	2.62	1.08	0.19	6.15	0.932	0.952	Wald	CC.PLS.Apop, PI3K, TXmisReg	NM_004064.2:365
TGFBR2-mRNA	0.0451	0.582	-1.1	1.19	1.03	0.468	2.28	0.94	0.957	lm.nb	MAPK, Neuroblastoma-Mes, TGF-B, TXmisReg	NM_001024847.1:1760
EPOR-mRNA	-0.055	1.03	-2.08	1.97	0.963	0.237	3.91	0.958	0.973	lm.nb	JAK-STAT, PI3K	NM_000121.2:1295
MAP2K1-mRNA	-0.0384	0.927	-1.86	1.78	0.974	0.276	3.43	0.968	0.978	lm.nb	Driver Gene, MAPK, PI3K, RAS	NM_002755.2:970
CCND3-mRNA	0.0195	0.482	-0.926	0.965	1.01	0.526	1.95	0.968	0.978	lm.nb	CC.PLS.Apop, JAK-STAT, PI3K, Wnt	NM_001760.2:1215
TSC1-mRNA	0.0333	0.971	-1.87	1.94	1.02	0.273	3.83	0.973	0.979	lm.nb	Driver Gene, PI3K	NM_000368.3:100
IL23A-mRNA	-0.012	1.28	-2.51	2.49	0.992	0.175	5.61	0.993	0.996	lm.nb	JAK-STAT	NM_016584.2:411
JAK1-mRNA	-0.00133	0.754	-1.48	1.48	0.999	0.359	2.78	0.999	0.999	lm.nb	Driver Gene, JAK-STAT, Neuroblastoma-Mes, PI3K	NM_002227.1:285

## Sheet: Pathway 3
	Log2 foldchange	Std Error (log2)	Lower CL (log2)	Upper CL (log2)	Linear foldchange	Lower CL (linear)	Upper CL (linear)	P-value	Benjamini-Hochberg p-adj.value	method	Gene.sets	probe.ID
TET2-mRNA	1.26	0.215	0.839	1.68	2.4	1.79	3.21	0.000108	0.0213	lm.nb	Driver Gene	NM_001127208.2:2882
SOS1-mRNA	3.41	0.597	2.24	4.58	10.6	4.73	24	0.000136	0.0213	lm.nb	JAK-STAT, MAPK, PI3K, RAS	NM_005633.2:1635
FOXO4-mRNA	3.71	0.679	2.38	5.04	13.1	5.2	32.8	0.000197	0.0213	lm.nb	RAS	NM_005938.2:35
PPP3CB-mRNA	2.87	0.556	1.78	3.96	7.29	3.43	15.5	0.000314	0.0255	lm.nb	CC.PLS.Apop, MAPK, Wnt	NM_001142354.1:1690
ERCC6-mRNA	3.68	0.845	2.02	5.33	12.8	4.06	40.3	0.00115	0.0546	lm.nb	DNARepair	NM_000124.2:3235
EP300-mRNA	1.2	0.282	0.647	1.75	2.3	1.57	3.37	0.00136	0.0546	lm.nb	CC.PLS.Apop, Driver Gene, JAK-STAT, Notch, TGF-B, Wnt	NM_001429.2:715
E2F1-mRNA	4.81	1.14	2.58	7.04	28.1	5.99	132	0.00142	0.0546	lm.nb	CC.PLS.Apop	NM_005225.1:935
PTEN-mRNA	1.23	0.298	0.648	1.81	2.35	1.57	3.52	0.00166	0.0546	lm.nb	Driver Gene, PI3K	NM_000314.3:1675
HIST1H3H-mRNA	2.84	0.689	1.49	4.19	7.18	2.81	18.3	0.00168	0.0546	lm.nb	TXmisReg	NM_003536.2:355
PCNA-mRNA	2.98	0.732	1.55	4.42	7.9	2.92	21.4	0.00185	0.0546	lm.nb	CC.PLS.Apop, DNARepair	NM_002592.2:280
NFKBIZ-mRNA	2.51	0.628	1.28	3.74	5.68	2.42	13.3	0.00212	0.0546	lm.nb	TXmisReg	NM_001005474.1:2030
EIF4EBP1-mRNA	3.54	0.887	1.8	5.27	11.6	3.48	38.7	0.00214	0.0546	lm.nb	PI3K	NM_004095.3:363
SPP1-mRNA	5.08	1.28	2.57	7.59	33.9	5.96	193	0.00219	0.0546	lm.nb	PI3K	NM_000582.2:760
IGF1R-mRNA	2.89	0.739	1.44	4.33	7.39	2.71	20.2	0.00245	0.0567	lm.nb	PI3K, RAS, TXmisReg	NM_000875.2:455
EZH2-mRNA	3.2	0.843	1.55	4.85	9.18	2.92	28.9	0.00297	0.0612	lm.nb	Driver Gene	NM_004456.3:190
AXIN1-mRNA	3.34	0.881	1.61	5.06	10.1	3.05	33.4	0.00302	0.0612	lm.nb	Driver Gene, Wnt	NM_181050.1:135
MCM2-mRNA	4.6	1.24	2.17	7.03	24.3	4.5	131	0.00344	0.0645	lm.nb	CC.PLS.Apop, Neuroblastoma-Adr	NM_004526.2:2945
MMP9-mRNA	4.31	1.17	2.02	6.6	19.8	4.05	97.1	0.00358	0.0645	lm.nb	TXmisReg	NM_004994.2:1530
MCM4-mRNA	4.22	1.17	1.92	6.51	18.6	3.79	91.2	0.00415	0.0707	lm.nb	CC.PLS.Apop	NM_182746.1:1200
GTF2H3-mRNA	3.16	0.89	1.42	4.9	8.94	2.67	29.9	0.00453	0.0712	lm.nb	DNARepair	NM_001516.3:70
RAD50-mRNA	4.71	1.33	2.1	7.32	26.2	4.3	160	0.00461	0.0712	lm.nb	DNARepair	NM_005732.2:5397
CDC14B-mRNA	4.32	1.24	1.89	6.75	19.9	3.7	107	0.00512	0.074	lm.nb	CC.PLS.Apop	NM_003671.3:4940
SOS2-mRNA	1.45	0.418	0.631	2.27	2.73	1.55	4.83	0.00525	0.074	lm.nb	JAK-STAT, MAPK, PI3K, RAS	NM_006939.2:3845
SOCS2-mRNA	3.51	1.03	1.5	5.52	11.4	2.82	45.8	0.00572	0.076	lm.nb	JAK-STAT	NM_003877.3:1020
CDKN1A-mRNA	2.35	0.695	0.989	3.71	5.1	1.99	13.1	0.00611	0.076	lm.nb	CC.PLS.Apop, PI3K, TXmisReg	NM_000389.2:1975
TNF-mRNA	2.93	0.868	1.23	4.63	7.63	2.35	24.8	0.00615	0.076	lm.nb	CC.PLS.Apop, MAPK, TGF-B	NM_000594.2:1010
SPOP-mRNA	4.38	1.3	1.83	6.93	20.8	3.55	122	0.00633	0.076	lm.nb	Driver Gene	NM_001007226.1:2726
IRAK3-mRNA	1.31	0.397	0.537	2.09	2.49	1.45	4.26	0.00691	0.0782	lm.nb	CC.PLS.Apop	NM_007199.1:1735
LIG4-mRNA	2.86	0.869	1.16	4.57	7.28	2.24	23.7	0.00714	0.0782	lm.nb	DNARepair	NM_002312.3:2623
HDAC2-mRNA	1.65	0.503	0.667	2.64	3.14	1.59	6.23	0.00724	0.0782	lm.nb	CC.PLS.Apop, ChromMod, Notch, TXmisReg	NM_001527.1:930
DNMT3A-mRNA	2.52	0.78	0.989	4.05	5.73	1.98	16.5	0.00805	0.0842	lm.nb	Driver Gene	NM_022552.3:3835
APC-mRNA	1.48	0.468	0.567	2.4	2.8	1.48	5.28	0.00889	0.09	lm.nb	Driver Gene, Wnt	NM_000038.3:6850
MPO-mRNA	3.93	1.26	1.46	6.4	15.2	2.75	84.5	0.00981	0.0913	lm.nb	TXmisReg	NM_000250.1:545
MAP2K2-mRNA	3.59	1.16	1.32	5.86	12	2.49	58.2	0.0102	0.0913	loglinear	MAPK, PI3K, RAS	NM_030662.2:1325
MPL-mRNA	2.9	0.94	1.05	4.74	7.45	2.08	26.7	0.0104	0.0913	lm.nb	Driver Gene, JAK-STAT	NM_005373.2:895
GNAQ-mRNA	1.27	0.412	0.461	2.07	2.41	1.38	4.21	0.0105	0.0913	lm.nb	Driver Gene	NM_002072.2:1100
JAK2-mRNA	2.42	0.793	0.871	3.98	5.37	1.83	15.8	0.0109	0.0913	lm.nb	Driver Gene, JAK-STAT, PI3K	NM_004972.2:455
CHEK2-mRNA	3.84	1.26	1.36	6.31	14.3	2.57	79.4	0.0113	0.0913	lm.nb	CC.PLS.Apop	NM_007194.3:140
NFKBIA-mRNA	2.73	0.906	0.958	4.51	6.65	1.94	22.8	0.0117	0.0913	lm.nb	CC.PLS.Apop	NM_020529.1:945
RAC1-mRNA	2.03	0.672	0.71	3.34	4.07	1.64	10.1	0.0117	0.0913	lm.nb	MAPK, PI3K, RAS, Wnt	NM_198829.1:1250
SPRY2-mRNA	3.07	1	1.1	5.04	8.41	2.15	32.9	0.0121	0.0913	Wald	JAK-STAT	NM_005842.2:85
SOCS3-mRNA	3.46	1.16	1.19	5.73	11	2.29	53.2	0.0123	0.0913	lm.nb	JAK-STAT	NM_003955.3:1870
MLLT4-mRNA	3.42	1.14	1.18	5.66	10.7	2.26	50.6	0.0123	0.0913	lm.nb	RAS	NM_005936.2:1560
PHF6-mRNA	2.48	0.83	0.85	4.1	5.57	1.8	17.2	0.0124	0.0913	lm.nb	Driver Gene	NM_032335.3:85
TNFRSF10B-mRNA	3.26	1.1	1.11	5.41	9.6	2.16	42.6	0.0127	0.0913	lm.nb	CC.PLS.Apop	NM_003842.3:565
HMGA1-mRNA	2.17	0.741	0.721	3.63	4.51	1.65	12.4	0.0136	0.0922	lm.nb	ChromMod, Neuroblastoma-Adr	NM_145904.1:871
FEN1-mRNA	3.07	1.05	1.02	5.12	8.4	2.02	34.8	0.0136	0.0922	lm.nb	DNARepair	NM_004111.4:425
PRKAR2A-mRNA	2.91	0.994	0.965	4.86	7.53	1.95	29	0.0137	0.0922	lm.nb	CC.PLS.Apop	NM_004157.2:1590
FANCF-mRNA	3.17	1.11	0.997	5.34	9	2	40.6	0.0155	0.103	lm.nb	DNARepair	NM_022725.2:845
CASP10-mRNA	3.42	1.21	1.05	5.78	10.7	2.08	55	0.0163	0.105	lm.nb	CC.PLS.Apop	NM_032977.3:20
DDB2-mRNA	2.5	0.888	0.755	4.24	5.64	1.69	18.8	0.017	0.105	lm.nb	DNARepair	NM_000107.1:840
APH1B-mRNA	2.99	1.06	0.902	5.08	7.94	1.87	33.7	0.0171	0.105	lm.nb	Notch	NM_001145646.1:2930
COL4A4-mRNA	4.35	1.55	1.3	7.4	20.4	2.47	168	0.0173	0.105	lm.nb	PI3K	NM_000092.4:8255
AKT2-mRNA	1.61	0.58	0.478	2.75	3.06	1.39	6.73	0.0178	0.105	lm.nb	CC.PLS.Apop, JAK-STAT, MAPK, PI3K, RAS	NM_001626.2:1450
RRAS2-mRNA	3.52	1.27	1.04	6.01	11.5	2.05	64.4	0.018	0.105	lm.nb	MAPK, RAS	NM_001102669.2:1785
TCF7L1-mRNA	3.42	1.23	1	5.83	10.7	2	56.8	0.0181	0.105	lm.nb	Wnt	NM_031283.1:2215
NFKB1-mRNA	1.96	0.711	0.569	3.36	3.9	1.48	10.3	0.0186	0.105	lm.nb	CC.PLS.Apop, MAPK, PI3K, RAS, TXmisReg	NM_003998.2:1675
GADD45A-mRNA	2.06	0.761	0.565	3.55	4.16	1.48	11.7	0.0206	0.115	lm.nb	CC.PLS.Apop, MAPK	NM_001924.2:865
IL8-mRNA	4.55	1.69	1.23	7.87	23.5	2.35	235	0.0211	0.116	loglinear	TXmisReg	NM_000584.2:25
STMN1-mRNA	2.57	0.979	0.648	4.49	5.93	1.57	22.4	0.0237	0.128	lm.nb	MAPK	NM_203401.1:478
KLF4-mRNA	2.31	0.9	0.549	4.08	4.97	1.46	16.9	0.0261	0.137	lm.nb	Driver Gene, Neuroblastoma-Mes	NM_004235.4:1980
MDC1-mRNA	2.63	1.03	0.621	4.64	6.2	1.54	25	0.0263	0.137	lm.nb	DNARepair	NM_014641.2:6719
PRKCB-mRNA	1.88	0.735	0.437	3.32	3.68	1.35	9.99	0.0268	0.138	lm.nb	MAPK, RAS, Wnt	NM_212535.1:1750
CREB3L4-mRNA	3.36	1.32	0.774	5.96	10.3	1.71	62	0.0272	0.138	lm.nb	PI3K	NM_130898.2:1505
ITGA2-mRNA	4.1	1.61	0.944	7.26	17.1	1.92	153	0.029	0.141	Wald	PI3K	NM_002203.2:475
NR4A1-mRNA	1.7	0.679	0.372	3.03	3.26	1.29	8.19	0.0291	0.141	lm.nb	MAPK, PI3K	NM_173157.1:1575
THEM4-mRNA	3.05	1.22	0.661	5.45	8.3	1.58	43.6	0.0294	0.141	lm.nb	PI3K	NM_053055.4:764
POLR2J-mRNA	2.21	0.886	0.474	3.95	4.63	1.39	15.4	0.0298	0.141	lm.nb	DNARepair	NM_006234.4:618
MNAT1-mRNA	3.18	1.28	0.668	5.69	9.07	1.59	51.8	0.0305	0.141	lm.nb	DNARepair	NM_002431.2:975
PDGFB-mRNA	2.95	1.19	0.617	5.28	7.73	1.53	39	0.0307	0.141	lm.nb	MAPK, PI3K, RAS	NM_033016.2:1480
GLI1-mRNA	3	1.21	0.619	5.38	8	1.54	41.7	0.0312	0.141	lm.nb	HH	NM_005269.1:2885
DDIT4-mRNA	2.28	0.927	0.468	4.1	4.87	1.38	17.2	0.0314	0.141	lm.nb	PI3K	NM_019058.2:85
JAK3-mRNA	0.992	0.406	0.196	1.79	1.99	1.15	3.45	0.0327	0.142	lm.nb	Driver Gene, JAK-STAT, PI3K	NM_000215.2:1715
CASP9-mRNA	3.1	1.27	0.607	5.58	8.55	1.52	48	0.0329	0.142	lm.nb	CC.PLS.Apop, PI3K	NM_001229.2:1805
RB1-mRNA	0.776	0.319	0.15	1.4	1.71	1.11	2.64	0.0334	0.142	lm.nb	CC.PLS.Apop, Driver Gene	NM_000321.1:2110
SMAD2-mRNA	2.04	0.845	0.384	3.7	4.11	1.3	13	0.0344	0.142	lm.nb	CC.PLS.Apop, Driver Gene, TGF-B	NM_001003652.1:4500
ANGPT1-mRNA	3.12	1.29	0.587	5.66	8.7	1.5	50.4	0.0344	0.142	lm.nb	PI3K, RAS	NM_001146.3:2080
NSD1-mRNA	2.11	0.874	0.396	3.82	4.31	1.32	14.1	0.0344	0.142	lm.nb	ChromMod	NM_022455.4:10655
PRKDC-mRNA	1.67	0.692	0.311	3.02	3.18	1.24	8.14	0.0347	0.142	lm.nb	CC.PLS.Apop, DNARepair	NM_006904.6:12750
SMC3-mRNA	1.76	0.742	0.307	3.22	3.39	1.24	9.3	0.0369	0.145	lm.nb	CC.PLS.Apop	NM_005445.3:3525
WHSC1L1-mRNA	2.34	0.987	0.408	4.28	5.07	1.33	19.4	0.0369	0.145	lm.nb	ChromMod	NM_017778.2:485
PBX3-mRNA	1.66	0.699	0.285	3.03	3.15	1.22	8.14	0.0373	0.145	lm.nb	Neuroblastoma-Adr, TXmisReg	NM_006195.5:2050
CASP3-mRNA	1.07	0.452	0.183	1.95	2.1	1.14	3.87	0.0375	0.145	lm.nb	CC.PLS.Apop, MAPK	NM_032991.2:685
MLH1-mRNA	1.27	0.537	0.217	2.32	2.41	1.16	5	0.0376	0.145	lm.nb	Driver Gene	NM_000249.2:1605
RASA4-mRNA	2.77	1.18	0.448	5.09	6.82	1.36	34.1	0.0393	0.15	lm.nb	RAS	NM_001079877.2:5330
ACVR1B-mRNA	2.21	0.951	0.346	4.07	4.62	1.27	16.8	0.0403	0.152	lm.nb	Driver Gene, Neuroblastoma-Adr, TGF-B	NM_004302.3:1700
PBRM1-mRNA	1.83	0.792	0.281	3.38	3.56	1.21	10.4	0.041	0.153	lm.nb	Driver Gene	NM_181042.3:6100
ATR-mRNA	2.41	1.05	0.356	4.47	5.33	1.28	22.2	0.0421	0.154	lm.nb	CC.PLS.Apop	NM_001184.2:565
SKP2-mRNA	3.69	1.59	0.582	6.8	12.9	1.5	111	0.0422	0.154	Wald	CC.PLS.Apop	NM_005983.2:615
AKT3-mRNA	2.41	1.05	0.345	4.47	5.3	1.27	22.1	0.0429	0.155	lm.nb	CC.PLS.Apop, JAK-STAT, MAPK, PI3K, RAS	NM_181690.1:755
PIK3CB-mRNA	1.52	0.677	0.194	2.85	2.87	1.14	7.19	0.0462	0.163	lm.nb	CC.PLS.Apop, JAK-STAT, PI3K, RAS	NM_006219.1:2945
CIC-mRNA	0.904	0.403	0.115	1.69	1.87	1.08	3.23	0.0463	0.163	lm.nb	Driver Gene	NM_015125.3:1290
JUN-mRNA	2.85	1.27	0.351	5.34	7.2	1.28	40.6	0.047	0.164	lm.nb	MAPK, Wnt	NM_002228.3:140
BCL2L1-mRNA	1.67	0.751	0.194	3.14	3.17	1.14	8.8	0.0485	0.167	lm.nb	CC.PLS.Apop, JAK-STAT, PI3K, RAS, TXmisReg	NM_138578.1:1560
LTBP1-mRNA	2.55	1.19	0.21	4.88	5.84	1.16	29.5	0.056	0.191	lm.nb	Neuroblastoma-Mes, TGF-B	NM_000627.3:4124
TNFAIP3-mRNA	0.792	0.375	0.056	1.53	1.73	1.04	2.88	0.0587	0.195	lm.nb	Driver Gene	NM_006290.2:260
TFDP1-mRNA	1.87	0.89	0.128	3.62	3.66	1.09	12.3	0.0592	0.195	lm.nb	CC.PLS.Apop, TGF-B	NM_007111.4:1826
SMAD3-mRNA	2.1	0.999	0.141	4.06	4.29	1.1	16.7	0.0595	0.195	lm.nb	CC.PLS.Apop, Neuroblastoma-Mes, TGF-B, Wnt	NM_005902.3:4220
PTCRA-mRNA	2.23	1.06	0.148	4.31	4.69	1.11	19.9	0.0597	0.195	lm.nb	Notch, TXmisReg	NM_138296.2:507
CD40-mRNA	2.17	1.05	0.116	4.22	4.5	1.08	18.7	0.0627	0.202	lm.nb	TXmisReg	NM_001250.4:1265
MGMT-mRNA	1.58	0.766	0.0834	3.09	3	1.06	8.49	0.0629	0.202	lm.nb	DNARepair	NM_002412.3:323
CACNB2-mRNA	2.28	1.11	0.112	4.45	4.86	1.08	21.8	0.0637	0.202	lm.nb	MAPK	NM_000724.3:2610
CDKN2B-mRNA	2.25	1.09	0.106	4.39	4.75	1.08	21	0.0642	0.202	lm.nb	CC.PLS.Apop, TGF-B	NM_004936.3:1175
DTX4-mRNA	2.04	0.999	0.0819	4	4.11	1.06	16	0.0659	0.205	lm.nb	Notch	NM_015177.1:4820
DNMT1-mRNA	1.79	0.883	0.063	3.52	3.47	1.04	11.5	0.0671	0.207	lm.nb	Driver Gene	NM_001379.2:1495
STK11-mRNA	1.17	0.578	0.0357	2.3	2.25	1.03	4.92	0.0682	0.208	lm.nb	Driver Gene, PI3K	NM_000455.4:2060
CDC25B-mRNA	2.06	1.03	0.0453	4.08	4.18	1.03	16.9	0.0703	0.213	lm.nb	CC.PLS.Apop, MAPK	NM_021873.2:3045
PTPN11-mRNA	1.14	0.572	0.0168	2.26	2.2	1.01	4.78	0.0721	0.213	lm.nb	Driver Gene, JAK-STAT, RAS	NM_002834.3:1480
KMT2D-mRNA	1.15	0.579	0.0164	2.29	2.22	1.01	4.88	0.0722	0.213	lm.nb	Driver Gene	NM_003482.3:6070
H2AFX-mRNA	1.41	0.707	0.0194	2.79	2.65	1.01	6.93	0.0724	0.213	lm.nb	DNARepair	NM_002105.2:1392
EGF-mRNA	1.73	0.875	0.017	3.45	3.32	1.01	10.9	0.0733	0.214	lm.nb	MAPK, PI3K, RAS	NM_001963.3:3930
MAPK8-mRNA	1.23	0.633	-0.00805	2.47	2.35	0.994	5.55	0.0775	0.224	lm.nb	MAPK, Neuroblastoma-Adr, RAS, Wnt	NM_002750.2:945
MCM7-mRNA	1.79	0.926	-0.0207	3.61	3.47	0.986	12.2	0.0788	0.224	lm.nb	CC.PLS.Apop, Neuroblastoma-Adr	NM_182776.1:1325
IKBKG-mRNA	1.54	0.793	-0.0183	3.09	2.9	0.987	8.51	0.0789	0.224	lm.nb	CC.PLS.Apop, MAPK, PI3K, RAS	NM_003639.2:470
PPP2R1A-mRNA	0.707	0.382	-0.0415	1.46	1.63	0.972	2.74	0.0911	0.257	lm.nb	Driver Gene, PI3K, TGF-B	NM_014225.3:1440
KIF1B-mRNA	1.3	0.705	-0.0847	2.68	2.46	0.943	6.4	0.0929	0.26	lm.nb		NM_183416.3:415
HDAC10-mRNA	1.42	0.78	-0.105	2.95	2.68	0.93	7.73	0.0952	0.264	lm.nb	ChromMod	NM_032019.5:932
MYB-mRNA	2.09	1.16	-0.182	4.37	4.27	0.881	20.6	0.0988	0.271	lm.nb	PI3K	NM_005375.2:3145
KDM6A-mRNA	1.47	0.819	-0.135	3.08	2.77	0.911	8.43	0.1	0.272	lm.nb	Driver Gene, TXmisReg	NM_021140.2:2590
PDGFA-mRNA	1.77	0.985	-0.165	3.7	3.4	0.892	13	0.101	0.272	lm.nb	MAPK, PI3K, RAS, TXmisReg	NM_002607.5:2460
THBS1-mRNA	1.72	0.963	-0.166	3.61	3.3	0.891	12.2	0.101	0.272	lm.nb	Neuroblastoma-Mes, PI3K, TGF-B	NM_003246.2:3465
POLR2D-mRNA	1.42	0.803	-0.15	3	2.68	0.901	7.99	0.104	0.274	lm.nb	DNARepair	NM_004805.3:1476
CD19-mRNA	2.25	1.27	-0.239	4.74	4.76	0.847	26.7	0.104	0.274	lm.nb	PI3K	NM_001770.4:1770
FUT8-mRNA	1.5	0.854	-0.174	3.17	2.83	0.886	9.03	0.107	0.279	lm.nb	TXmisReg	NM_004480.4:2841
HDAC1-mRNA	0.879	0.503	-0.108	1.86	1.84	0.928	3.64	0.109	0.281	lm.nb	CC.PLS.Apop, ChromMod, Notch, TXmisReg	NM_004964.2:785
PRKAR2B-mRNA	1.74	0.998	-0.219	3.69	3.33	0.859	12.9	0.11	0.282	lm.nb	CC.PLS.Apop	NM_002736.2:1350
MAP3K1-mRNA	0.689	0.399	-0.0935	1.47	1.61	0.937	2.77	0.112	0.283	lm.nb	Driver Gene, MAPK	NM_005921.1:2525
PIK3R5-mRNA	2.23	1.29	-0.303	4.77	4.7	0.811	27.2	0.112	0.283	loglinear	CC.PLS.Apop, JAK-STAT, PI3K, RAS	NM_001142633.1:3335
TRAF7-mRNA	1.22	0.708	-0.168	2.61	2.33	0.89	6.1	0.113	0.283	lm.nb	Driver Gene	NM_032271.2:1105
ITGB3-mRNA	1.45	0.847	-0.211	3.11	2.73	0.864	8.63	0.115	0.287	lm.nb	PI3K	NM_000212.2:4485
SUV39H2-mRNA	1.74	1.02	-0.265	3.74	3.34	0.832	13.4	0.117	0.29	lm.nb	ChromMod	NM_024670.3:2035
MAP3K8-mRNA	1.52	0.901	-0.25	3.28	2.86	0.841	9.72	0.121	0.296	lm.nb	MAPK	NM_005204.2:2050
BMP6-mRNA	1.6	0.963	-0.286	3.49	3.04	0.82	11.2	0.125	0.299	lm.nb	TGF-B	NM_001718.2:1045
SMARCA4-mRNA	1.36	0.82	-0.244	2.97	2.57	0.844	7.84	0.125	0.299	lm.nb	Driver Gene	NM_003072.3:5400
PIK3CG-mRNA	0.627	0.377	-0.112	1.37	1.54	0.925	2.58	0.125	0.299	lm.nb	CC.PLS.Apop, JAK-STAT, PI3K, RAS	NM_002649.2:2125
SRSF2-mRNA	1.07	0.649	-0.201	2.34	2.1	0.87	5.07	0.127	0.303	lm.nb	Driver Gene	NM_003016.3:312
ARID1B-mRNA	0.689	0.421	-0.135	1.51	1.61	0.911	2.86	0.13	0.306	lm.nb	Driver Gene	NM_020732.3:6335
NF1-mRNA	1.44	0.879	-0.286	3.16	2.71	0.82	8.93	0.13	0.306	lm.nb	Driver Gene, MAPK, RAS	NM_000267.2:1035
SMAD4-mRNA	1.43	0.879	-0.294	3.15	2.69	0.816	8.9	0.132	0.308	lm.nb	CC.PLS.Apop, Driver Gene, TGF-B, Wnt	NM_005359.3:1370
FLT3-mRNA	1.99	1.22	-0.399	4.38	3.97	0.758	20.8	0.134	0.309	Wald	Driver Gene, TXmisReg	NM_004119.1:580
PRKCA-mRNA	1.89	1.17	-0.408	4.19	3.7	0.754	18.2	0.135	0.311	lm.nb	MAPK, PI3K, RAS, Wnt	NM_002737.2:5560
PLCG2-mRNA	0.507	0.317	-0.114	1.13	1.42	0.924	2.18	0.138	0.315	lm.nb	RAS	NM_002661.2:525
BARD1-mRNA	1.22	0.767	-0.281	2.72	2.33	0.823	6.61	0.139	0.315	lm.nb		NM_000465.3:2262
ZBTB16-mRNA	1.19	0.75	-0.28	2.66	2.28	0.824	6.33	0.141	0.315	lm.nb	TXmisReg	NM_006006.4:1585
ID2-mRNA	0.688	0.435	-0.164	1.54	1.61	0.893	2.91	0.142	0.315	lm.nb	TGF-B, TXmisReg	NM_002166.4:505
ARID1A-mRNA	0.775	0.491	-0.187	1.74	1.71	0.879	3.33	0.143	0.315	lm.nb	ChromMod, Driver Gene	NM_006015.4:5495
RAC2-mRNA	-0.538	0.341	-1.21	0.13	0.689	0.433	1.09	0.143	0.315	lm.nb	MAPK, RAS, Wnt	NM_002872.3:1069
CASP7-mRNA	1.61	1.03	-0.406	3.63	3.06	0.755	12.4	0.146	0.317	lm.nb	CC.PLS.Apop	NM_001227.3:915
TBL1XR1-mRNA	0.672	0.43	-0.17	1.51	1.59	0.889	2.86	0.146	0.317	lm.nb	Wnt	NM_024665.4:915
CEBPA-mRNA	1.04	0.669	-0.267	2.36	2.06	0.831	5.12	0.147	0.317	lm.nb	Driver Gene, TXmisReg	NM_004364.2:1320
CDC7-mRNA	4.02	2.65	-1.17	9.21	16.2	0.443	592	0.16	0.341	Wald	CC.PLS.Apop	NM_003503.2:805
KAT2B-mRNA	0.933	0.621	-0.284	2.15	1.91	0.821	4.44	0.161	0.341	lm.nb	Notch	NM_003884.3:1220
IL3RA-mRNA	1.33	0.889	-0.408	3.07	2.52	0.754	8.43	0.162	0.341	lm.nb	CC.PLS.Apop, JAK-STAT, PI3K	NM_002183.2:745
NFATC1-mRNA	1.47	0.971	-0.438	3.37	2.76	0.738	10.3	0.162	0.341	Wald	MAPK, Wnt	NM_172389.1:1984
BRCA1-mRNA	1.3	0.874	-0.409	3.02	2.47	0.753	8.1	0.164	0.342	lm.nb	DNARepair, Driver Gene, PI3K	NM_007305.2:1275
MAP2K6-mRNA	0.891	0.599	-0.283	2.07	1.86	0.822	4.19	0.165	0.342	lm.nb	MAPK	NM_002758.3:555
NBN-mRNA	0.775	0.53	-0.264	1.81	1.71	0.833	3.52	0.172	0.354	lm.nb	DNARepair	NM_001024688.1:1105
HDAC6-mRNA	-1.23	0.84	-2.88	0.415	0.426	0.136	1.33	0.173	0.354	Wald	ChromMod	NM_006044.2:536
FOS-mRNA	1.06	0.73	-0.369	2.49	2.09	0.774	5.63	0.174	0.354	lm.nb	MAPK	NM_005252.2:1475
CD14-mRNA	0.834	0.583	-0.31	1.98	1.78	0.807	3.94	0.181	0.365	lm.nb	MAPK, TXmisReg	NM_000591.2:885
RUNX1-mRNA	1.11	0.78	-0.416	2.64	2.16	0.75	6.24	0.181	0.365	lm.nb	Driver Gene, TXmisReg	NM_001754.4:635
H3F3A-mRNA	-0.715	0.51	-1.71	0.284	0.609	0.305	1.22	0.188	0.377	lm.nb	Driver Gene, TXmisReg	NM_002107.3:190
TGFB1-mRNA	0.875	0.63	-0.36	2.11	1.83	0.779	4.31	0.192	0.38	lm.nb	CC.PLS.Apop, MAPK, TGF-B	NM_000660.3:1260
TCF3-mRNA	1.51	1.09	-0.626	3.64	2.84	0.648	12.5	0.194	0.38	lm.nb	TXmisReg	NM_003200.2:4325
ITGA6-mRNA	1.61	1.16	-0.668	3.88	3.05	0.629	14.7	0.194	0.38	lm.nb	PI3K	NM_000210.1:3065
POLD4-mRNA	0.843	0.613	-0.358	2.04	1.79	0.78	4.12	0.196	0.381	lm.nb	DNARepair	NM_021173.2:470
DUSP6-mRNA	0.593	0.431	-0.252	1.44	1.51	0.84	2.71	0.196	0.381	lm.nb	MAPK, Neuroblastoma-Mes, TXmisReg	NM_001946.2:1535
PRKACB-mRNA	3.04	2.23	-1.34	7.41	8.21	0.396	170	0.203	0.392	Wald	CC.PLS.Apop, HH, MAPK, RAS, Wnt	NM_182948.2:805
MAD2L2-mRNA	0.967	0.723	-0.45	2.38	1.95	0.732	5.22	0.208	0.399	lm.nb	CC.PLS.Apop, DNARepair	NM_001127325.1:290
UBB-mRNA	1.38	1.03	-0.638	3.4	2.6	0.643	10.5	0.21	0.4	Wald	DNARepair	NM_018955.2:15
FUBP1-mRNA	0.832	0.629	-0.402	2.07	1.78	0.757	4.19	0.213	0.404	lm.nb	Driver Gene	NM_003902.3:820
PRDM1-mRNA	-0.592	0.45	-1.47	0.29	0.663	0.36	1.22	0.215	0.405	lm.nb	Driver Gene	NM_182907.1:310
MAP3K14-mRNA	0.977	0.749	-0.492	2.45	1.97	0.711	5.45	0.219	0.409	lm.nb	CC.PLS.Apop, MAPK	NM_003954.1:620
IL11RA-mRNA	1.6	1.23	-0.808	4	3.02	0.571	16	0.22	0.409	lm.nb	JAK-STAT	NM_147162.1:400
CSF1R-mRNA	1.02	0.794	-0.536	2.58	2.03	0.69	5.97	0.225	0.416	lm.nb	Driver Gene, PI3K, RAS, TXmisReg	NM_005211.2:3775
ETS2-mRNA	0.72	0.563	-0.383	1.82	1.65	0.767	3.54	0.227	0.418	lm.nb	RAS	NM_005239.4:1175
FBXW7-mRNA	1.19	0.935	-0.646	3.02	2.28	0.639	8.11	0.23	0.422	lm.nb	Driver Gene	NM_018315.4:1480
GNAS-mRNA	0.534	0.43	-0.309	1.38	1.45	0.807	2.6	0.24	0.432	lm.nb	Driver Gene	NM_080425.1:1910
SETD2-mRNA	1.09	0.882	-0.634	2.82	2.13	0.644	7.07	0.24	0.432	lm.nb	Driver Gene	NM_014159.6:6160
NUMBL-mRNA	2.73	2.19	-1.57	7.02	6.63	0.337	130	0.242	0.432	Wald	Notch	NM_004756.3:591
IDH1-mRNA	0.992	0.806	-0.588	2.57	1.99	0.665	5.95	0.244	0.432	lm.nb	Driver Gene	NM_005896.2:105
RPS27A-mRNA	-0.68	0.553	-1.76	0.404	0.624	0.294	1.32	0.245	0.432	lm.nb	DNARepair	NM_002954.5:650
NCOR1-mRNA	0.575	0.468	-0.342	1.49	1.49	0.789	2.81	0.245	0.432	lm.nb	Driver Gene, TXmisReg	NM_006311.3:1390
PTCH1-mRNA	1.58	1.3	-0.955	4.12	3	0.516	17.4	0.247	0.432	lm.nb	Driver Gene, HH	NM_000264.3:5420
PPP3CA-mRNA	0.427	0.35	-0.259	1.11	1.34	0.836	2.16	0.248	0.432	lm.nb	CC.PLS.Apop, MAPK, Wnt	NM_000944.4:3920
CAPN2-mRNA	0.68	0.558	-0.413	1.77	1.6	0.751	3.42	0.248	0.432	lm.nb	CC.PLS.Apop, Neuroblastoma-Mes	NM_001748.4:2085
GRB2-mRNA	0.378	0.314	-0.238	0.994	1.3	0.848	1.99	0.254	0.441	lm.nb	JAK-STAT, MAPK, PI3K, RAS	NM_002086.4:412
CHUK-mRNA	0.769	0.641	-0.488	2.03	1.7	0.713	4.07	0.256	0.441	lm.nb	CC.PLS.Apop, MAPK, PI3K, RAS	NM_001278.3:860
KRAS-mRNA	0.475	0.402	-0.312	1.26	1.39	0.806	2.4	0.261	0.448	lm.nb	Driver Gene, MAPK, PI3K, RAS	NM_004985.3:1790
BCOR-mRNA	0.891	0.759	-0.598	2.38	1.85	0.661	5.2	0.265	0.453	lm.nb	Driver Gene	NM_001123383.1:1630
SF3B1-mRNA	0.773	0.676	-0.551	2.1	1.71	0.682	4.28	0.277	0.467	lm.nb	Driver Gene	NM_001005526.1:0
TNFSF10-mRNA	0.87	0.762	-0.623	2.36	1.83	0.649	5.14	0.278	0.467	lm.nb	CC.PLS.Apop	NM_003810.2:115
H3F3C-mRNA	-0.464	0.407	-1.26	0.334	0.725	0.417	1.26	0.278	0.467	lm.nb	TXmisReg	NM_001013699.2:829
KMT2C-mRNA	0.678	0.606	-0.51	1.87	1.6	0.702	3.65	0.287	0.479	lm.nb	Driver Gene	NM_170606.2:12505
CREBBP-mRNA	0.643	0.578	-0.49	1.78	1.56	0.712	3.43	0.29	0.481	lm.nb	CC.PLS.Apop, ChromMod, Driver Gene, JAK-STAT, Notch, TGF-B, Wnt	NM_004380.2:8855
TLR2-mRNA	0.686	0.619	-0.527	1.9	1.61	0.694	3.73	0.291	0.482	lm.nb	PI3K	NM_003264.3:180
VHL-mRNA	0.89	0.809	-0.696	2.48	1.85	0.617	5.56	0.295	0.485	lm.nb	Driver Gene	NM_000551.2:1280
CBL-mRNA	1.79	1.64	-1.43	5.01	3.46	0.37	32.3	0.3	0.49	loglinear	Driver Gene, JAK-STAT	NM_005188.2:7485
MEN1-mRNA	0.976	0.905	-0.797	2.75	1.97	0.576	6.72	0.304	0.494	lm.nb	Driver Gene, TXmisReg	NM_130802.2:2480
TLR4-mRNA	0.698	0.657	-0.59	1.99	1.62	0.664	3.96	0.311	0.502	lm.nb	PI3K	NM_138554.2:2570
ATM-mRNA	0.563	0.531	-0.479	1.6	1.48	0.718	3.04	0.312	0.502	lm.nb	CC.PLS.Apop, DNARepair, Driver Gene, TXmisReg	NM_138292.3:6688
CTNNB1-mRNA	1.26	1.2	-1.08	3.61	2.4	0.473	12.2	0.314	0.502	lm.nb	Driver Gene, Wnt	NM_001904.3:2265
IL1RAP-mRNA	0.426	0.404	-0.366	1.22	1.34	0.776	2.33	0.314	0.502	lm.nb	CC.PLS.Apop	NM_002182.2:460
PIK3R1-mRNA	0.657	0.626	-0.571	1.88	1.58	0.673	3.69	0.317	0.503	lm.nb	CC.PLS.Apop, Driver Gene, JAK-STAT, Neuroblastoma-Adr, PI3K, RAS	NM_181504.2:1105
CCNB1-mRNA	1	0.963	-0.885	2.89	2	0.542	7.42	0.32	0.504	lm.nb	CC.PLS.Apop	NM_031966.2:715
IDH2-mRNA	0.789	0.759	-0.699	2.28	1.73	0.616	4.84	0.321	0.504	lm.nb	Driver Gene	NM_002168.2:944
FLNA-mRNA	0.608	0.586	-0.541	1.76	1.52	0.688	3.38	0.322	0.504	lm.nb	MAPK, Neuroblastoma-Mes	NM_001456.3:7335
NTHL1-mRNA	1.08	1.05	-0.978	3.14	2.12	0.508	8.81	0.328	0.508	Wald	DNARepair	NM_002528.5:476
CUL1-mRNA	0.831	0.812	-0.76	2.42	1.78	0.59	5.36	0.328	0.508	lm.nb	CC.PLS.Apop, TGF-B, Wnt	NM_003592.2:1487
DDIT3-mRNA	0.962	0.948	-0.897	2.82	1.95	0.537	7.07	0.332	0.513	lm.nb	MAPK, TXmisReg	NM_004083.4:40
MDM2-mRNA	0.952	0.949	-0.908	2.81	1.94	0.533	7.03	0.337	0.518	lm.nb	CC.PLS.Apop, PI3K, TXmisReg	NM_006878.2:280
CDKN2D-mRNA	0.498	0.502	-0.487	1.48	1.41	0.714	2.79	0.343	0.524	lm.nb	CC.PLS.Apop	NM_001800.3:870
TIAM1-mRNA	0.798	0.822	-0.814	2.41	1.74	0.569	5.31	0.353	0.537	lm.nb	Neuroblastoma-Adr, RAS	NM_003253.2:5620
PTTG2-mRNA	1.14	1.2	-1.22	3.5	2.21	0.43	11.3	0.363	0.55	lm.nb	CC.PLS.Apop	NM_006607.2:5
PPP2CB-mRNA	0.828	0.891	-0.917	2.57	1.78	0.529	5.95	0.372	0.557	lm.nb	PI3K, TGF-B	NM_001009552.1:1075
BRAF-mRNA	0.635	0.684	-0.706	1.98	1.55	0.613	3.94	0.373	0.557	lm.nb	Driver Gene, MAPK	NM_004333.3:565
BCL2A1-mRNA	1.01	1.09	-1.12	3.15	2.02	0.459	8.85	0.373	0.557	lm.nb	TXmisReg	NM_004049.2:80
HDAC5-mRNA	-0.598	0.657	-1.89	0.69	0.661	0.271	1.61	0.382	0.561	lm.nb	ChromMod	NM_005474.4:3160
MYC-mRNA	0.927	1.02	-1.07	2.92	1.9	0.476	7.59	0.382	0.561	lm.nb	CC.PLS.Apop, JAK-STAT, MAPK, PI3K, TGF-B, TXmisReg, Wnt	NM_002467.3:1610
NRAS-mRNA	0.902	0.996	-1.05	2.85	1.87	0.483	7.23	0.384	0.561	lm.nb	Driver Gene, MAPK, PI3K, RAS	NM_002524.3:877
MAP3K12-mRNA	2	2.2	-2.31	6.32	4.01	0.201	79.8	0.384	0.561	Wald	ChromMod, MAPK	NM_006301.2:800
PML-mRNA	0.525	0.581	-0.613	1.66	1.44	0.654	3.17	0.385	0.561	lm.nb	TXmisReg	NM_002675.3:281
MAPK9-mRNA	0.865	0.959	-1.01	2.74	1.82	0.495	6.7	0.386	0.561	lm.nb	MAPK, RAS, Wnt	NM_139068.2:365
SMARCB1-mRNA	0.703	0.783	-0.833	2.24	1.63	0.562	4.72	0.389	0.562	lm.nb	Driver Gene	NM_003073.3:1060
NODAL-mRNA	1.44	1.64	-1.77	4.66	2.72	0.294	25.2	0.397	0.57	loglinear	TGF-B	NM_018055.3:320
IL5RA-mRNA	1.48	1.68	-1.81	4.76	2.78	0.285	27.1	0.398	0.57	loglinear	JAK-STAT	NM_000564.3:210
GSK3B-mRNA	0.526	0.602	-0.654	1.7	1.44	0.636	3.26	0.401	0.572	lm.nb	CC.PLS.Apop, HH, PI3K, Wnt	NM_002093.2:925
RBX1-mRNA	0.474	0.549	-0.602	1.55	1.39	0.659	2.93	0.406	0.576	lm.nb	CC.PLS.Apop, TGF-B, Wnt	NM_014248.2:162
TSC1-mRNA	0.708	0.822	-0.903	2.32	1.63	0.535	4.99	0.407	0.576	lm.nb	Driver Gene, PI3K	NM_000368.3:100
MAP2K1-mRNA	0.665	0.78	-0.864	2.19	1.59	0.55	4.58	0.412	0.58	lm.nb	Driver Gene, MAPK, PI3K, RAS	NM_002755.2:970
CREB5-mRNA	0.342	0.411	-0.463	1.15	1.27	0.725	2.21	0.423	0.591	lm.nb	PI3K	NM_182898.2:1885
BAIAP3-mRNA	1.27	1.52	-1.71	4.24	2.4	0.306	18.9	0.423	0.591	Wald	TXmisReg	NM_003933.4:1950
MAPK3-mRNA	0.597	0.725	-0.824	2.02	1.51	0.565	4.05	0.428	0.594	lm.nb	MAPK, PI3K, RAS, TGF-B	NM_001040056.1:580
ATRX-mRNA	-0.367	0.447	-1.24	0.509	0.775	0.422	1.42	0.429	0.594	lm.nb	Driver Gene	NM_000489.3:139
NOTCH1-mRNA	0.587	0.717	-0.819	1.99	1.5	0.567	3.98	0.431	0.594	lm.nb	Driver Gene, Notch	NM_017617.3:735
BAX-mRNA	-0.305	0.379	-1.05	0.438	0.81	0.484	1.36	0.439	0.6	lm.nb	CC.PLS.Apop	NM_138761.3:342
FAS-mRNA	0.514	0.639	-0.74	1.77	1.43	0.599	3.4	0.439	0.6	lm.nb	CC.PLS.Apop, MAPK	NM_152876.1:1740
CDKN1C-mRNA	0.967	1.22	-1.42	3.35	1.95	0.374	10.2	0.444	0.604	lm.nb	CC.PLS.Apop	NM_000076.2:1605
LFNG-mRNA	0.675	0.881	-1.05	2.4	1.6	0.483	5.28	0.459	0.616	lm.nb	Notch	NM_001040168.1:717
NOTCH2-mRNA	0.826	1.08	-1.29	2.94	1.77	0.409	7.68	0.46	0.616	lm.nb	Driver Gene, Neuroblastoma-Mes, Notch	NM_024408.3:2842
LEF1-mRNA	-0.674	0.886	-2.41	1.06	0.627	0.188	2.09	0.463	0.616	lm.nb	Wnt	NM_016269.3:1165
HSP90B1-mRNA	0.473	0.622	-0.747	1.69	1.39	0.596	3.23	0.463	0.616	lm.nb	Neuroblastoma-Mes, PI3K	NM_003299.1:160
DTX3-mRNA	0.783	1.03	-1.24	2.81	1.72	0.424	6.99	0.464	0.616	lm.nb	Notch	NM_178502.2:1620
PRKX-mRNA	0.782	1.03	-1.24	2.81	1.72	0.423	6.99	0.464	0.616	lm.nb	CC.PLS.Apop, HH, MAPK, RAS, Wnt	NM_005044.1:2590
DAXX-mRNA	1.17	1.57	-1.9	4.24	2.25	0.268	18.9	0.471	0.623	loglinear	Driver Gene, MAPK	NM_001350.3:1875
CCR7-mRNA	0.814	1.1	-1.35	2.98	1.76	0.392	7.88	0.477	0.628	lm.nb	TXmisReg	NM_001838.2:1610
CDKN1B-mRNA	1.08	1.47	-1.8	3.97	2.12	0.286	15.7	0.479	0.628	Wald	CC.PLS.Apop, PI3K, TXmisReg	NM_004064.2:365
STAT1-mRNA	1.22	1.68	-2.08	4.51	2.33	0.237	22.8	0.484	0.631	loglinear	JAK-STAT, Neuroblastoma-Mes	NM_007315.2:205
IL7R-mRNA	-0.599	0.83	-2.23	1.03	0.66	0.214	2.04	0.485	0.631	lm.nb	JAK-STAT, PI3K	NM_002185.2:1610
LAT-mRNA	0.534	0.743	-0.923	1.99	1.45	0.527	3.98	0.488	0.631	lm.nb	RAS	NM_001014987.1:1290
CEBPE-mRNA	-0.667	0.928	-2.48	1.15	0.63	0.179	2.22	0.489	0.631	Wald	TXmisReg	NM_001805.2:1096
WNT6-mRNA	-0.892	1.28	-3.4	1.61	0.539	0.095	3.06	0.5	0.642	lm.nb	HH, Wnt	NM_006522.3:1200
EPOR-mRNA	0.601	0.874	-1.11	2.31	1.52	0.463	4.97	0.506	0.647	lm.nb	JAK-STAT, PI3K	NM_000121.2:1295
CCND3-mRNA	0.279	0.407	-0.519	1.08	1.21	0.698	2.11	0.508	0.648	lm.nb	CC.PLS.Apop, JAK-STAT, PI3K, Wnt	NM_001760.2:1215
MAP3K5-mRNA	0.456	0.669	-0.856	1.77	1.37	0.553	3.4	0.51	0.648	lm.nb	MAPK	NM_005923.3:2415
JAK1-mRNA	0.415	0.638	-0.836	1.66	1.33	0.56	3.17	0.529	0.67	lm.nb	Driver Gene, JAK-STAT, Neuroblastoma-Mes, PI3K	NM_002227.1:285
HGF-mRNA	0.469	0.729	-0.96	1.9	1.38	0.514	3.72	0.533	0.672	lm.nb	PI3K, RAS	NM_000601.4:550
BCL2-mRNA	0.565	0.892	-1.18	2.31	1.48	0.441	4.97	0.539	0.675	lm.nb	CC.PLS.Apop, Driver Gene, PI3K	NM_000657.2:5
HSPA6-mRNA	-0.479	0.757	-1.96	1	0.717	0.257	2.01	0.54	0.675	lm.nb	MAPK	NM_002155.3:2018
MFNG-mRNA	-0.426	0.7	-1.8	0.946	0.744	0.287	1.93	0.555	0.691	lm.nb	Notch	NM_002405.2:1681
KDM5C-mRNA	0.442	0.732	-0.993	1.88	1.36	0.502	3.67	0.558	0.693	lm.nb	Driver Gene	NM_004187.2:1170
IL23A-mRNA	0.634	1.09	-1.51	2.78	1.55	0.351	6.86	0.574	0.709	lm.nb	JAK-STAT	NM_016584.2:411
IL24-mRNA	0.626	1.13	-1.58	2.83	1.54	0.334	7.12	0.589	0.726	lm.nb	JAK-STAT	NM_181339.1:1016
XRCC4-mRNA	0.342	0.634	-0.901	1.59	1.27	0.535	3	0.601	0.737	lm.nb	DNARepair	NM_003401.3:772
GADD45B-mRNA	0.406	0.76	-1.08	1.89	1.32	0.472	3.72	0.604	0.739	lm.nb	CC.PLS.Apop, MAPK	NM_015675.2:365
MAP2K4-mRNA	-0.261	0.5	-1.24	0.718	0.834	0.423	1.65	0.612	0.745	lm.nb	MAPK	NM_003010.2:2830
PIK3CA-mRNA	0.443	0.873	-1.27	2.15	1.36	0.415	4.45	0.622	0.754	lm.nb	CC.PLS.Apop, Driver Gene, JAK-STAT, PI3K, RAS	NM_006218.2:2445
ARID2-mRNA	0.462	0.933	-1.37	2.29	1.38	0.388	4.89	0.63	0.762	lm.nb	Driver Gene	NM_152641.2:3355
EGFR-mRNA	-0.548	1.13	-2.77	1.67	0.684	0.147	3.18	0.639	0.769	Wald	Driver Gene, MAPK, Neuroblastoma-Mes, PI3K, RAS	NM_201282.1:360
SYK-mRNA	0.29	0.61	-0.905	1.49	1.22	0.534	2.8	0.643	0.77	lm.nb	PI3K	NM_003177.3:1685
CSF3R-mRNA	0.302	0.636	-0.944	1.55	1.23	0.52	2.92	0.644	0.77	lm.nb	JAK-STAT, PI3K	NM_156038.2:90
MAML2-mRNA	0.395	0.916	-1.4	2.19	1.32	0.379	4.56	0.674	0.803	lm.nb	Neuroblastoma-Mes, Notch	NM_032427.1:4125
SIN3A-mRNA	-0.144	0.355	-0.841	0.552	0.905	0.558	1.47	0.692	0.822	lm.nb	TXmisReg	NM_015477.1:1605
TGFBR2-mRNA	-0.196	0.495	-1.17	0.773	0.873	0.446	1.71	0.699	0.824	lm.nb	MAPK, Neuroblastoma-Mes, TGF-B, TXmisReg	NM_001024847.1:1760
HHEX-mRNA	0.221	0.561	-0.877	1.32	1.17	0.544	2.5	0.7	0.824	lm.nb	TXmisReg	NM_002729.4:1479
BNIP3-mRNA	0.395	1	-1.57	2.36	1.32	0.336	5.14	0.702	0.824	Wald	ChromMod	NM_004052.2:325
SHC1-mRNA	0.426	1.11	-1.75	2.6	1.34	0.297	6.08	0.709	0.827	lm.nb	Neuroblastoma-Mes, RAS	NM_183001.4:3355
PPP3R1-mRNA	0.109	0.285	-0.45	0.668	1.08	0.732	1.59	0.71	0.827	lm.nb	CC.PLS.Apop, MAPK, Wnt	NM_000945.3:2385
IL6R-mRNA	0.178	0.477	-0.756	1.11	1.13	0.592	2.16	0.715	0.831	lm.nb	JAK-STAT, PI3K	NM_000565.2:993
PIM1-mRNA	-0.164	0.454	-1.05	0.726	0.892	0.481	1.65	0.724	0.838	lm.nb	JAK-STAT	NM_002648.2:1630
SP1-mRNA	0.325	0.909	-1.46	2.11	1.25	0.364	4.31	0.727	0.839	loglinear	TGF-B, TXmisReg	NM_003109.1:5970
CDC14A-mRNA	0.292	0.837	-1.35	1.93	1.22	0.393	3.82	0.733	0.841	lm.nb	CC.PLS.Apop	NM_033313.2:1400
STAT4-mRNA	-0.34	0.974	-2.25	1.57	0.79	0.211	2.97	0.734	0.841	Wald	JAK-STAT	NM_003151.2:789
MTOR-mRNA	0.303	0.881	-1.42	2.03	1.23	0.373	4.09	0.737	0.841	lm.nb	PI3K	NM_004958.2:5095
NFE2L2-mRNA	0.161	0.487	-0.793	1.12	1.12	0.577	2.17	0.747	0.847	lm.nb	Driver Gene	NM_006164.3:995
CASZ1-mRNA	-0.296	0.9	-2.06	1.47	0.814	0.24	2.76	0.748	0.847	lm.nb		NM_001079843.2:1820
GZMB-mRNA	-0.302	0.976	-2.21	1.61	0.811	0.215	3.06	0.763	0.861	lm.nb	TXmisReg	NM_004131.3:540
BID-mRNA	0.181	0.604	-1	1.37	1.13	0.499	2.58	0.77	0.866	lm.nb	CC.PLS.Apop	NM_197966.1:2095
IL1B-mRNA	0.171	0.604	-1.01	1.35	1.13	0.496	2.56	0.782	0.876	lm.nb	CC.PLS.Apop, MAPK	NM_000576.2:840
IL2RB-mRNA	0.261	0.93	-1.56	2.08	1.2	0.339	4.24	0.784	0.876	lm.nb	JAK-STAT, PI3K, TXmisReg	NM_000878.2:1980
HDAC11-mRNA	0.336	1.26	-2.13	2.8	1.26	0.228	6.98	0.794	0.885	lm.nb	ChromMod	NM_024827.3:2601
RAD21-mRNA	0.111	0.43	-0.732	0.954	1.08	0.602	1.94	0.801	0.889	lm.nb	CC.PLS.Apop	NM_006265.2:1080
ERCC2-mRNA	-0.245	0.993	-2.19	1.7	0.844	0.219	3.25	0.81	0.896	Wald	DNARepair	NM_000400.2:240
PRKACA-mRNA	0.118	0.514	-0.889	1.13	1.09	0.54	2.18	0.822	0.904	lm.nb	CC.PLS.Apop, HH, MAPK, RAS, Wnt	NM_002730.3:400
BAP1-mRNA	-0.224	0.977	-2.14	1.69	0.856	0.227	3.23	0.823	0.904	lm.nb	Driver Gene	NM_004656.2:240
SKP1-mRNA	0.0935	0.42	-0.73	0.917	1.07	0.603	1.89	0.828	0.906	lm.nb	CC.PLS.Apop, TGF-B, Wnt	NM_170679.2:630
AKT1-mRNA	0.191	0.921	-1.61	2	1.14	0.327	3.99	0.84	0.916	lm.nb	CC.PLS.Apop, Driver Gene, JAK-STAT, MAPK, PI3K, RAS	NM_005163.2:1772
MAPK1-mRNA	0.109	0.614	-1.09	1.31	1.08	0.469	2.48	0.863	0.938	lm.nb	MAPK, PI3K, RAS, TGF-B	NM_138957.2:430
RFC4-mRNA	0.118	0.695	-1.24	1.48	1.09	0.422	2.79	0.868	0.941	lm.nb	DNARepair, Neuroblastoma-Adr	NM_181573.2:1035
RASGRP2-mRNA	-0.146	0.887	-1.88	1.59	0.904	0.271	3.02	0.873	0.942	lm.nb	MAPK, RAS	NM_001098670.1:1978
CYLD-mRNA	0.0479	0.307	-0.553	0.649	1.03	0.681	1.57	0.879	0.946	lm.nb	Driver Gene	NM_015247.1:2890
POLB-mRNA	-0.0957	0.697	-1.46	1.27	0.936	0.363	2.41	0.893	0.952	lm.nb	DNARepair, Neuroblastoma-Adr	NM_002690.1:145
TP53-mRNA	-0.0952	0.769	-1.6	1.41	0.936	0.329	2.66	0.904	0.952	lm.nb	CC.PLS.Apop, Driver Gene, MAPK, PI3K, TXmisReg, Wnt	NM_000546.2:1330
B2M-mRNA	0.161	1.3	-2.39	2.72	1.12	0.19	6.57	0.904	0.952	loglinear	Driver Gene, Neuroblastoma-Mes	NM_004048.2:25
RPS6KA5-mRNA	0.0906	0.738	-1.36	1.54	1.06	0.391	2.9	0.904	0.952	lm.nb	ChromMod, MAPK	NM_004755.2:855
RASGRP1-mRNA	0.106	0.864	-1.59	1.8	1.08	0.333	3.48	0.905	0.952	lm.nb	MAPK, RAS	NM_005739.3:365
RAF1-mRNA	0.0918	0.781	-1.44	1.62	1.07	0.369	3.08	0.909	0.952	lm.nb	MAPK, PI3K, RAS	NM_002880.2:1990
ITGB7-mRNA	-0.0823	0.71	-1.47	1.31	0.945	0.36	2.48	0.91	0.952	lm.nb	PI3K, TXmisReg	NM_000889.1:1278
PIK3CD-mRNA	-0.0603	0.521	-1.08	0.96	0.959	0.473	1.95	0.91	0.952	lm.nb	CC.PLS.Apop, JAK-STAT, PI3K, RAS	NM_005026.3:95
CCND2-mRNA	0.0942	0.821	-1.51	1.7	1.07	0.35	3.25	0.911	0.952	lm.nb	CC.PLS.Apop, JAK-STAT, PI3K, TXmisReg, Wnt	NM_001759.2:5825
MYD88-mRNA	0.0432	0.4	-0.741	0.828	1.03	0.598	1.78	0.916	0.954	lm.nb	CC.PLS.Apop, Driver Gene	NM_002468.3:2145
STAG2-mRNA	-0.05	0.476	-0.983	0.883	0.966	0.506	1.84	0.918	0.954	lm.nb	CC.PLS.Apop, Driver Gene	NM_001042749.1:4040
STAT3-mRNA	-0.0558	0.658	-1.35	1.23	0.962	0.393	2.35	0.934	0.967	lm.nb	JAK-STAT, Neuroblastoma-Mes	NM_139276.2:4535
FASLG-mRNA	0.125	1.58	-2.97	3.22	1.09	0.128	9.29	0.938	0.968	Wald	CC.PLS.Apop, MAPK, PI3K, RAS	NM_000639.1:625
MCM5-mRNA	-0.0545	0.872	-1.76	1.65	0.963	0.294	3.15	0.951	0.976	lm.nb	CC.PLS.Apop	NM_006739.3:1580
MED12-mRNA	0.0733	1.3	-2.48	2.63	1.05	0.179	6.18	0.956	0.976	loglinear	Driver Gene	NM_005120.2:375
RHOA-mRNA	0.0209	0.39	-0.744	0.786	1.01	0.597	1.72	0.958	0.976	lm.nb	RAS, TGF-B, Wnt	NM_001664.2:1230
FANCE-mRNA	-0.0433	0.89	-1.79	1.7	0.97	0.29	3.25	0.962	0.976	Wald	DNARepair	NM_021922.2:1275
U2AF1-mRNA	0.0129	0.272	-0.521	0.547	1.01	0.697	1.46	0.963	0.976	lm.nb	Driver Gene	NM_001025203.1:400
IKBKB-mRNA	0.0406	0.899	-1.72	1.8	1.03	0.303	3.49	0.965	0.976	lm.nb	CC.PLS.Apop, MAPK, PI3K, RAS	NM_001556.1:1995
HSPA1A-mRNA	-0.0389	0.917	-1.84	1.76	0.973	0.28	3.38	0.967	0.976	lm.nb	MAPK	NM_005345.5:98
HDAC4-mRNA	-0.0192	0.711	-1.41	1.37	0.987	0.376	2.59	0.979	0.985	lm.nb	ChromMod	NM_006037.3:6965
ALKBH3-mRNA	-0.0145	0.865	-1.71	1.68	0.99	0.306	3.2	0.987	0.99	lm.nb	DNARepair	NM_139178.3:690
TNFRSF10C-mRNA	-0.0025	0.577	-1.13	1.13	0.998	0.456	2.19	0.997	0.997	lm.nb	CC.PLS.Apop	NM_003841.2:5

## Sheet: Pathway 4
	Log2 foldchange	Std Error (log2)	Lower CL (log2)	Upper CL (log2)	Linear foldchange	Lower CL (linear)	Upper CL (linear)	P-value	Benjamini-Hochberg p-adj.value	method	Gene.sets	probe.ID
NFKBIA-mRNA	4.55	0.964	2.66	6.44	23.4	6.31	86.6	0.000631	0.183	lm.nb	CC.PLS.Apop	NM_020529.1:945
NFKBIZ-mRNA	3.21	0.737	1.77	4.66	9.28	3.41	25.2	0.00113	0.183	lm.nb	TXmisReg	NM_001005474.1:2030
STMN1-mRNA	4.81	1.22	2.43	7.2	28.1	5.4	147	0.00223	0.241	lm.nb	MAPK	NM_203401.1:478
MTOR-mRNA	4.34	1.22	1.95	6.73	20.3	3.87	106	0.00445	0.314	lm.nb	PI3K	NM_004958.2:5095
MCM2-mRNA	5.48	1.68	2.18	8.78	44.5	4.53	438	0.00767	0.314	lm.nb	CC.PLS.Apop, Neuroblastoma-Adr	NM_004526.2:2945
AXIN1-mRNA	4.23	1.31	1.66	6.79	18.7	3.17	111	0.00799	0.314	lm.nb	Driver Gene, Wnt	NM_181050.1:135
E2F1-mRNA	4.68	1.47	1.8	7.56	25.6	3.49	189	0.00865	0.314	lm.nb	CC.PLS.Apop	NM_005225.1:935
MAPK9-mRNA	4.16	1.31	1.58	6.73	17.8	3	106	0.00898	0.314	lm.nb	MAPK, RAS, Wnt	NM_139068.2:365
FOXO4-mRNA	3.09	0.998	1.13	5.04	8.49	2.19	32.9	0.0102	0.314	lm.nb	RAS	NM_005938.2:35
SPP1-mRNA	4.95	1.63	1.76	8.14	30.9	3.38	283	0.0113	0.314	lm.nb	PI3K	NM_000582.2:760
HGF-mRNA	2.62	0.882	0.891	4.35	6.15	1.85	20.4	0.0127	0.314	lm.nb	PI3K, RAS	NM_000601.4:550
SOS1-mRNA	2.77	0.933	0.94	4.6	6.82	1.92	24.2	0.0128	0.314	lm.nb	JAK-STAT, MAPK, PI3K, RAS	NM_005633.2:1635
ERCC6-mRNA	3.22	1.1	1.08	5.37	9.35	2.11	41.4	0.0134	0.314	lm.nb	DNARepair	NM_000124.2:3235
SF3B1-mRNA	2.05	0.712	0.659	3.45	4.15	1.58	10.9	0.0148	0.314	lm.nb	Driver Gene	NM_001005526.1:0
CDC14B-mRNA	4.34	1.55	1.3	7.38	20.2	2.46	166	0.0173	0.314	lm.nb	CC.PLS.Apop	NM_003671.3:4940
RAC2-mRNA	-0.936	0.338	-1.6	-0.273	0.523	0.33	0.828	0.0184	0.314	lm.nb	MAPK, RAS, Wnt	NM_002872.3:1069
PRDM1-mRNA	-1.17	0.426	-2.01	-0.338	0.443	0.249	0.791	0.0188	0.314	lm.nb	Driver Gene	NM_182907.1:310
MCM4-mRNA	4.09	1.49	1.16	7.01	17	2.24	129	0.0193	0.314	lm.nb	CC.PLS.Apop	NM_182746.1:1200
RAD50-mRNA	4.58	1.67	1.3	7.86	23.9	2.46	232	0.0193	0.314	lm.nb	DNARepair	NM_005732.2:5397
EIF4EBP1-mRNA	3.08	1.14	0.844	5.32	8.47	1.8	40	0.0207	0.314	lm.nb	PI3K	NM_004095.3:363
TET2-mRNA	0.993	0.369	0.269	1.72	1.99	1.21	3.29	0.0211	0.314	lm.nb	Driver Gene	NM_001127208.2:2882
MPO-mRNA	4.12	1.53	1.11	7.12	17.3	2.16	139	0.0213	0.314	lm.nb	TXmisReg	NM_000250.1:545
EZH2-mRNA	2.81	1.08	0.699	4.92	7	1.62	30.2	0.0243	0.331	lm.nb	Driver Gene	NM_004456.3:190
SPOP-mRNA	4.25	1.63	1.05	7.44	19	2.07	174	0.0245	0.331	lm.nb	Driver Gene	NM_001007226.1:2726
PPP3CB-mRNA	2.23	0.868	0.524	3.93	4.68	1.44	15.2	0.0263	0.331	lm.nb	CC.PLS.Apop, MAPK, Wnt	NM_001142354.1:1690
MMP9-mRNA	3.76	1.47	0.879	6.64	13.5	1.84	99.8	0.0266	0.331	lm.nb	TXmisReg	NM_004994.2:1530
GADD45A-mRNA	2.38	0.943	0.537	4.23	5.22	1.45	18.8	0.028	0.336	lm.nb	CC.PLS.Apop, MAPK	NM_001924.2:865
EP300-mRNA	1.02	0.409	0.223	1.82	2.03	1.17	3.54	0.0292	0.338	lm.nb	CC.PLS.Apop, Driver Gene, JAK-STAT, Notch, TGF-B, Wnt	NM_001429.2:715
GTF2H3-mRNA	2.77	1.12	0.569	4.97	6.82	1.48	31.3	0.0313	0.35	lm.nb	DNARepair	NM_001516.3:70
PPP2R1A-mRNA	1.02	0.429	0.179	1.86	2.03	1.13	3.63	0.0367	0.373	lm.nb	Driver Gene, PI3K, TGF-B	NM_014225.3:1440
PCNA-mRNA	2.36	1	0.403	4.32	5.14	1.32	20	0.0376	0.373	lm.nb	CC.PLS.Apop, DNARepair	NM_002592.2:280
HIST1H3H-mRNA	2.25	0.951	0.383	4.11	4.74	1.3	17.3	0.0376	0.373	lm.nb	TXmisReg	NM_003536.2:355
SOCS3-mRNA	3.36	1.43	0.565	6.16	10.3	1.48	71.4	0.0381	0.373	lm.nb	JAK-STAT	NM_003955.3:1870
SOS2-mRNA	1.3	0.556	0.21	2.39	2.46	1.16	5.24	0.0393	0.373	lm.nb	JAK-STAT, MAPK, PI3K, RAS	NM_006939.2:3845
RB1-mRNA	0.884	0.385	0.129	1.64	1.85	1.09	3.11	0.0425	0.373	lm.nb	CC.PLS.Apop, Driver Gene	NM_000321.1:2110
MLLT4-mRNA	3.3	1.44	0.479	6.11	9.82	1.39	69.2	0.0425	0.373	lm.nb	RAS	NM_005936.2:1560
SPRY2-mRNA	2.63	1.14	0.394	4.87	6.19	1.31	29.2	0.0439	0.373	Wald	JAK-STAT	NM_005842.2:85
TNFRSF10B-mRNA	3.14	1.38	0.429	5.85	8.82	1.35	57.8	0.0443	0.373	lm.nb	CC.PLS.Apop	NM_003842.3:565
CDKN1A-mRNA	2.04	0.904	0.272	3.82	4.12	1.21	14.1	0.0451	0.373	lm.nb	CC.PLS.Apop, PI3K, TXmisReg	NM_000389.2:1975
H3F3C-mRNA	-0.934	0.418	-1.75	-0.115	0.523	0.297	0.923	0.047	0.373	lm.nb	TXmisReg	NM_001013699.2:829
CHEK2-mRNA	3.44	1.55	0.412	6.47	10.9	1.33	88.7	0.0478	0.373	lm.nb	CC.PLS.Apop	NM_007194.3:140
HDAC2-mRNA	1.46	0.659	0.168	2.75	2.75	1.12	6.74	0.0488	0.373	lm.nb	CC.PLS.Apop, ChromMod, Notch, TXmisReg	NM_001527.1:930
SOCS2-mRNA	2.89	1.31	0.323	5.45	7.4	1.25	43.8	0.0495	0.373	lm.nb	JAK-STAT	NM_003877.3:1020
BMP6-mRNA	2.43	1.11	0.254	4.6	5.38	1.19	24.2	0.051	0.376	lm.nb	TGF-B	NM_001718.2:1045
PTEN-mRNA	0.929	0.441	0.0636	1.79	1.9	1.05	3.47	0.0592	0.421	lm.nb	Driver Gene, PI3K	NM_000314.3:1675
FEN1-mRNA	2.68	1.29	0.161	5.2	6.41	1.12	36.7	0.0611	0.421	lm.nb	DNARepair	NM_004111.4:425
MAP2K2-mRNA	3.26	1.57	0.187	6.34	9.6	1.14	81	0.0618	0.421	loglinear	MAPK, PI3K, RAS	NM_030662.2:1325
CASP10-mRNA	3.02	1.47	0.148	5.9	8.14	1.11	59.8	0.0638	0.421	lm.nb	CC.PLS.Apop	NM_032977.3:20
AKT2-mRNA	1.5	0.734	0.0614	2.94	2.83	1.04	7.68	0.0657	0.421	lm.nb	CC.PLS.Apop, JAK-STAT, MAPK, PI3K, RAS	NM_001626.2:1450
H3F3A-mRNA	-1.12	0.55	-2.2	-0.0435	0.46	0.218	0.97	0.0662	0.421	lm.nb	Driver Gene, TXmisReg	NM_002107.3:190
TNF-mRNA	2.29	1.12	0.0881	4.49	4.88	1.06	22.4	0.0663	0.421	lm.nb	CC.PLS.Apop, MAPK, TGF-B	NM_000594.2:1010
FANCF-mRNA	2.72	1.36	0.0619	5.38	6.58	1.04	41.5	0.0701	0.425	lm.nb	DNARepair	NM_022725.2:845
LIG4-mRNA	2.23	1.12	0.0391	4.42	4.68	1.03	21.4	0.0714	0.425	lm.nb	DNARepair	NM_002312.3:2623
CREB3L4-mRNA	3.24	1.63	0.0558	6.43	9.45	1.04	86	0.0715	0.425	lm.nb	PI3K	NM_130898.2:1505
IRAK3-mRNA	1.07	0.536	0.0155	2.12	2.09	1.01	4.33	0.0722	0.425	lm.nb	CC.PLS.Apop	NM_007199.1:1735
MPL-mRNA	2.32	1.18	0.000139	4.63	4.98	1	24.8	0.0758	0.439	lm.nb	Driver Gene, JAK-STAT	NM_005373.2:895
CASP3-mRNA	1.07	0.556	-0.0239	2.16	2.09	0.984	4.46	0.0816	0.46	lm.nb	CC.PLS.Apop, MAPK	NM_032991.2:685
ITGA2-mRNA	3.99	2.07	-0.0615	8.05	15.9	0.958	265	0.0824	0.46	Wald	PI3K	NM_002203.2:475
TCF7L1-mRNA	2.87	1.51	-0.0898	5.82	7.3	0.94	56.6	0.0839	0.461	lm.nb	Wnt	NM_031283.1:2215
SMC3-mRNA	1.7	0.916	-0.0976	3.49	3.24	0.935	11.3	0.0908	0.476	lm.nb	CC.PLS.Apop	NM_005445.3:3525
PHF6-mRNA	1.93	1.05	-0.124	3.99	3.82	0.918	15.9	0.0926	0.476	lm.nb	Driver Gene	NM_032335.3:85
RRAS2-mRNA	2.88	1.56	-0.186	5.95	7.36	0.879	61.7	0.0927	0.476	lm.nb	MAPK, RAS	NM_001102669.2:1785
APC-mRNA	1.15	0.627	-0.0792	2.38	2.22	0.947	5.2	0.0939	0.476	lm.nb	Driver Gene, Wnt	NM_000038.3:6850
IGF1R-mRNA	3.17	1.73	-0.221	6.55	8.98	0.858	93.9	0.0941	0.476	loglinear	PI3K, RAS, TXmisReg	NM_000875.2:455
DNMT3A-mRNA	1.87	1.03	-0.144	3.88	3.65	0.905	14.8	0.0961	0.478	lm.nb	Driver Gene	NM_022552.3:3835
PRKAR2A-mRNA	2.27	1.25	-0.189	4.72	4.81	0.877	26.4	0.0978	0.478	lm.nb	CC.PLS.Apop	NM_004157.2:1590
APH1B-mRNA	2.39	1.32	-0.208	4.98	5.23	0.866	31.6	0.0988	0.478	lm.nb	Notch	NM_001145646.1:2930
PRKCB-mRNA	1.64	0.927	-0.178	3.45	3.11	0.884	11	0.105	0.5	lm.nb	MAPK, RAS, Wnt	NM_212535.1:1750
EGF-mRNA	1.86	1.06	-0.214	3.93	3.62	0.862	15.2	0.107	0.501	lm.nb	MAPK, PI3K, RAS	NM_001963.3:3930
SKP2-mRNA	3.55	2.03	-0.415	7.52	11.7	0.75	184	0.11	0.506	Wald	CC.PLS.Apop	NM_005983.2:615
RPS27A-mRNA	-1.06	0.611	-2.26	0.139	0.48	0.209	1.1	0.111	0.506	lm.nb	DNARepair	NM_002954.5:650
CASP9-mRNA	2.64	1.53	-0.361	5.65	6.25	0.779	50.2	0.113	0.506	lm.nb	CC.PLS.Apop, PI3K	NM_001229.2:1805
PRKAR2B-mRNA	2.02	1.18	-0.287	4.32	4.05	0.82	20	0.114	0.506	lm.nb	CC.PLS.Apop	NM_002736.2:1350
JAK2-mRNA	1.76	1.03	-0.262	3.78	3.38	0.834	13.7	0.116	0.509	lm.nb	Driver Gene, JAK-STAT, PI3K	NM_004972.2:455
DDB2-mRNA	1.88	1.13	-0.335	4.09	3.68	0.793	17	0.124	0.532	lm.nb	DNARepair	NM_000107.1:840
GLI1-mRNA	2.45	1.48	-0.441	5.35	5.48	0.737	40.7	0.125	0.532	lm.nb	HH	NM_005269.1:2885
MNAT1-mRNA	2.58	1.56	-0.489	5.64	5.97	0.713	50	0.128	0.536	lm.nb	DNARepair	NM_002431.2:975
THEM4-mRNA	2.43	1.5	-0.5	5.37	5.4	0.707	41.3	0.132	0.536	lm.nb	PI3K	NM_053055.4:764
NR4A1-mRNA	1.4	0.862	-0.294	3.09	2.63	0.816	8.49	0.134	0.536	lm.nb	MAPK, PI3K	NM_173157.1:1575
ANGPT1-mRNA	2.54	1.57	-0.539	5.62	5.82	0.688	49.2	0.134	0.536	lm.nb	PI3K, RAS	NM_001146.3:2080
MDC1-mRNA	2.04	1.26	-0.436	4.52	4.12	0.739	22.9	0.135	0.536	lm.nb	DNARepair	NM_014641.2:6719
PDGFB-mRNA	2.35	1.46	-0.511	5.21	5.09	0.702	36.9	0.136	0.536	lm.nb	MAPK, PI3K, RAS	NM_033016.2:1480
TIAM1-mRNA	1.5	0.938	-0.336	3.34	2.83	0.792	10.1	0.137	0.537	lm.nb	Neuroblastoma-Adr, RAS	NM_003253.2:5620
HMGA1-mRNA	1.52	0.962	-0.362	3.41	2.87	0.778	10.6	0.142	0.546	lm.nb	ChromMod, Neuroblastoma-Adr	NM_145904.1:871
ITGB3-mRNA	1.58	1	-0.386	3.55	2.99	0.765	11.7	0.143	0.546	lm.nb	PI3K	NM_000212.2:4485
KLF4-mRNA	1.77	1.13	-0.44	3.97	3.4	0.737	15.7	0.145	0.546	lm.nb	Driver Gene, Neuroblastoma-Mes	NM_004235.4:1980
BARD1-mRNA	1.39	0.912	-0.395	3.18	2.63	0.76	9.06	0.155	0.572	lm.nb		NM_000465.3:2262
NFKB1-mRNA	1.4	0.918	-0.398	3.2	2.64	0.759	9.18	0.155	0.572	lm.nb	CC.PLS.Apop, MAPK, PI3K, RAS, TXmisReg	NM_003998.2:1675
PLCG2-mRNA	0.567	0.375	-0.168	1.3	1.48	0.89	2.47	0.159	0.579	lm.nb	RAS	NM_002661.2:525
RAC1-mRNA	1.34	0.895	-0.411	3.1	2.54	0.752	8.55	0.162	0.582	lm.nb	MAPK, PI3K, RAS, Wnt	NM_198829.1:1250
KMT2D-mRNA	1.05	0.708	-0.339	2.44	2.07	0.79	5.41	0.167	0.588	lm.nb	Driver Gene	NM_003482.3:6070
ARID1B-mRNA	0.742	0.502	-0.241	1.73	1.67	0.846	3.31	0.167	0.588	lm.nb	Driver Gene	NM_020732.3:6335
HSPA6-mRNA	-1.2	0.82	-2.8	0.412	0.437	0.143	1.33	0.173	0.591	lm.nb	MAPK	NM_002155.3:2018
RUNX1-mRNA	1.33	0.919	-0.467	3.14	2.52	0.723	8.8	0.174	0.591	lm.nb	Driver Gene, TXmisReg	NM_001754.4:635
POLR2J-mRNA	1.6	1.11	-0.569	3.77	3.03	0.674	13.7	0.176	0.591	lm.nb	DNARepair	NM_006234.4:618
JAK3-mRNA	0.754	0.523	-0.271	1.78	1.69	0.829	3.43	0.177	0.591	lm.nb	Driver Gene, JAK-STAT, PI3K	NM_000215.2:1715
RASA4-mRNA	2.09	1.46	-0.764	4.95	4.26	0.589	30.9	0.179	0.591	lm.nb	RAS	NM_001079877.2:5330
JUN-mRNA	2.22	1.55	-0.811	5.26	4.67	0.57	38.2	0.179	0.591	lm.nb	MAPK, Wnt	NM_002228.3:140
MFNG-mRNA	-1.07	0.754	-2.55	0.409	0.477	0.171	1.33	0.184	0.598	lm.nb	Notch	NM_002405.2:1681
CEBPE-mRNA	-1.39	0.978	-3.31	0.526	0.381	0.101	1.44	0.185	0.598	Wald	TXmisReg	NM_001805.2:1096
FLNA-mRNA	0.931	0.671	-0.383	2.25	1.91	0.767	4.74	0.193	0.598	lm.nb	MAPK, Neuroblastoma-Mes	NM_001456.3:7335
PIK3CB-mRNA	1.18	0.848	-0.486	2.84	2.26	0.714	7.15	0.193	0.598	lm.nb	CC.PLS.Apop, JAK-STAT, PI3K, RAS	NM_006219.1:2945
DDIT4-mRNA	1.62	1.17	-0.679	3.91	3.06	0.625	15	0.195	0.598	lm.nb	PI3K	NM_019058.2:85
CDKN2B-mRNA	1.8	1.31	-0.764	4.37	3.49	0.589	20.7	0.196	0.598	lm.nb	CC.PLS.Apop, TGF-B	NM_004936.3:1175
CDC7-mRNA	3.52	2.56	-1.5	8.54	11.5	0.352	372	0.2	0.598	Wald	CC.PLS.Apop	NM_003503.2:805
MAP2K4-mRNA	-0.743	0.548	-1.82	0.331	0.597	0.284	1.26	0.202	0.598	lm.nb	MAPK	NM_003010.2:2830
SMAD2-mRNA	1.43	1.06	-0.639	3.5	2.7	0.642	11.3	0.203	0.598	lm.nb	CC.PLS.Apop, Driver Gene, TGF-B	NM_001003652.1:4500
AKT3-mRNA	1.76	1.3	-0.79	4.31	3.38	0.578	19.8	0.203	0.598	lm.nb	CC.PLS.Apop, JAK-STAT, MAPK, PI3K, RAS	NM_181690.1:755
IL8-mRNA	3.19	2.36	-1.44	7.81	9.11	0.37	224	0.204	0.598	loglinear	TXmisReg	NM_000584.2:25
ATR-mRNA	1.75	1.3	-0.793	4.3	3.37	0.577	19.6	0.204	0.598	lm.nb	CC.PLS.Apop	NM_001184.2:565
WHSC1L1-mRNA	1.66	1.24	-0.76	4.09	3.17	0.59	17	0.206	0.598	lm.nb	ChromMod	NM_017778.2:485
ACVR1B-mRNA	1.58	1.18	-0.733	3.89	2.99	0.602	14.8	0.208	0.598	lm.nb	Driver Gene, Neuroblastoma-Adr, TGF-B	NM_004302.3:1700
CIC-mRNA	0.679	0.509	-0.318	1.68	1.6	0.802	3.2	0.209	0.598	lm.nb	Driver Gene	NM_015125.3:1290
TBL1XR1-mRNA	0.683	0.513	-0.323	1.69	1.61	0.799	3.22	0.21	0.598	lm.nb	Wnt	NM_024665.4:915
PDGFA-mRNA	1.56	1.19	-0.774	3.89	2.94	0.585	14.8	0.217	0.612	lm.nb	MAPK, PI3K, RAS, TXmisReg	NM_002607.5:2460
BCL2L1-mRNA	1.23	0.943	-0.62	3.08	2.34	0.651	8.44	0.219	0.612	lm.nb	CC.PLS.Apop, JAK-STAT, PI3K, RAS, TXmisReg	NM_138578.1:1560
LTBP1-mRNA	1.88	1.46	-0.976	4.74	3.69	0.508	26.7	0.223	0.618	lm.nb	Neuroblastoma-Mes, TGF-B	NM_000627.3:4124
NSD1-mRNA	1.42	1.11	-0.755	3.59	2.67	0.592	12.1	0.227	0.624	lm.nb	ChromMod	NM_022455.4:10655
GNAQ-mRNA	0.724	0.574	-0.402	1.85	1.65	0.757	3.6	0.234	0.628	lm.nb	Driver Gene	NM_002072.2:1100
CD40-mRNA	1.59	1.27	-0.893	4.08	3.02	0.538	16.9	0.235	0.628	lm.nb	TXmisReg	NM_001250.4:1265
PTCRA-mRNA	1.62	1.29	-0.911	4.15	3.08	0.532	17.8	0.236	0.628	lm.nb	Notch, TXmisReg	NM_138296.2:507
HDAC5-mRNA	-0.931	0.745	-2.39	0.529	0.524	0.191	1.44	0.237	0.628	lm.nb	ChromMod	NM_005474.4:3160
THBS1-mRNA	1.45	1.16	-0.831	3.73	2.74	0.562	13.3	0.238	0.628	lm.nb	Neuroblastoma-Mes, PI3K, TGF-B	NM_003246.2:3465
CACNB2-mRNA	1.66	1.34	-0.979	4.29	3.15	0.507	19.6	0.244	0.637	lm.nb	MAPK	NM_000724.3:2610
DNMT1-mRNA	1.3	1.09	-0.835	3.44	2.47	0.561	10.8	0.258	0.666	lm.nb	Driver Gene	NM_001379.2:1495
COL4A4-mRNA	2.05	1.73	-1.33	5.43	4.14	0.396	43.2	0.26	0.666	loglinear	PI3K	NM_000092.4:8255
SMAD3-mRNA	1.45	1.23	-0.962	3.87	2.74	0.513	14.6	0.263	0.666	lm.nb	CC.PLS.Apop, Neuroblastoma-Mes, TGF-B, Wnt	NM_005902.3:4220
TNFAIP3-mRNA	0.56	0.476	-0.374	1.49	1.47	0.772	2.82	0.265	0.666	lm.nb	Driver Gene	NM_006290.2:260
PTPN11-mRNA	0.835	0.711	-0.559	2.23	1.78	0.679	4.69	0.265	0.666	lm.nb	Driver Gene, JAK-STAT, RAS	NM_002834.3:1480
FUBP1-mRNA	0.873	0.748	-0.593	2.34	1.83	0.663	5.06	0.268	0.668	lm.nb	Driver Gene	NM_003902.3:820
SMARCB1-mRNA	1.05	0.912	-0.737	2.84	2.07	0.6	7.15	0.274	0.67	lm.nb	Driver Gene	NM_003073.3:1060
SP1-mRNA	0.757	0.659	-0.533	2.05	1.69	0.691	4.13	0.275	0.67	lm.nb	TGF-B, TXmisReg	NM_003109.1:5970
PPP3CA-mRNA	0.473	0.413	-0.336	1.28	1.39	0.792	2.43	0.276	0.67	lm.nb	CC.PLS.Apop, MAPK, Wnt	NM_000944.4:3920
U2AF1-mRNA	-0.345	0.302	-0.936	0.246	0.787	0.523	1.19	0.277	0.67	lm.nb	Driver Gene	NM_001025203.1:400
PBRM1-mRNA	1.13	1.01	-0.852	3.11	2.19	0.554	8.65	0.288	0.681	lm.nb	Driver Gene	NM_181042.3:6100
STAG2-mRNA	-0.586	0.528	-1.62	0.448	0.666	0.325	1.36	0.29	0.681	lm.nb	CC.PLS.Apop, Driver Gene	NM_001042749.1:4040
DTX4-mRNA	1.37	1.23	-1.05	3.79	2.58	0.483	13.8	0.291	0.681	lm.nb	Notch	NM_015177.1:4820
IL24-mRNA	1.42	1.3	-1.12	3.96	2.68	0.46	15.6	0.296	0.681	lm.nb	JAK-STAT	NM_181339.1:1016
BCL2-mRNA	1.12	1.02	-0.886	3.13	2.18	0.541	8.76	0.297	0.681	lm.nb	CC.PLS.Apop, Driver Gene, PI3K	NM_000657.2:5
KRAS-mRNA	0.519	0.474	-0.41	1.45	1.43	0.752	2.73	0.297	0.681	lm.nb	Driver Gene, MAPK, PI3K, RAS	NM_004985.3:1790
CDC25B-mRNA	1.38	1.27	-1.1	3.86	2.6	0.465	14.5	0.3	0.681	lm.nb	CC.PLS.Apop, MAPK	NM_021873.2:3045
HSP90B1-mRNA	0.781	0.719	-0.628	2.19	1.72	0.647	4.56	0.301	0.681	lm.nb	Neuroblastoma-Mes, PI3K	NM_003299.1:160
PRKACB-mRNA	2.48	2.27	-1.97	6.94	5.58	0.254	122	0.301	0.681	Wald	CC.PLS.Apop, HH, MAPK, RAS, Wnt	NM_182948.2:805
PBX3-mRNA	0.964	0.901	-0.802	2.73	1.95	0.573	6.63	0.308	0.688	lm.nb	Neuroblastoma-Adr, TXmisReg	NM_006195.5:2050
PRKDC-mRNA	0.964	0.901	-0.802	2.73	1.95	0.573	6.63	0.308	0.688	lm.nb	CC.PLS.Apop, DNARepair	NM_006904.6:12750
POLB-mRNA	-0.804	0.773	-2.32	0.712	0.573	0.2	1.64	0.321	0.708	lm.nb	DNARepair, Neuroblastoma-Adr	NM_002690.1:145
FLT3-mRNA	1.56	1.5	-1.37	4.49	2.95	0.387	22.5	0.321	0.708	Wald	Driver Gene, TXmisReg	NM_004119.1:580
STAT3-mRNA	-0.757	0.736	-2.2	0.685	0.592	0.218	1.61	0.326	0.708	lm.nb	JAK-STAT, Neuroblastoma-Mes	NM_139276.2:4535
MYB-mRNA	1.44	1.41	-1.32	4.19	2.71	0.402	18.3	0.328	0.708	lm.nb	PI3K	NM_005375.2:3145
CD19-mRNA	1.57	1.54	-1.44	4.58	2.97	0.369	24	0.328	0.708	lm.nb	PI3K	NM_001770.4:1770
KAT2B-mRNA	0.765	0.75	-0.706	2.24	1.7	0.613	4.71	0.33	0.708	lm.nb	Notch	NM_003884.3:1220
EGFR-mRNA	-1.26	1.25	-3.71	1.18	0.416	0.0762	2.27	0.335	0.714	Wald	Driver Gene, MAPK, Neuroblastoma-Mes, PI3K, RAS	NM_201282.1:360
MGMT-mRNA	0.958	0.957	-0.918	2.83	1.94	0.529	7.13	0.338	0.714	lm.nb	DNARepair	NM_002412.3:323
BRAF-mRNA	0.798	0.8	-0.769	2.37	1.74	0.587	5.15	0.339	0.714	lm.nb	Driver Gene, MAPK	NM_004333.3:565
CAPN2-mRNA	0.643	0.662	-0.655	1.94	1.56	0.635	3.84	0.352	0.736	lm.nb	CC.PLS.Apop, Neuroblastoma-Mes	NM_001748.4:2085
MCM7-mRNA	1.1	1.15	-1.15	3.35	2.14	0.449	10.2	0.36	0.747	lm.nb	CC.PLS.Apop, Neuroblastoma-Adr	NM_182776.1:1325
RFC4-mRNA	0.763	0.81	-0.825	2.35	1.7	0.565	5.1	0.366	0.75	lm.nb	DNARepair, Neuroblastoma-Adr	NM_181573.2:1035
NUMBL-mRNA	1.91	2.04	-2.08	5.91	3.77	0.236	60.1	0.37	0.75	Wald	Notch	NM_004756.3:591
TP53-mRNA	-0.795	0.858	-2.48	0.888	0.576	0.18	1.85	0.374	0.75	lm.nb	CC.PLS.Apop, Driver Gene, MAPK, PI3K, TXmisReg, Wnt	NM_000546.2:1330
MYD88-mRNA	-0.411	0.453	-1.3	0.477	0.752	0.406	1.39	0.384	0.75	lm.nb	CC.PLS.Apop, Driver Gene	NM_002468.3:2145
HDAC4-mRNA	-0.719	0.794	-2.28	0.838	0.608	0.206	1.79	0.385	0.75	lm.nb	ChromMod	NM_006037.3:6965
GNAS-mRNA	0.46	0.514	-0.548	1.47	1.38	0.684	2.77	0.39	0.75	lm.nb	Driver Gene	NM_080425.1:1910
ERCC2-mRNA	-0.969	1.08	-3.09	1.16	0.511	0.117	2.23	0.393	0.75	Wald	DNARepair	NM_000400.2:240
PRKCA-mRNA	1.25	1.41	-1.52	4.01	2.37	0.35	16.1	0.395	0.75	lm.nb	MAPK, PI3K, RAS, Wnt	NM_002737.2:5560
NCOR1-mRNA	0.489	0.56	-0.608	1.59	1.4	0.656	3	0.401	0.75	lm.nb	Driver Gene, TXmisReg	NM_006311.3:1390
MAP3K1-mRNA	0.429	0.497	-0.545	1.4	1.35	0.685	2.64	0.407	0.75	lm.nb	Driver Gene, MAPK	NM_005921.1:2525
KDM6A-mRNA	0.868	1.01	-1.11	2.85	1.83	0.463	7.19	0.408	0.75	lm.nb	Driver Gene, TXmisReg	NM_021140.2:2590
SUV39H2-mRNA	1.07	1.24	-1.37	3.5	2.09	0.387	11.3	0.409	0.75	lm.nb	ChromMod	NM_024670.3:2035
H2AFX-mRNA	0.752	0.882	-0.977	2.48	1.68	0.508	5.58	0.412	0.75	lm.nb	DNARepair	NM_002105.2:1392
MLH1-mRNA	0.598	0.702	-0.778	1.97	1.51	0.583	3.93	0.413	0.75	lm.nb	Driver Gene	NM_000249.2:1605
CCR7-mRNA	1.1	1.29	-1.43	3.62	2.14	0.371	12.3	0.413	0.75	lm.nb	TXmisReg	NM_001838.2:1610
IKBKG-mRNA	0.841	0.991	-1.1	2.78	1.79	0.466	6.89	0.414	0.75	lm.nb	CC.PLS.Apop, MAPK, PI3K, RAS	NM_003639.2:470
TNFRSF10C-mRNA	-0.554	0.656	-1.84	0.731	0.681	0.279	1.66	0.416	0.75	lm.nb	CC.PLS.Apop	NM_003841.2:5
SRSF2-mRNA	0.671	0.795	-0.887	2.23	1.59	0.541	4.69	0.417	0.75	lm.nb	Driver Gene	NM_003016.3:312
HDAC10-mRNA	0.804	0.953	-1.06	2.67	1.75	0.478	6.37	0.417	0.75	lm.nb	ChromMod	NM_032019.5:932
RASGRP2-mRNA	-0.842	1	-2.81	1.12	0.558	0.143	2.17	0.418	0.75	lm.nb	MAPK, RAS	NM_001098670.1:1978
FOS-mRNA	0.74	0.884	-0.993	2.47	1.67	0.502	5.56	0.42	0.75	lm.nb	MAPK	NM_005252.2:1475
ATRX-mRNA	-0.435	0.521	-1.46	0.585	0.739	0.365	1.5	0.421	0.75	lm.nb	Driver Gene	NM_000489.3:139
MAPK1-mRNA	-0.583	0.698	-1.95	0.785	0.668	0.259	1.72	0.421	0.75	lm.nb	MAPK, PI3K, RAS, TGF-B	NM_138957.2:430
TGFB1-mRNA	0.633	0.761	-0.858	2.12	1.55	0.552	4.36	0.423	0.75	lm.nb	CC.PLS.Apop, MAPK, TGF-B	NM_000660.3:1260
HDAC6-mRNA	-0.847	1.02	-2.84	1.15	0.556	0.14	2.21	0.424	0.75	Wald	ChromMod	NM_006044.2:536
KDM5C-mRNA	0.705	0.85	-0.961	2.37	1.63	0.514	5.17	0.424	0.75	lm.nb	Driver Gene	NM_004187.2:1170
POLR2D-mRNA	0.822	0.993	-1.12	2.77	1.77	0.459	6.81	0.425	0.75	lm.nb	DNARepair	NM_004805.3:1476
BAP1-mRNA	-0.911	1.11	-3.08	1.26	0.532	0.118	2.39	0.428	0.75	lm.nb	Driver Gene	NM_004656.2:240
GRB2-mRNA	0.31	0.377	-0.428	1.05	1.24	0.743	2.07	0.428	0.75	lm.nb	JAK-STAT, MAPK, PI3K, RAS	NM_002086.4:412
CDKN1C-mRNA	1.16	1.43	-1.64	3.95	2.23	0.321	15.5	0.435	0.753	lm.nb	CC.PLS.Apop	NM_000076.2:1605
NFE2L2-mRNA	-0.447	0.554	-1.53	0.639	0.733	0.345	1.56	0.437	0.753	lm.nb	Driver Gene	NM_006164.3:995
STK11-mRNA	0.59	0.732	-0.844	2.02	1.51	0.557	4.07	0.437	0.753	lm.nb	Driver Gene, PI3K	NM_000455.4:2060
GZMB-mRNA	-0.893	1.11	-3.08	1.29	0.539	0.119	2.45	0.44	0.753	lm.nb	TXmisReg	NM_004131.3:540
FUT8-mRNA	0.836	1.05	-1.22	2.89	1.78	0.43	7.4	0.442	0.753	lm.nb	TXmisReg	NM_004480.4:2841
MAPK8-mRNA	0.603	0.782	-0.929	2.14	1.52	0.525	4.39	0.457	0.761	lm.nb	MAPK, Neuroblastoma-Adr, RAS, Wnt	NM_002750.2:945
BAX-mRNA	-0.339	0.443	-1.21	0.53	0.791	0.433	1.44	0.46	0.761	lm.nb	CC.PLS.Apop	NM_138761.3:342
KMT2C-mRNA	0.552	0.722	-0.863	1.97	1.47	0.55	3.91	0.461	0.761	lm.nb	Driver Gene	NM_170606.2:12505
CASP7-mRNA	0.949	1.24	-1.49	3.38	1.93	0.357	10.4	0.461	0.761	lm.nb	CC.PLS.Apop	NM_001227.3:915
WNT6-mRNA	-1.13	1.49	-4.04	1.78	0.458	0.0609	3.45	0.464	0.761	lm.nb	HH, Wnt	NM_006522.3:1200
MCM5-mRNA	-0.746	0.988	-2.68	1.19	0.596	0.156	2.28	0.466	0.761	lm.nb	CC.PLS.Apop	NM_006739.3:1580
MAP3K8-mRNA	0.828	1.11	-1.34	3	1.77	0.394	7.99	0.471	0.761	lm.nb	MAPK	NM_005204.2:2050
ATM-mRNA	0.47	0.632	-0.769	1.71	1.38	0.587	3.27	0.473	0.761	lm.nb	CC.PLS.Apop, DNARepair, Driver Gene, TXmisReg	NM_138292.3:6688
CD14-mRNA	0.524	0.711	-0.869	1.92	1.44	0.548	3.78	0.476	0.761	lm.nb	MAPK, TXmisReg	NM_000591.2:885
DAXX-mRNA	-1.35	1.83	-4.94	2.24	0.393	0.0327	4.72	0.477	0.761	loglinear	Driver Gene, MAPK	NM_001350.3:1875
NRAS-mRNA	1.46	1.98	-2.42	5.34	2.75	0.187	40.5	0.477	0.761	loglinear	Driver Gene, MAPK, PI3K, RAS	NM_002524.3:877
RPS6KA5-mRNA	-0.611	0.837	-2.25	1.03	0.655	0.21	2.04	0.48	0.761	lm.nb	ChromMod, MAPK	NM_004755.2:855
CREBBP-mRNA	0.5	0.69	-0.851	1.85	1.41	0.554	3.61	0.483	0.761	lm.nb	CC.PLS.Apop, ChromMod, Driver Gene, JAK-STAT, Notch, TGF-B, Wnt	NM_004380.2:8855
VHL-mRNA	0.693	0.963	-1.19	2.58	1.62	0.437	5.98	0.487	0.761	lm.nb	Driver Gene	NM_000551.2:1280
ZBTB16-mRNA	0.66	0.917	-1.14	2.46	1.58	0.455	5.49	0.487	0.761	lm.nb	TXmisReg	NM_006006.4:1585
ARID1A-mRNA	0.43	0.605	-0.755	1.62	1.35	0.592	3.07	0.492	0.761	lm.nb	ChromMod, Driver Gene	NM_006015.4:5495
LEF1-mRNA	0.741	1.04	-1.3	2.79	1.67	0.405	6.9	0.492	0.761	lm.nb	Wnt	NM_016269.3:1165
ALKBH3-mRNA	-0.69	0.979	-2.61	1.23	0.62	0.164	2.34	0.496	0.761	lm.nb	DNARepair	NM_139178.3:690
PPP3R1-mRNA	-0.23	0.328	-0.872	0.412	0.853	0.546	1.33	0.497	0.761	lm.nb	CC.PLS.Apop, MAPK, Wnt	NM_000945.3:2385
SMARCA4-mRNA	0.704	1	-1.26	2.67	1.63	0.416	6.37	0.498	0.761	lm.nb	Driver Gene	NM_003072.3:5400
RAF1-mRNA	-0.624	0.893	-2.38	1.13	0.649	0.193	2.18	0.499	0.761	lm.nb	MAPK, PI3K, RAS	NM_002880.2:1990
MYC-mRNA	0.837	1.2	-1.52	3.19	1.79	0.349	9.16	0.501	0.761	lm.nb	CC.PLS.Apop, JAK-STAT, MAPK, PI3K, TGF-B, TXmisReg, Wnt	NM_002467.3:1610
NF1-mRNA	0.745	1.08	-1.37	2.86	1.68	0.386	7.27	0.505	0.761	lm.nb	Driver Gene, MAPK, RAS	NM_000267.2:1035
IL11RA-mRNA	1	1.45	-1.85	3.85	2	0.277	14.4	0.506	0.761	lm.nb	JAK-STAT	NM_147162.1:400
SMAD4-mRNA	0.739	1.08	-1.38	2.86	1.67	0.384	7.25	0.508	0.761	lm.nb	CC.PLS.Apop, Driver Gene, TGF-B, Wnt	NM_005359.3:1370
BRCA1-mRNA	0.71	1.05	-1.34	2.76	1.64	0.395	6.77	0.511	0.761	lm.nb	DNARepair, Driver Gene, PI3K	NM_007305.2:1275
TCF3-mRNA	0.88	1.3	-1.67	3.43	1.84	0.314	10.8	0.513	0.761	lm.nb	TXmisReg	NM_003200.2:4325
IL6R-mRNA	-0.37	0.548	-1.44	0.705	0.774	0.367	1.63	0.514	0.761	lm.nb	JAK-STAT, PI3K	NM_000565.2:993
KIF1B-mRNA	0.595	0.887	-1.14	2.33	1.51	0.453	5.04	0.516	0.761	lm.nb		NM_183416.3:415
DUSP6-mRNA	0.35	0.526	-0.68	1.38	1.27	0.624	2.6	0.519	0.761	lm.nb	MAPK, Neuroblastoma-Mes, TXmisReg	NM_001946.2:1535
SKP1-mRNA	-0.319	0.483	-1.27	0.627	0.801	0.416	1.54	0.522	0.761	lm.nb	CC.PLS.Apop, TGF-B, Wnt	NM_170679.2:630
IL7R-mRNA	-0.641	0.971	-2.54	1.26	0.641	0.171	2.4	0.523	0.761	lm.nb	JAK-STAT, PI3K	NM_002185.2:1610
ITGA6-mRNA	0.919	1.4	-1.82	3.65	1.89	0.284	12.6	0.524	0.761	lm.nb	PI3K	NM_000210.1:3065
PRKACA-mRNA	-0.387	0.591	-1.54	0.771	0.765	0.343	1.71	0.526	0.761	lm.nb	CC.PLS.Apop, HH, MAPK, RAS, Wnt	NM_002730.3:400
IL3RA-mRNA	0.694	1.07	-1.41	2.8	1.62	0.376	6.96	0.532	0.764	lm.nb	CC.PLS.Apop, JAK-STAT, PI3K	NM_002183.2:745
CUL1-mRNA	0.621	0.965	-1.27	2.51	1.54	0.415	5.71	0.533	0.764	lm.nb	CC.PLS.Apop, TGF-B, Wnt	NM_003592.2:1487
IL1B-mRNA	-0.441	0.696	-1.81	0.924	0.737	0.286	1.9	0.539	0.77	lm.nb	CC.PLS.Apop, MAPK	NM_000576.2:840
IKBKB-mRNA	-0.637	1.02	-2.64	1.37	0.643	0.16	2.58	0.546	0.772	lm.nb	CC.PLS.Apop, MAPK, PI3K, RAS	NM_001556.1:1995
MED12-mRNA	0.511	0.823	-1.1	2.12	1.42	0.466	4.36	0.547	0.772	lm.nb	Driver Gene	NM_005120.2:375
HHEX-mRNA	-0.401	0.647	-1.67	0.867	0.757	0.315	1.82	0.548	0.772	lm.nb	TXmisReg	NM_002729.4:1479
NFATC1-mRNA	0.659	1.07	-1.45	2.76	1.58	0.367	6.79	0.553	0.776	Wald	MAPK, Wnt	NM_172389.1:1984
PTCH1-mRNA	0.93	1.54	-2.09	3.95	1.91	0.235	15.5	0.558	0.777	lm.nb	Driver Gene, HH	NM_000264.3:5420
PIK3R1-mRNA	0.45	0.748	-1.02	1.92	1.37	0.495	3.77	0.559	0.777	lm.nb	CC.PLS.Apop, Driver Gene, JAK-STAT, Neuroblastoma-Adr, PI3K, RAS	NM_181504.2:1105
MEN1-mRNA	0.642	1.08	-1.47	2.75	1.56	0.361	6.75	0.563	0.777	lm.nb	Driver Gene, TXmisReg	NM_130802.2:2480
PIK3R5-mRNA	-0.99	1.68	-4.27	2.29	0.504	0.0517	4.9	0.567	0.777	loglinear	CC.PLS.Apop, JAK-STAT, PI3K, RAS	NM_001142633.1:3335
TRAF7-mRNA	0.522	0.885	-1.21	2.26	1.44	0.432	4.78	0.567	0.777	lm.nb	Driver Gene	NM_032271.2:1105
TFDP1-mRNA	1.11	1.89	-2.6	4.82	2.16	0.165	28.3	0.568	0.777	loglinear	CC.PLS.Apop, TGF-B	NM_007111.4:1826
PIK3CD-mRNA	-0.35	0.6	-1.53	0.826	0.785	0.347	1.77	0.571	0.778	lm.nb	CC.PLS.Apop, JAK-STAT, PI3K, RAS	NM_005026.3:95
RBX1-mRNA	0.374	0.65	-0.9	1.65	1.3	0.536	3.13	0.576	0.781	lm.nb	CC.PLS.Apop, TGF-B, Wnt	NM_014248.2:162
CASZ1-mRNA	-0.574	1.04	-2.61	1.46	0.672	0.164	2.76	0.592	0.799	lm.nb		NM_001079843.2:1820
RAD21-mRNA	-0.268	0.497	-1.24	0.706	0.83	0.423	1.63	0.6	0.803	lm.nb	CC.PLS.Apop	NM_006265.2:1080
UBB-mRNA	0.629	1.17	-1.66	2.91	1.55	0.317	7.53	0.601	0.803	Wald	DNARepair	NM_018955.2:15
CCNB1-mRNA	0.609	1.14	-1.63	2.85	1.53	0.323	7.19	0.604	0.803	lm.nb	CC.PLS.Apop	NM_031966.2:715
MAP3K12-mRNA	0.837	1.58	-2.25	3.93	1.79	0.21	15.2	0.607	0.803	Wald	ChromMod, MAPK	NM_006301.2:800
ID2-mRNA	0.285	0.542	-0.777	1.35	1.22	0.584	2.54	0.609	0.803	lm.nb	TGF-B, TXmisReg	NM_002166.4:505
PPP2CB-mRNA	0.556	1.06	-1.52	2.63	1.47	0.349	6.19	0.61	0.803	lm.nb	PI3K, TGF-B	NM_001009552.1:1075
NOTCH1-mRNA	0.439	0.848	-1.22	2.1	1.36	0.429	4.29	0.614	0.805	lm.nb	Driver Gene, Notch	NM_017617.3:735
RHOA-mRNA	-0.231	0.451	-1.12	0.653	0.852	0.462	1.57	0.618	0.805	lm.nb	RAS, TGF-B, Wnt	NM_001664.2:1230
HSPA1A-mRNA	-0.543	1.06	-2.62	1.54	0.686	0.162	2.9	0.619	0.805	lm.nb	MAPK	NM_005345.5:98
CYLD-mRNA	0.18	0.356	-0.518	0.878	1.13	0.699	1.84	0.622	0.805	lm.nb	Driver Gene	NM_015247.1:2890
NBN-mRNA	0.329	0.652	-0.949	1.61	1.26	0.518	3.05	0.624	0.805	lm.nb	DNARepair	NM_001024688.1:1105
BID-mRNA	-0.347	0.699	-1.72	1.02	0.786	0.304	2.03	0.63	0.809	lm.nb	CC.PLS.Apop	NM_197966.1:2095
AKT1-mRNA	-0.517	1.06	-2.6	1.57	0.699	0.165	2.97	0.637	0.815	lm.nb	CC.PLS.Apop, Driver Gene, JAK-STAT, MAPK, PI3K, RAS	NM_005163.2:1772
FBXW7-mRNA	0.541	1.12	-1.65	2.73	1.45	0.318	6.65	0.639	0.815	lm.nb	Driver Gene	NM_018315.4:1480
XRCC4-mRNA	-0.335	0.727	-1.76	1.09	0.793	0.295	2.13	0.654	0.831	lm.nb	DNARepair	NM_003401.3:772
CTNNB1-mRNA	0.645	1.41	-2.12	3.41	1.56	0.23	10.6	0.656	0.831	lm.nb	Driver Gene, Wnt	NM_001904.3:2265
TNFSF10-mRNA	0.401	0.916	-1.4	2.2	1.32	0.38	4.59	0.67	0.845	lm.nb	CC.PLS.Apop	NM_003810.2:115
CEBPA-mRNA	0.357	0.828	-1.27	1.98	1.28	0.416	3.94	0.675	0.847	lm.nb	Driver Gene, TXmisReg	NM_004364.2:1320
CDC14A-mRNA	-0.409	0.969	-2.31	1.49	0.753	0.202	2.81	0.681	0.852	lm.nb	CC.PLS.Apop	NM_033313.2:1400
SETD2-mRNA	0.403	1.06	-1.68	2.49	1.32	0.312	5.61	0.712	0.887	lm.nb	Driver Gene	NM_014159.6:6160
BAIAP3-mRNA	0.386	1.04	-1.65	2.42	1.31	0.32	5.34	0.718	0.891	Wald	TXmisReg	NM_003933.4:1950
IL1RAP-mRNA	0.173	0.481	-0.77	1.12	1.13	0.587	2.17	0.726	0.894	lm.nb	CC.PLS.Apop	NM_002182.2:460
FASLG-mRNA	-0.649	1.82	-4.21	2.91	0.638	0.0539	7.54	0.728	0.894	Wald	CC.PLS.Apop, MAPK, PI3K, RAS	NM_000639.1:625
TLR4-mRNA	-0.556	1.58	-3.65	2.54	0.68	0.0798	5.8	0.731	0.894	loglinear	PI3K	NM_138554.2:2570
NODAL-mRNA	0.692	1.97	-3.17	4.55	1.62	0.111	23.4	0.732	0.894	loglinear	TGF-B	NM_018055.3:320
GADD45B-mRNA	-0.311	0.89	-2.06	1.43	0.806	0.241	2.7	0.734	0.894	lm.nb	CC.PLS.Apop, MAPK	NM_015675.2:365
HDAC1-mRNA	0.219	0.64	-1.03	1.47	1.16	0.488	2.77	0.739	0.897	lm.nb	CC.PLS.Apop, ChromMod, Notch, TXmisReg	NM_004964.2:785
MAD2L2-mRNA	0.295	0.878	-1.43	2.02	1.23	0.372	4.05	0.743	0.898	lm.nb	CC.PLS.Apop, DNARepair	NM_001127325.1:290
CSF1R-mRNA	0.321	0.964	-1.57	2.21	1.25	0.337	4.63	0.746	0.898	lm.nb	Driver Gene, PI3K, RAS, TXmisReg	NM_005211.2:3775
IDH1-mRNA	0.314	0.973	-1.59	2.22	1.24	0.332	4.66	0.753	0.899	lm.nb	Driver Gene	NM_005896.2:105
SIN3A-mRNA	-0.131	0.416	-0.946	0.685	0.913	0.519	1.61	0.759	0.899	lm.nb	TXmisReg	NM_015477.1:1605
PTTG2-mRNA	0.446	1.43	-2.36	3.25	1.36	0.195	9.5	0.761	0.899	lm.nb	CC.PLS.Apop	NM_006607.2:5
BNIP3-mRNA	-0.351	1.13	-2.57	1.86	0.784	0.169	3.64	0.762	0.899	Wald	ChromMod	NM_004052.2:325
MAP3K5-mRNA	-0.239	0.783	-1.77	1.3	0.848	0.293	2.45	0.766	0.899	lm.nb	MAPK	NM_005923.3:2415
CSF3R-mRNA	-0.226	0.745	-1.69	1.23	0.855	0.311	2.35	0.768	0.899	lm.nb	JAK-STAT, PI3K	NM_156038.2:90
MAP3K14-mRNA	0.273	0.914	-1.52	2.06	1.21	0.349	4.18	0.77	0.899	lm.nb	CC.PLS.Apop, MAPK	NM_003954.1:620
PIK3CG-mRNA	0.138	0.476	-0.795	1.07	1.1	0.576	2.1	0.778	0.899	lm.nb	CC.PLS.Apop, JAK-STAT, PI3K, RAS	NM_002649.2:2125
STAT1-mRNA	-0.569	2	-4.49	3.36	0.674	0.0444	10.2	0.781	0.899	loglinear	JAK-STAT, Neuroblastoma-Mes	NM_007315.2:205
TLR2-mRNA	0.21	0.746	-1.25	1.67	1.16	0.42	3.19	0.783	0.899	lm.nb	PI3K	NM_003264.3:180
MDM2-mRNA	0.315	1.12	-1.88	2.51	1.24	0.271	5.71	0.784	0.899	lm.nb	CC.PLS.Apop, PI3K, TXmisReg	NM_006878.2:280
MAML2-mRNA	-0.298	1.07	-2.39	1.79	0.814	0.191	3.46	0.785	0.899	lm.nb	Neuroblastoma-Mes, Notch	NM_032427.1:4125
ETS2-mRNA	0.191	0.687	-1.16	1.54	1.14	0.449	2.9	0.786	0.899	lm.nb	RAS	NM_005239.4:1175
RASGRP1-mRNA	-0.271	1	-2.24	1.69	0.829	0.212	3.24	0.792	0.899	lm.nb	MAPK, RAS	NM_005739.3:365
MAP2K6-mRNA	0.197	0.743	-1.26	1.65	1.15	0.418	3.15	0.796	0.899	lm.nb	MAPK	NM_002758.3:555
FAS-mRNA	-0.199	0.759	-1.69	1.29	0.871	0.311	2.45	0.799	0.899	lm.nb	CC.PLS.Apop, MAPK	NM_152876.1:1740
HDAC11-mRNA	-0.373	1.47	-3.25	2.5	0.772	0.105	5.68	0.804	0.899	lm.nb	ChromMod	NM_024827.3:2601
ITGB7-mRNA	-0.208	0.827	-1.83	1.41	0.866	0.281	2.66	0.806	0.899	lm.nb	PI3K, TXmisReg	NM_000889.1:1278
PIM1-mRNA	-0.132	0.532	-1.17	0.91	0.913	0.443	1.88	0.809	0.899	lm.nb	JAK-STAT	NM_002648.2:1630
PIK3CA-mRNA	-0.251	1.02	-2.25	1.75	0.841	0.211	3.35	0.81	0.899	lm.nb	CC.PLS.Apop, Driver Gene, JAK-STAT, PI3K, RAS	NM_006218.2:2445
CBL-mRNA	-0.488	2.02	-4.44	3.46	0.713	0.0461	11	0.813	0.899	loglinear	Driver Gene, JAK-STAT	NM_005188.2:7485
IL5RA-mRNA	0.486	2.02	-3.47	4.45	1.4	0.09	21.8	0.814	0.899	loglinear	JAK-STAT	NM_000564.3:210
BCL2A1-mRNA	0.301	1.3	-2.24	2.84	1.23	0.212	7.16	0.82	0.899	lm.nb	TXmisReg	NM_004049.2:80
DDIT3-mRNA	0.263	1.13	-1.96	2.48	1.2	0.258	5.59	0.821	0.899	lm.nb	MAPK, TXmisReg	NM_004083.4:40
CHUK-mRNA	0.179	0.772	-1.34	1.69	1.13	0.396	3.23	0.821	0.899	lm.nb	CC.PLS.Apop, MAPK, PI3K, RAS	NM_001278.3:860
GSK3B-mRNA	-0.165	0.717	-1.57	1.24	0.892	0.337	2.36	0.823	0.899	lm.nb	CC.PLS.Apop, HH, PI3K, Wnt	NM_002093.2:925
NTHL1-mRNA	0.26	1.13	-1.96	2.48	1.2	0.257	5.57	0.823	0.899	Wald	DNARepair	NM_002528.5:476
BCOR-mRNA	0.207	0.917	-1.59	2	1.15	0.332	4.01	0.825	0.899	lm.nb	Driver Gene	NM_001123383.1:1630
B2M-mRNA	-0.34	1.52	-3.32	2.64	0.79	0.1	6.23	0.827	0.899	loglinear	Driver Gene, Neuroblastoma-Mes	NM_004048.2:25
SHC1-mRNA	-0.283	1.3	-2.83	2.26	0.822	0.141	4.79	0.831	0.901	lm.nb	Neuroblastoma-Mes, RAS	NM_183001.4:3355
LAT-mRNA	-0.173	0.878	-1.89	1.55	0.887	0.269	2.92	0.848	0.913	lm.nb	RAS	NM_001014987.1:1290
IDH2-mRNA	0.178	0.909	-1.6	1.96	1.13	0.329	3.89	0.848	0.913	lm.nb	Driver Gene	NM_002168.2:944
POLD4-mRNA	0.138	0.758	-1.35	1.62	1.1	0.393	3.08	0.859	0.922	lm.nb	DNARepair	NM_021173.2:470
STAT4-mRNA	-0.19	1.16	-2.47	2.09	0.877	0.18	4.26	0.874	0.932	Wald	JAK-STAT	NM_003151.2:789
CREB5-mRNA	-0.078	0.49	-1.04	0.881	0.947	0.487	1.84	0.876	0.932	lm.nb	PI3K	NM_182898.2:1885
LFNG-mRNA	0.162	1.04	-1.89	2.21	1.12	0.271	4.62	0.88	0.932	lm.nb	Notch	NM_001040168.1:717
FANCE-mRNA	0.168	1.1	-1.99	2.33	1.12	0.251	5.02	0.882	0.932	Wald	DNARepair	NM_021922.2:1275
IL2RB-mRNA	-0.162	1.09	-2.29	1.97	0.894	0.204	3.91	0.884	0.932	lm.nb	JAK-STAT, PI3K, TXmisReg	NM_000878.2:1980
PRKX-mRNA	0.176	1.2	-2.18	2.54	1.13	0.22	5.8	0.886	0.932	lm.nb	CC.PLS.Apop, HH, MAPK, RAS, Wnt	NM_005044.1:2590
CCND2-mRNA	-0.129	0.957	-2	1.75	0.915	0.249	3.36	0.895	0.939	lm.nb	CC.PLS.Apop, JAK-STAT, PI3K, TXmisReg, Wnt	NM_001759.2:5825
DTX3-mRNA	0.152	1.21	-2.22	2.52	1.11	0.215	5.73	0.902	0.943	lm.nb	Notch	NM_178502.2:1620
MAPK3-mRNA	-0.1	0.863	-1.79	1.59	0.933	0.289	3.01	0.91	0.945	lm.nb	MAPK, PI3K, RAS, TGF-B	NM_001040056.1:580
SYK-mRNA	-0.0825	0.716	-1.49	1.32	0.944	0.357	2.5	0.91	0.945	lm.nb	PI3K	NM_003177.3:1685
NOTCH2-mRNA	0.142	1.27	-2.35	2.64	1.1	0.196	6.22	0.913	0.945	lm.nb	Driver Gene, Neuroblastoma-Mes, Notch	NM_024408.3:2842
ARID2-mRNA	0.116	1.1	-2.03	2.26	1.08	0.245	4.81	0.917	0.947	lm.nb	Driver Gene	NM_152641.2:3355
CDKN2D-mRNA	0.0592	0.604	-1.13	1.24	1.04	0.458	2.37	0.924	0.95	lm.nb	CC.PLS.Apop	NM_001800.3:870
PML-mRNA	0.0617	0.694	-1.3	1.42	1.04	0.407	2.68	0.931	0.952	lm.nb	TXmisReg	NM_002675.3:281
CDKN1B-mRNA	0.113	1.28	-2.4	2.62	1.08	0.19	6.15	0.932	0.952	Wald	CC.PLS.Apop, PI3K, TXmisReg	NM_004064.2:365
TGFBR2-mRNA	0.0451	0.582	-1.1	1.19	1.03	0.468	2.28	0.94	0.957	lm.nb	MAPK, Neuroblastoma-Mes, TGF-B, TXmisReg	NM_001024847.1:1760
EPOR-mRNA	-0.055	1.03	-2.08	1.97	0.963	0.237	3.91	0.958	0.973	lm.nb	JAK-STAT, PI3K	NM_000121.2:1295
MAP2K1-mRNA	-0.0384	0.927	-1.86	1.78	0.974	0.276	3.43	0.968	0.978	lm.nb	Driver Gene, MAPK, PI3K, RAS	NM_002755.2:970
CCND3-mRNA	0.0195	0.482	-0.926	0.965	1.01	0.526	1.95	0.968	0.978	lm.nb	CC.PLS.Apop, JAK-STAT, PI3K, Wnt	NM_001760.2:1215
TSC1-mRNA	0.0333	0.971	-1.87	1.94	1.02	0.273	3.83	0.973	0.979	lm.nb	Driver Gene, PI3K	NM_000368.3:100
IL23A-mRNA	-0.012	1.28	-2.51	2.49	0.992	0.175	5.61	0.993	0.996	lm.nb	JAK-STAT	NM_016584.2:411
JAK1-mRNA	-0.00133	0.754	-1.48	1.48	0.999	0.359	2.78	0.999	0.999	lm.nb	Driver Gene, JAK-STAT, Neuroblastoma-Mes, PI3K	NM_002227.1:285

## Sheet: Pathway 5
	Log2 foldchange	Std Error (log2)	Lower CL (log2)	Upper CL (log2)	Linear foldchange	Lower CL (linear)	Upper CL (linear)	P-value	Benjamini-Hochberg p-adj.value	method	Gene.sets	probe.ID
NFKBIA-mRNA	4.55	0.964	2.66	6.44	23.4	6.31	86.6	0.000631	0.183	lm.nb	CC.PLS.Apop	NM_020529.1:945
NFKBIZ-mRNA	3.21	0.737	1.77	4.66	9.28	3.41	25.2	0.00113	0.183	lm.nb	TXmisReg	NM_001005474.1:2030
STMN1-mRNA	4.81	1.22	2.43	7.2	28.1	5.4	147	0.00223	0.241	lm.nb	MAPK	NM_203401.1:478
MTOR-mRNA	4.34	1.22	1.95	6.73	20.3	3.87	106	0.00445	0.314	lm.nb	PI3K	NM_004958.2:5095
MCM2-mRNA	5.48	1.68	2.18	8.78	44.5	4.53	438	0.00767	0.314	lm.nb	CC.PLS.Apop, Neuroblastoma-Adr	NM_004526.2:2945
AXIN1-mRNA	4.23	1.31	1.66	6.79	18.7	3.17	111	0.00799	0.314	lm.nb	Driver Gene, Wnt	NM_181050.1:135
E2F1-mRNA	4.68	1.47	1.8	7.56	25.6	3.49	189	0.00865	0.314	lm.nb	CC.PLS.Apop	NM_005225.1:935
MAPK9-mRNA	4.16	1.31	1.58	6.73	17.8	3	106	0.00898	0.314	lm.nb	MAPK, RAS, Wnt	NM_139068.2:365
FOXO4-mRNA	3.09	0.998	1.13	5.04	8.49	2.19	32.9	0.0102	0.314	lm.nb	RAS	NM_005938.2:35
SPP1-mRNA	4.95	1.63	1.76	8.14	30.9	3.38	283	0.0113	0.314	lm.nb	PI3K	NM_000582.2:760
HGF-mRNA	2.62	0.882	0.891	4.35	6.15	1.85	20.4	0.0127	0.314	lm.nb	PI3K, RAS	NM_000601.4:550
SOS1-mRNA	2.77	0.933	0.94	4.6	6.82	1.92	24.2	0.0128	0.314	lm.nb	JAK-STAT, MAPK, PI3K, RAS	NM_005633.2:1635
ERCC6-mRNA	3.22	1.1	1.08	5.37	9.35	2.11	41.4	0.0134	0.314	lm.nb	DNARepair	NM_000124.2:3235
SF3B1-mRNA	2.05	0.712	0.659	3.45	4.15	1.58	10.9	0.0148	0.314	lm.nb	Driver Gene	NM_001005526.1:0
CDC14B-mRNA	4.34	1.55	1.3	7.38	20.2	2.46	166	0.0173	0.314	lm.nb	CC.PLS.Apop	NM_003671.3:4940
RAC2-mRNA	-0.936	0.338	-1.6	-0.273	0.523	0.33	0.828	0.0184	0.314	lm.nb	MAPK, RAS, Wnt	NM_002872.3:1069
PRDM1-mRNA	-1.17	0.426	-2.01	-0.338	0.443	0.249	0.791	0.0188	0.314	lm.nb	Driver Gene	NM_182907.1:310
MCM4-mRNA	4.09	1.49	1.16	7.01	17	2.24	129	0.0193	0.314	lm.nb	CC.PLS.Apop	NM_182746.1:1200
RAD50-mRNA	4.58	1.67	1.3	7.86	23.9	2.46	232	0.0193	0.314	lm.nb	DNARepair	NM_005732.2:5397
EIF4EBP1-mRNA	3.08	1.14	0.844	5.32	8.47	1.8	40	0.0207	0.314	lm.nb	PI3K	NM_004095.3:363
TET2-mRNA	0.993	0.369	0.269	1.72	1.99	1.21	3.29	0.0211	0.314	lm.nb	Driver Gene	NM_001127208.2:2882
MPO-mRNA	4.12	1.53	1.11	7.12	17.3	2.16	139	0.0213	0.314	lm.nb	TXmisReg	NM_000250.1:545
EZH2-mRNA	2.81	1.08	0.699	4.92	7	1.62	30.2	0.0243	0.331	lm.nb	Driver Gene	NM_004456.3:190
SPOP-mRNA	4.25	1.63	1.05	7.44	19	2.07	174	0.0245	0.331	lm.nb	Driver Gene	NM_001007226.1:2726
PPP3CB-mRNA	2.23	0.868	0.524	3.93	4.68	1.44	15.2	0.0263	0.331	lm.nb	CC.PLS.Apop, MAPK, Wnt	NM_001142354.1:1690
MMP9-mRNA	3.76	1.47	0.879	6.64	13.5	1.84	99.8	0.0266	0.331	lm.nb	TXmisReg	NM_004994.2:1530
GADD45A-mRNA	2.38	0.943	0.537	4.23	5.22	1.45	18.8	0.028	0.336	lm.nb	CC.PLS.Apop, MAPK	NM_001924.2:865
EP300-mRNA	1.02	0.409	0.223	1.82	2.03	1.17	3.54	0.0292	0.338	lm.nb	CC.PLS.Apop, Driver Gene, JAK-STAT, Notch, TGF-B, Wnt	NM_001429.2:715
GTF2H3-mRNA	2.77	1.12	0.569	4.97	6.82	1.48	31.3	0.0313	0.35	lm.nb	DNARepair	NM_001516.3:70
PPP2R1A-mRNA	1.02	0.429	0.179	1.86	2.03	1.13	3.63	0.0367	0.373	lm.nb	Driver Gene, PI3K, TGF-B	NM_014225.3:1440
PCNA-mRNA	2.36	1	0.403	4.32	5.14	1.32	20	0.0376	0.373	lm.nb	CC.PLS.Apop, DNARepair	NM_002592.2:280
HIST1H3H-mRNA	2.25	0.951	0.383	4.11	4.74	1.3	17.3	0.0376	0.373	lm.nb	TXmisReg	NM_003536.2:355
SOCS3-mRNA	3.36	1.43	0.565	6.16	10.3	1.48	71.4	0.0381	0.373	lm.nb	JAK-STAT	NM_003955.3:1870
SOS2-mRNA	1.3	0.556	0.21	2.39	2.46	1.16	5.24	0.0393	0.373	lm.nb	JAK-STAT, MAPK, PI3K, RAS	NM_006939.2:3845
RB1-mRNA	0.884	0.385	0.129	1.64	1.85	1.09	3.11	0.0425	0.373	lm.nb	CC.PLS.Apop, Driver Gene	NM_000321.1:2110
MLLT4-mRNA	3.3	1.44	0.479	6.11	9.82	1.39	69.2	0.0425	0.373	lm.nb	RAS	NM_005936.2:1560
SPRY2-mRNA	2.63	1.14	0.394	4.87	6.19	1.31	29.2	0.0439	0.373	Wald	JAK-STAT	NM_005842.2:85
TNFRSF10B-mRNA	3.14	1.38	0.429	5.85	8.82	1.35	57.8	0.0443	0.373	lm.nb	CC.PLS.Apop	NM_003842.3:565
CDKN1A-mRNA	2.04	0.904	0.272	3.82	4.12	1.21	14.1	0.0451	0.373	lm.nb	CC.PLS.Apop, PI3K, TXmisReg	NM_000389.2:1975
H3F3C-mRNA	-0.934	0.418	-1.75	-0.115	0.523	0.297	0.923	0.047	0.373	lm.nb	TXmisReg	NM_001013699.2:829
CHEK2-mRNA	3.44	1.55	0.412	6.47	10.9	1.33	88.7	0.0478	0.373	lm.nb	CC.PLS.Apop	NM_007194.3:140
HDAC2-mRNA	1.46	0.659	0.168	2.75	2.75	1.12	6.74	0.0488	0.373	lm.nb	CC.PLS.Apop, ChromMod, Notch, TXmisReg	NM_001527.1:930
SOCS2-mRNA	2.89	1.31	0.323	5.45	7.4	1.25	43.8	0.0495	0.373	lm.nb	JAK-STAT	NM_003877.3:1020
BMP6-mRNA	2.43	1.11	0.254	4.6	5.38	1.19	24.2	0.051	0.376	lm.nb	TGF-B	NM_001718.2:1045
PTEN-mRNA	0.929	0.441	0.0636	1.79	1.9	1.05	3.47	0.0592	0.421	lm.nb	Driver Gene, PI3K	NM_000314.3:1675
FEN1-mRNA	2.68	1.29	0.161	5.2	6.41	1.12	36.7	0.0611	0.421	lm.nb	DNARepair	NM_004111.4:425
MAP2K2-mRNA	3.26	1.57	0.187	6.34	9.6	1.14	81	0.0618	0.421	loglinear	MAPK, PI3K, RAS	NM_030662.2:1325
CASP10-mRNA	3.02	1.47	0.148	5.9	8.14	1.11	59.8	0.0638	0.421	lm.nb	CC.PLS.Apop	NM_032977.3:20
AKT2-mRNA	1.5	0.734	0.0614	2.94	2.83	1.04	7.68	0.0657	0.421	lm.nb	CC.PLS.Apop, JAK-STAT, MAPK, PI3K, RAS	NM_001626.2:1450
H3F3A-mRNA	-1.12	0.55	-2.2	-0.0435	0.46	0.218	0.97	0.0662	0.421	lm.nb	Driver Gene, TXmisReg	NM_002107.3:190
TNF-mRNA	2.29	1.12	0.0881	4.49	4.88	1.06	22.4	0.0663	0.421	lm.nb	CC.PLS.Apop, MAPK, TGF-B	NM_000594.2:1010
FANCF-mRNA	2.72	1.36	0.0619	5.38	6.58	1.04	41.5	0.0701	0.425	lm.nb	DNARepair	NM_022725.2:845
LIG4-mRNA	2.23	1.12	0.0391	4.42	4.68	1.03	21.4	0.0714	0.425	lm.nb	DNARepair	NM_002312.3:2623
CREB3L4-mRNA	3.24	1.63	0.0558	6.43	9.45	1.04	86	0.0715	0.425	lm.nb	PI3K	NM_130898.2:1505
IRAK3-mRNA	1.07	0.536	0.0155	2.12	2.09	1.01	4.33	0.0722	0.425	lm.nb	CC.PLS.Apop	NM_007199.1:1735
MPL-mRNA	2.32	1.18	0.000139	4.63	4.98	1	24.8	0.0758	0.439	lm.nb	Driver Gene, JAK-STAT	NM_005373.2:895
CASP3-mRNA	1.07	0.556	-0.0239	2.16	2.09	0.984	4.46	0.0816	0.46	lm.nb	CC.PLS.Apop, MAPK	NM_032991.2:685
ITGA2-mRNA	3.99	2.07	-0.0615	8.05	15.9	0.958	265	0.0824	0.46	Wald	PI3K	NM_002203.2:475
TCF7L1-mRNA	2.87	1.51	-0.0898	5.82	7.3	0.94	56.6	0.0839	0.461	lm.nb	Wnt	NM_031283.1:2215
SMC3-mRNA	1.7	0.916	-0.0976	3.49	3.24	0.935	11.3	0.0908	0.476	lm.nb	CC.PLS.Apop	NM_005445.3:3525
PHF6-mRNA	1.93	1.05	-0.124	3.99	3.82	0.918	15.9	0.0926	0.476	lm.nb	Driver Gene	NM_032335.3:85
RRAS2-mRNA	2.88	1.56	-0.186	5.95	7.36	0.879	61.7	0.0927	0.476	lm.nb	MAPK, RAS	NM_001102669.2:1785
APC-mRNA	1.15	0.627	-0.0792	2.38	2.22	0.947	5.2	0.0939	0.476	lm.nb	Driver Gene, Wnt	NM_000038.3:6850
IGF1R-mRNA	3.17	1.73	-0.221	6.55	8.98	0.858	93.9	0.0941	0.476	loglinear	PI3K, RAS, TXmisReg	NM_000875.2:455
DNMT3A-mRNA	1.87	1.03	-0.144	3.88	3.65	0.905	14.8	0.0961	0.478	lm.nb	Driver Gene	NM_022552.3:3835
PRKAR2A-mRNA	2.27	1.25	-0.189	4.72	4.81	0.877	26.4	0.0978	0.478	lm.nb	CC.PLS.Apop	NM_004157.2:1590
APH1B-mRNA	2.39	1.32	-0.208	4.98	5.23	0.866	31.6	0.0988	0.478	lm.nb	Notch	NM_001145646.1:2930
PRKCB-mRNA	1.64	0.927	-0.178	3.45	3.11	0.884	11	0.105	0.5	lm.nb	MAPK, RAS, Wnt	NM_212535.1:1750
EGF-mRNA	1.86	1.06	-0.214	3.93	3.62	0.862	15.2	0.107	0.501	lm.nb	MAPK, PI3K, RAS	NM_001963.3:3930
SKP2-mRNA	3.55	2.03	-0.415	7.52	11.7	0.75	184	0.11	0.506	Wald	CC.PLS.Apop	NM_005983.2:615
RPS27A-mRNA	-1.06	0.611	-2.26	0.139	0.48	0.209	1.1	0.111	0.506	lm.nb	DNARepair	NM_002954.5:650
CASP9-mRNA	2.64	1.53	-0.361	5.65	6.25	0.779	50.2	0.113	0.506	lm.nb	CC.PLS.Apop, PI3K	NM_001229.2:1805
PRKAR2B-mRNA	2.02	1.18	-0.287	4.32	4.05	0.82	20	0.114	0.506	lm.nb	CC.PLS.Apop	NM_002736.2:1350
JAK2-mRNA	1.76	1.03	-0.262	3.78	3.38	0.834	13.7	0.116	0.509	lm.nb	Driver Gene, JAK-STAT, PI3K	NM_004972.2:455
DDB2-mRNA	1.88	1.13	-0.335	4.09	3.68	0.793	17	0.124	0.532	lm.nb	DNARepair	NM_000107.1:840
GLI1-mRNA	2.45	1.48	-0.441	5.35	5.48	0.737	40.7	0.125	0.532	lm.nb	HH	NM_005269.1:2885
MNAT1-mRNA	2.58	1.56	-0.489	5.64	5.97	0.713	50	0.128	0.536	lm.nb	DNARepair	NM_002431.2:975
THEM4-mRNA	2.43	1.5	-0.5	5.37	5.4	0.707	41.3	0.132	0.536	lm.nb	PI3K	NM_053055.4:764
NR4A1-mRNA	1.4	0.862	-0.294	3.09	2.63	0.816	8.49	0.134	0.536	lm.nb	MAPK, PI3K	NM_173157.1:1575
ANGPT1-mRNA	2.54	1.57	-0.539	5.62	5.82	0.688	49.2	0.134	0.536	lm.nb	PI3K, RAS	NM_001146.3:2080
MDC1-mRNA	2.04	1.26	-0.436	4.52	4.12	0.739	22.9	0.135	0.536	lm.nb	DNARepair	NM_014641.2:6719
PDGFB-mRNA	2.35	1.46	-0.511	5.21	5.09	0.702	36.9	0.136	0.536	lm.nb	MAPK, PI3K, RAS	NM_033016.2:1480
TIAM1-mRNA	1.5	0.938	-0.336	3.34	2.83	0.792	10.1	0.137	0.537	lm.nb	Neuroblastoma-Adr, RAS	NM_003253.2:5620
HMGA1-mRNA	1.52	0.962	-0.362	3.41	2.87	0.778	10.6	0.142	0.546	lm.nb	ChromMod, Neuroblastoma-Adr	NM_145904.1:871
ITGB3-mRNA	1.58	1	-0.386	3.55	2.99	0.765	11.7	0.143	0.546	lm.nb	PI3K	NM_000212.2:4485
KLF4-mRNA	1.77	1.13	-0.44	3.97	3.4	0.737	15.7	0.145	0.546	lm.nb	Driver Gene, Neuroblastoma-Mes	NM_004235.4:1980
BARD1-mRNA	1.39	0.912	-0.395	3.18	2.63	0.76	9.06	0.155	0.572	lm.nb		NM_000465.3:2262
NFKB1-mRNA	1.4	0.918	-0.398	3.2	2.64	0.759	9.18	0.155	0.572	lm.nb	CC.PLS.Apop, MAPK, PI3K, RAS, TXmisReg	NM_003998.2:1675
PLCG2-mRNA	0.567	0.375	-0.168	1.3	1.48	0.89	2.47	0.159	0.579	lm.nb	RAS	NM_002661.2:525
RAC1-mRNA	1.34	0.895	-0.411	3.1	2.54	0.752	8.55	0.162	0.582	lm.nb	MAPK, PI3K, RAS, Wnt	NM_198829.1:1250
KMT2D-mRNA	1.05	0.708	-0.339	2.44	2.07	0.79	5.41	0.167	0.588	lm.nb	Driver Gene	NM_003482.3:6070
ARID1B-mRNA	0.742	0.502	-0.241	1.73	1.67	0.846	3.31	0.167	0.588	lm.nb	Driver Gene	NM_020732.3:6335
HSPA6-mRNA	-1.2	0.82	-2.8	0.412	0.437	0.143	1.33	0.173	0.591	lm.nb	MAPK	NM_002155.3:2018
RUNX1-mRNA	1.33	0.919	-0.467	3.14	2.52	0.723	8.8	0.174	0.591	lm.nb	Driver Gene, TXmisReg	NM_001754.4:635
POLR2J-mRNA	1.6	1.11	-0.569	3.77	3.03	0.674	13.7	0.176	0.591	lm.nb	DNARepair	NM_006234.4:618
JAK3-mRNA	0.754	0.523	-0.271	1.78	1.69	0.829	3.43	0.177	0.591	lm.nb	Driver Gene, JAK-STAT, PI3K	NM_000215.2:1715
RASA4-mRNA	2.09	1.46	-0.764	4.95	4.26	0.589	30.9	0.179	0.591	lm.nb	RAS	NM_001079877.2:5330
JUN-mRNA	2.22	1.55	-0.811	5.26	4.67	0.57	38.2	0.179	0.591	lm.nb	MAPK, Wnt	NM_002228.3:140
MFNG-mRNA	-1.07	0.754	-2.55	0.409	0.477	0.171	1.33	0.184	0.598	lm.nb	Notch	NM_002405.2:1681
CEBPE-mRNA	-1.39	0.978	-3.31	0.526	0.381	0.101	1.44	0.185	0.598	Wald	TXmisReg	NM_001805.2:1096
FLNA-mRNA	0.931	0.671	-0.383	2.25	1.91	0.767	4.74	0.193	0.598	lm.nb	MAPK, Neuroblastoma-Mes	NM_001456.3:7335
PIK3CB-mRNA	1.18	0.848	-0.486	2.84	2.26	0.714	7.15	0.193	0.598	lm.nb	CC.PLS.Apop, JAK-STAT, PI3K, RAS	NM_006219.1:2945
DDIT4-mRNA	1.62	1.17	-0.679	3.91	3.06	0.625	15	0.195	0.598	lm.nb	PI3K	NM_019058.2:85
CDKN2B-mRNA	1.8	1.31	-0.764	4.37	3.49	0.589	20.7	0.196	0.598	lm.nb	CC.PLS.Apop, TGF-B	NM_004936.3:1175
CDC7-mRNA	3.52	2.56	-1.5	8.54	11.5	0.352	372	0.2	0.598	Wald	CC.PLS.Apop	NM_003503.2:805
MAP2K4-mRNA	-0.743	0.548	-1.82	0.331	0.597	0.284	1.26	0.202	0.598	lm.nb	MAPK	NM_003010.2:2830
SMAD2-mRNA	1.43	1.06	-0.639	3.5	2.7	0.642	11.3	0.203	0.598	lm.nb	CC.PLS.Apop, Driver Gene, TGF-B	NM_001003652.1:4500
AKT3-mRNA	1.76	1.3	-0.79	4.31	3.38	0.578	19.8	0.203	0.598	lm.nb	CC.PLS.Apop, JAK-STAT, MAPK, PI3K, RAS	NM_181690.1:755
IL8-mRNA	3.19	2.36	-1.44	7.81	9.11	0.37	224	0.204	0.598	loglinear	TXmisReg	NM_000584.2:25
ATR-mRNA	1.75	1.3	-0.793	4.3	3.37	0.577	19.6	0.204	0.598	lm.nb	CC.PLS.Apop	NM_001184.2:565
WHSC1L1-mRNA	1.66	1.24	-0.76	4.09	3.17	0.59	17	0.206	0.598	lm.nb	ChromMod	NM_017778.2:485
ACVR1B-mRNA	1.58	1.18	-0.733	3.89	2.99	0.602	14.8	0.208	0.598	lm.nb	Driver Gene, Neuroblastoma-Adr, TGF-B	NM_004302.3:1700
CIC-mRNA	0.679	0.509	-0.318	1.68	1.6	0.802	3.2	0.209	0.598	lm.nb	Driver Gene	NM_015125.3:1290
TBL1XR1-mRNA	0.683	0.513	-0.323	1.69	1.61	0.799	3.22	0.21	0.598	lm.nb	Wnt	NM_024665.4:915
PDGFA-mRNA	1.56	1.19	-0.774	3.89	2.94	0.585	14.8	0.217	0.612	lm.nb	MAPK, PI3K, RAS, TXmisReg	NM_002607.5:2460
BCL2L1-mRNA	1.23	0.943	-0.62	3.08	2.34	0.651	8.44	0.219	0.612	lm.nb	CC.PLS.Apop, JAK-STAT, PI3K, RAS, TXmisReg	NM_138578.1:1560
LTBP1-mRNA	1.88	1.46	-0.976	4.74	3.69	0.508	26.7	0.223	0.618	lm.nb	Neuroblastoma-Mes, TGF-B	NM_000627.3:4124
NSD1-mRNA	1.42	1.11	-0.755	3.59	2.67	0.592	12.1	0.227	0.624	lm.nb	ChromMod	NM_022455.4:10655
GNAQ-mRNA	0.724	0.574	-0.402	1.85	1.65	0.757	3.6	0.234	0.628	lm.nb	Driver Gene	NM_002072.2:1100
CD40-mRNA	1.59	1.27	-0.893	4.08	3.02	0.538	16.9	0.235	0.628	lm.nb	TXmisReg	NM_001250.4:1265
PTCRA-mRNA	1.62	1.29	-0.911	4.15	3.08	0.532	17.8	0.236	0.628	lm.nb	Notch, TXmisReg	NM_138296.2:507
HDAC5-mRNA	-0.931	0.745	-2.39	0.529	0.524	0.191	1.44	0.237	0.628	lm.nb	ChromMod	NM_005474.4:3160
THBS1-mRNA	1.45	1.16	-0.831	3.73	2.74	0.562	13.3	0.238	0.628	lm.nb	Neuroblastoma-Mes, PI3K, TGF-B	NM_003246.2:3465
CACNB2-mRNA	1.66	1.34	-0.979	4.29	3.15	0.507	19.6	0.244	0.637	lm.nb	MAPK	NM_000724.3:2610
DNMT1-mRNA	1.3	1.09	-0.835	3.44	2.47	0.561	10.8	0.258	0.666	lm.nb	Driver Gene	NM_001379.2:1495
COL4A4-mRNA	2.05	1.73	-1.33	5.43	4.14	0.396	43.2	0.26	0.666	loglinear	PI3K	NM_000092.4:8255
SMAD3-mRNA	1.45	1.23	-0.962	3.87	2.74	0.513	14.6	0.263	0.666	lm.nb	CC.PLS.Apop, Neuroblastoma-Mes, TGF-B, Wnt	NM_005902.3:4220
TNFAIP3-mRNA	0.56	0.476	-0.374	1.49	1.47	0.772	2.82	0.265	0.666	lm.nb	Driver Gene	NM_006290.2:260
PTPN11-mRNA	0.835	0.711	-0.559	2.23	1.78	0.679	4.69	0.265	0.666	lm.nb	Driver Gene, JAK-STAT, RAS	NM_002834.3:1480
FUBP1-mRNA	0.873	0.748	-0.593	2.34	1.83	0.663	5.06	0.268	0.668	lm.nb	Driver Gene	NM_003902.3:820
SMARCB1-mRNA	1.05	0.912	-0.737	2.84	2.07	0.6	7.15	0.274	0.67	lm.nb	Driver Gene	NM_003073.3:1060
SP1-mRNA	0.757	0.659	-0.533	2.05	1.69	0.691	4.13	0.275	0.67	lm.nb	TGF-B, TXmisReg	NM_003109.1:5970
PPP3CA-mRNA	0.473	0.413	-0.336	1.28	1.39	0.792	2.43	0.276	0.67	lm.nb	CC.PLS.Apop, MAPK, Wnt	NM_000944.4:3920
U2AF1-mRNA	-0.345	0.302	-0.936	0.246	0.787	0.523	1.19	0.277	0.67	lm.nb	Driver Gene	NM_001025203.1:400
PBRM1-mRNA	1.13	1.01	-0.852	3.11	2.19	0.554	8.65	0.288	0.681	lm.nb	Driver Gene	NM_181042.3:6100
STAG2-mRNA	-0.586	0.528	-1.62	0.448	0.666	0.325	1.36	0.29	0.681	lm.nb	CC.PLS.Apop, Driver Gene	NM_001042749.1:4040
DTX4-mRNA	1.37	1.23	-1.05	3.79	2.58	0.483	13.8	0.291	0.681	lm.nb	Notch	NM_015177.1:4820
IL24-mRNA	1.42	1.3	-1.12	3.96	2.68	0.46	15.6	0.296	0.681	lm.nb	JAK-STAT	NM_181339.1:1016
BCL2-mRNA	1.12	1.02	-0.886	3.13	2.18	0.541	8.76	0.297	0.681	lm.nb	CC.PLS.Apop, Driver Gene, PI3K	NM_000657.2:5
KRAS-mRNA	0.519	0.474	-0.41	1.45	1.43	0.752	2.73	0.297	0.681	lm.nb	Driver Gene, MAPK, PI3K, RAS	NM_004985.3:1790
CDC25B-mRNA	1.38	1.27	-1.1	3.86	2.6	0.465	14.5	0.3	0.681	lm.nb	CC.PLS.Apop, MAPK	NM_021873.2:3045
HSP90B1-mRNA	0.781	0.719	-0.628	2.19	1.72	0.647	4.56	0.301	0.681	lm.nb	Neuroblastoma-Mes, PI3K	NM_003299.1:160
PRKACB-mRNA	2.48	2.27	-1.97	6.94	5.58	0.254	122	0.301	0.681	Wald	CC.PLS.Apop, HH, MAPK, RAS, Wnt	NM_182948.2:805
PBX3-mRNA	0.964	0.901	-0.802	2.73	1.95	0.573	6.63	0.308	0.688	lm.nb	Neuroblastoma-Adr, TXmisReg	NM_006195.5:2050
PRKDC-mRNA	0.964	0.901	-0.802	2.73	1.95	0.573	6.63	0.308	0.688	lm.nb	CC.PLS.Apop, DNARepair	NM_006904.6:12750
POLB-mRNA	-0.804	0.773	-2.32	0.712	0.573	0.2	1.64	0.321	0.708	lm.nb	DNARepair, Neuroblastoma-Adr	NM_002690.1:145
FLT3-mRNA	1.56	1.5	-1.37	4.49	2.95	0.387	22.5	0.321	0.708	Wald	Driver Gene, TXmisReg	NM_004119.1:580
STAT3-mRNA	-0.757	0.736	-2.2	0.685	0.592	0.218	1.61	0.326	0.708	lm.nb	JAK-STAT, Neuroblastoma-Mes	NM_139276.2:4535
MYB-mRNA	1.44	1.41	-1.32	4.19	2.71	0.402	18.3	0.328	0.708	lm.nb	PI3K	NM_005375.2:3145
CD19-mRNA	1.57	1.54	-1.44	4.58	2.97	0.369	24	0.328	0.708	lm.nb	PI3K	NM_001770.4:1770
KAT2B-mRNA	0.765	0.75	-0.706	2.24	1.7	0.613	4.71	0.33	0.708	lm.nb	Notch	NM_003884.3:1220
EGFR-mRNA	-1.26	1.25	-3.71	1.18	0.416	0.0762	2.27	0.335	0.714	Wald	Driver Gene, MAPK, Neuroblastoma-Mes, PI3K, RAS	NM_201282.1:360
MGMT-mRNA	0.958	0.957	-0.918	2.83	1.94	0.529	7.13	0.338	0.714	lm.nb	DNARepair	NM_002412.3:323
BRAF-mRNA	0.798	0.8	-0.769	2.37	1.74	0.587	5.15	0.339	0.714	lm.nb	Driver Gene, MAPK	NM_004333.3:565
CAPN2-mRNA	0.643	0.662	-0.655	1.94	1.56	0.635	3.84	0.352	0.736	lm.nb	CC.PLS.Apop, Neuroblastoma-Mes	NM_001748.4:2085
MCM7-mRNA	1.1	1.15	-1.15	3.35	2.14	0.449	10.2	0.36	0.747	lm.nb	CC.PLS.Apop, Neuroblastoma-Adr	NM_182776.1:1325
RFC4-mRNA	0.763	0.81	-0.825	2.35	1.7	0.565	5.1	0.366	0.75	lm.nb	DNARepair, Neuroblastoma-Adr	NM_181573.2:1035
NUMBL-mRNA	1.91	2.04	-2.08	5.91	3.77	0.236	60.1	0.37	0.75	Wald	Notch	NM_004756.3:591
TP53-mRNA	-0.795	0.858	-2.48	0.888	0.576	0.18	1.85	0.374	0.75	lm.nb	CC.PLS.Apop, Driver Gene, MAPK, PI3K, TXmisReg, Wnt	NM_000546.2:1330
MYD88-mRNA	-0.411	0.453	-1.3	0.477	0.752	0.406	1.39	0.384	0.75	lm.nb	CC.PLS.Apop, Driver Gene	NM_002468.3:2145
HDAC4-mRNA	-0.719	0.794	-2.28	0.838	0.608	0.206	1.79	0.385	0.75	lm.nb	ChromMod	NM_006037.3:6965
GNAS-mRNA	0.46	0.514	-0.548	1.47	1.38	0.684	2.77	0.39	0.75	lm.nb	Driver Gene	NM_080425.1:1910
ERCC2-mRNA	-0.969	1.08	-3.09	1.16	0.511	0.117	2.23	0.393	0.75	Wald	DNARepair	NM_000400.2:240
PRKCA-mRNA	1.25	1.41	-1.52	4.01	2.37	0.35	16.1	0.395	0.75	lm.nb	MAPK, PI3K, RAS, Wnt	NM_002737.2:5560
NCOR1-mRNA	0.489	0.56	-0.608	1.59	1.4	0.656	3	0.401	0.75	lm.nb	Driver Gene, TXmisReg	NM_006311.3:1390
MAP3K1-mRNA	0.429	0.497	-0.545	1.4	1.35	0.685	2.64	0.407	0.75	lm.nb	Driver Gene, MAPK	NM_005921.1:2525
KDM6A-mRNA	0.868	1.01	-1.11	2.85	1.83	0.463	7.19	0.408	0.75	lm.nb	Driver Gene, TXmisReg	NM_021140.2:2590
SUV39H2-mRNA	1.07	1.24	-1.37	3.5	2.09	0.387	11.3	0.409	0.75	lm.nb	ChromMod	NM_024670.3:2035
H2AFX-mRNA	0.752	0.882	-0.977	2.48	1.68	0.508	5.58	0.412	0.75	lm.nb	DNARepair	NM_002105.2:1392
MLH1-mRNA	0.598	0.702	-0.778	1.97	1.51	0.583	3.93	0.413	0.75	lm.nb	Driver Gene	NM_000249.2:1605
CCR7-mRNA	1.1	1.29	-1.43	3.62	2.14	0.371	12.3	0.413	0.75	lm.nb	TXmisReg	NM_001838.2:1610
IKBKG-mRNA	0.841	0.991	-1.1	2.78	1.79	0.466	6.89	0.414	0.75	lm.nb	CC.PLS.Apop, MAPK, PI3K, RAS	NM_003639.2:470
TNFRSF10C-mRNA	-0.554	0.656	-1.84	0.731	0.681	0.279	1.66	0.416	0.75	lm.nb	CC.PLS.Apop	NM_003841.2:5
SRSF2-mRNA	0.671	0.795	-0.887	2.23	1.59	0.541	4.69	0.417	0.75	lm.nb	Driver Gene	NM_003016.3:312
HDAC10-mRNA	0.804	0.953	-1.06	2.67	1.75	0.478	6.37	0.417	0.75	lm.nb	ChromMod	NM_032019.5:932
RASGRP2-mRNA	-0.842	1	-2.81	1.12	0.558	0.143	2.17	0.418	0.75	lm.nb	MAPK, RAS	NM_001098670.1:1978
FOS-mRNA	0.74	0.884	-0.993	2.47	1.67	0.502	5.56	0.42	0.75	lm.nb	MAPK	NM_005252.2:1475
ATRX-mRNA	-0.435	0.521	-1.46	0.585	0.739	0.365	1.5	0.421	0.75	lm.nb	Driver Gene	NM_000489.3:139
MAPK1-mRNA	-0.583	0.698	-1.95	0.785	0.668	0.259	1.72	0.421	0.75	lm.nb	MAPK, PI3K, RAS, TGF-B	NM_138957.2:430
TGFB1-mRNA	0.633	0.761	-0.858	2.12	1.55	0.552	4.36	0.423	0.75	lm.nb	CC.PLS.Apop, MAPK, TGF-B	NM_000660.3:1260
HDAC6-mRNA	-0.847	1.02	-2.84	1.15	0.556	0.14	2.21	0.424	0.75	Wald	ChromMod	NM_006044.2:536
KDM5C-mRNA	0.705	0.85	-0.961	2.37	1.63	0.514	5.17	0.424	0.75	lm.nb	Driver Gene	NM_004187.2:1170
POLR2D-mRNA	0.822	0.993	-1.12	2.77	1.77	0.459	6.81	0.425	0.75	lm.nb	DNARepair	NM_004805.3:1476
BAP1-mRNA	-0.911	1.11	-3.08	1.26	0.532	0.118	2.39	0.428	0.75	lm.nb	Driver Gene	NM_004656.2:240
GRB2-mRNA	0.31	0.377	-0.428	1.05	1.24	0.743	2.07	0.428	0.75	lm.nb	JAK-STAT, MAPK, PI3K, RAS	NM_002086.4:412
CDKN1C-mRNA	1.16	1.43	-1.64	3.95	2.23	0.321	15.5	0.435	0.753	lm.nb	CC.PLS.Apop	NM_000076.2:1605
NFE2L2-mRNA	-0.447	0.554	-1.53	0.639	0.733	0.345	1.56	0.437	0.753	lm.nb	Driver Gene	NM_006164.3:995
STK11-mRNA	0.59	0.732	-0.844	2.02	1.51	0.557	4.07	0.437	0.753	lm.nb	Driver Gene, PI3K	NM_000455.4:2060
GZMB-mRNA	-0.893	1.11	-3.08	1.29	0.539	0.119	2.45	0.44	0.753	lm.nb	TXmisReg	NM_004131.3:540
FUT8-mRNA	0.836	1.05	-1.22	2.89	1.78	0.43	7.4	0.442	0.753	lm.nb	TXmisReg	NM_004480.4:2841
MAPK8-mRNA	0.603	0.782	-0.929	2.14	1.52	0.525	4.39	0.457	0.761	lm.nb	MAPK, Neuroblastoma-Adr, RAS, Wnt	NM_002750.2:945
BAX-mRNA	-0.339	0.443	-1.21	0.53	0.791	0.433	1.44	0.46	0.761	lm.nb	CC.PLS.Apop	NM_138761.3:342
KMT2C-mRNA	0.552	0.722	-0.863	1.97	1.47	0.55	3.91	0.461	0.761	lm.nb	Driver Gene	NM_170606.2:12505
CASP7-mRNA	0.949	1.24	-1.49	3.38	1.93	0.357	10.4	0.461	0.761	lm.nb	CC.PLS.Apop	NM_001227.3:915
WNT6-mRNA	-1.13	1.49	-4.04	1.78	0.458	0.0609	3.45	0.464	0.761	lm.nb	HH, Wnt	NM_006522.3:1200
MCM5-mRNA	-0.746	0.988	-2.68	1.19	0.596	0.156	2.28	0.466	0.761	lm.nb	CC.PLS.Apop	NM_006739.3:1580
MAP3K8-mRNA	0.828	1.11	-1.34	3	1.77	0.394	7.99	0.471	0.761	lm.nb	MAPK	NM_005204.2:2050
ATM-mRNA	0.47	0.632	-0.769	1.71	1.38	0.587	3.27	0.473	0.761	lm.nb	CC.PLS.Apop, DNARepair, Driver Gene, TXmisReg	NM_138292.3:6688
CD14-mRNA	0.524	0.711	-0.869	1.92	1.44	0.548	3.78	0.476	0.761	lm.nb	MAPK, TXmisReg	NM_000591.2:885
DAXX-mRNA	-1.35	1.83	-4.94	2.24	0.393	0.0327	4.72	0.477	0.761	loglinear	Driver Gene, MAPK	NM_001350.3:1875
NRAS-mRNA	1.46	1.98	-2.42	5.34	2.75	0.187	40.5	0.477	0.761	loglinear	Driver Gene, MAPK, PI3K, RAS	NM_002524.3:877
RPS6KA5-mRNA	-0.611	0.837	-2.25	1.03	0.655	0.21	2.04	0.48	0.761	lm.nb	ChromMod, MAPK	NM_004755.2:855
CREBBP-mRNA	0.5	0.69	-0.851	1.85	1.41	0.554	3.61	0.483	0.761	lm.nb	CC.PLS.Apop, ChromMod, Driver Gene, JAK-STAT, Notch, TGF-B, Wnt	NM_004380.2:8855
VHL-mRNA	0.693	0.963	-1.19	2.58	1.62	0.437	5.98	0.487	0.761	lm.nb	Driver Gene	NM_000551.2:1280
ZBTB16-mRNA	0.66	0.917	-1.14	2.46	1.58	0.455	5.49	0.487	0.761	lm.nb	TXmisReg	NM_006006.4:1585
ARID1A-mRNA	0.43	0.605	-0.755	1.62	1.35	0.592	3.07	0.492	0.761	lm.nb	ChromMod, Driver Gene	NM_006015.4:5495
LEF1-mRNA	0.741	1.04	-1.3	2.79	1.67	0.405	6.9	0.492	0.761	lm.nb	Wnt	NM_016269.3:1165
ALKBH3-mRNA	-0.69	0.979	-2.61	1.23	0.62	0.164	2.34	0.496	0.761	lm.nb	DNARepair	NM_139178.3:690
PPP3R1-mRNA	-0.23	0.328	-0.872	0.412	0.853	0.546	1.33	0.497	0.761	lm.nb	CC.PLS.Apop, MAPK, Wnt	NM_000945.3:2385
SMARCA4-mRNA	0.704	1	-1.26	2.67	1.63	0.416	6.37	0.498	0.761	lm.nb	Driver Gene	NM_003072.3:5400
RAF1-mRNA	-0.624	0.893	-2.38	1.13	0.649	0.193	2.18	0.499	0.761	lm.nb	MAPK, PI3K, RAS	NM_002880.2:1990
MYC-mRNA	0.837	1.2	-1.52	3.19	1.79	0.349	9.16	0.501	0.761	lm.nb	CC.PLS.Apop, JAK-STAT, MAPK, PI3K, TGF-B, TXmisReg, Wnt	NM_002467.3:1610
NF1-mRNA	0.745	1.08	-1.37	2.86	1.68	0.386	7.27	0.505	0.761	lm.nb	Driver Gene, MAPK, RAS	NM_000267.2:1035
IL11RA-mRNA	1	1.45	-1.85	3.85	2	0.277	14.4	0.506	0.761	lm.nb	JAK-STAT	NM_147162.1:400
SMAD4-mRNA	0.739	1.08	-1.38	2.86	1.67	0.384	7.25	0.508	0.761	lm.nb	CC.PLS.Apop, Driver Gene, TGF-B, Wnt	NM_005359.3:1370
BRCA1-mRNA	0.71	1.05	-1.34	2.76	1.64	0.395	6.77	0.511	0.761	lm.nb	DNARepair, Driver Gene, PI3K	NM_007305.2:1275
TCF3-mRNA	0.88	1.3	-1.67	3.43	1.84	0.314	10.8	0.513	0.761	lm.nb	TXmisReg	NM_003200.2:4325
IL6R-mRNA	-0.37	0.548	-1.44	0.705	0.774	0.367	1.63	0.514	0.761	lm.nb	JAK-STAT, PI3K	NM_000565.2:993
KIF1B-mRNA	0.595	0.887	-1.14	2.33	1.51	0.453	5.04	0.516	0.761	lm.nb		NM_183416.3:415
DUSP6-mRNA	0.35	0.526	-0.68	1.38	1.27	0.624	2.6	0.519	0.761	lm.nb	MAPK, Neuroblastoma-Mes, TXmisReg	NM_001946.2:1535
SKP1-mRNA	-0.319	0.483	-1.27	0.627	0.801	0.416	1.54	0.522	0.761	lm.nb	CC.PLS.Apop, TGF-B, Wnt	NM_170679.2:630
IL7R-mRNA	-0.641	0.971	-2.54	1.26	0.641	0.171	2.4	0.523	0.761	lm.nb	JAK-STAT, PI3K	NM_002185.2:1610
ITGA6-mRNA	0.919	1.4	-1.82	3.65	1.89	0.284	12.6	0.524	0.761	lm.nb	PI3K	NM_000210.1:3065
PRKACA-mRNA	-0.387	0.591	-1.54	0.771	0.765	0.343	1.71	0.526	0.761	lm.nb	CC.PLS.Apop, HH, MAPK, RAS, Wnt	NM_002730.3:400
IL3RA-mRNA	0.694	1.07	-1.41	2.8	1.62	0.376	6.96	0.532	0.764	lm.nb	CC.PLS.Apop, JAK-STAT, PI3K	NM_002183.2:745
CUL1-mRNA	0.621	0.965	-1.27	2.51	1.54	0.415	5.71	0.533	0.764	lm.nb	CC.PLS.Apop, TGF-B, Wnt	NM_003592.2:1487
IL1B-mRNA	-0.441	0.696	-1.81	0.924	0.737	0.286	1.9	0.539	0.77	lm.nb	CC.PLS.Apop, MAPK	NM_000576.2:840
IKBKB-mRNA	-0.637	1.02	-2.64	1.37	0.643	0.16	2.58	0.546	0.772	lm.nb	CC.PLS.Apop, MAPK, PI3K, RAS	NM_001556.1:1995
MED12-mRNA	0.511	0.823	-1.1	2.12	1.42	0.466	4.36	0.547	0.772	lm.nb	Driver Gene	NM_005120.2:375
HHEX-mRNA	-0.401	0.647	-1.67	0.867	0.757	0.315	1.82	0.548	0.772	lm.nb	TXmisReg	NM_002729.4:1479
NFATC1-mRNA	0.659	1.07	-1.45	2.76	1.58	0.367	6.79	0.553	0.776	Wald	MAPK, Wnt	NM_172389.1:1984
PTCH1-mRNA	0.93	1.54	-2.09	3.95	1.91	0.235	15.5	0.558	0.777	lm.nb	Driver Gene, HH	NM_000264.3:5420
PIK3R1-mRNA	0.45	0.748	-1.02	1.92	1.37	0.495	3.77	0.559	0.777	lm.nb	CC.PLS.Apop, Driver Gene, JAK-STAT, Neuroblastoma-Adr, PI3K, RAS	NM_181504.2:1105
MEN1-mRNA	0.642	1.08	-1.47	2.75	1.56	0.361	6.75	0.563	0.777	lm.nb	Driver Gene, TXmisReg	NM_130802.2:2480
PIK3R5-mRNA	-0.99	1.68	-4.27	2.29	0.504	0.0517	4.9	0.567	0.777	loglinear	CC.PLS.Apop, JAK-STAT, PI3K, RAS	NM_001142633.1:3335
TRAF7-mRNA	0.522	0.885	-1.21	2.26	1.44	0.432	4.78	0.567	0.777	lm.nb	Driver Gene	NM_032271.2:1105
TFDP1-mRNA	1.11	1.89	-2.6	4.82	2.16	0.165	28.3	0.568	0.777	loglinear	CC.PLS.Apop, TGF-B	NM_007111.4:1826
PIK3CD-mRNA	-0.35	0.6	-1.53	0.826	0.785	0.347	1.77	0.571	0.778	lm.nb	CC.PLS.Apop, JAK-STAT, PI3K, RAS	NM_005026.3:95
RBX1-mRNA	0.374	0.65	-0.9	1.65	1.3	0.536	3.13	0.576	0.781	lm.nb	CC.PLS.Apop, TGF-B, Wnt	NM_014248.2:162
CASZ1-mRNA	-0.574	1.04	-2.61	1.46	0.672	0.164	2.76	0.592	0.799	lm.nb		NM_001079843.2:1820
RAD21-mRNA	-0.268	0.497	-1.24	0.706	0.83	0.423	1.63	0.6	0.803	lm.nb	CC.PLS.Apop	NM_006265.2:1080
UBB-mRNA	0.629	1.17	-1.66	2.91	1.55	0.317	7.53	0.601	0.803	Wald	DNARepair	NM_018955.2:15
CCNB1-mRNA	0.609	1.14	-1.63	2.85	1.53	0.323	7.19	0.604	0.803	lm.nb	CC.PLS.Apop	NM_031966.2:715
MAP3K12-mRNA	0.837	1.58	-2.25	3.93	1.79	0.21	15.2	0.607	0.803	Wald	ChromMod, MAPK	NM_006301.2:800
ID2-mRNA	0.285	0.542	-0.777	1.35	1.22	0.584	2.54	0.609	0.803	lm.nb	TGF-B, TXmisReg	NM_002166.4:505
PPP2CB-mRNA	0.556	1.06	-1.52	2.63	1.47	0.349	6.19	0.61	0.803	lm.nb	PI3K, TGF-B	NM_001009552.1:1075
NOTCH1-mRNA	0.439	0.848	-1.22	2.1	1.36	0.429	4.29	0.614	0.805	lm.nb	Driver Gene, Notch	NM_017617.3:735
RHOA-mRNA	-0.231	0.451	-1.12	0.653	0.852	0.462	1.57	0.618	0.805	lm.nb	RAS, TGF-B, Wnt	NM_001664.2:1230
HSPA1A-mRNA	-0.543	1.06	-2.62	1.54	0.686	0.162	2.9	0.619	0.805	lm.nb	MAPK	NM_005345.5:98
CYLD-mRNA	0.18	0.356	-0.518	0.878	1.13	0.699	1.84	0.622	0.805	lm.nb	Driver Gene	NM_015247.1:2890
NBN-mRNA	0.329	0.652	-0.949	1.61	1.26	0.518	3.05	0.624	0.805	lm.nb	DNARepair	NM_001024688.1:1105
BID-mRNA	-0.347	0.699	-1.72	1.02	0.786	0.304	2.03	0.63	0.809	lm.nb	CC.PLS.Apop	NM_197966.1:2095
AKT1-mRNA	-0.517	1.06	-2.6	1.57	0.699	0.165	2.97	0.637	0.815	lm.nb	CC.PLS.Apop, Driver Gene, JAK-STAT, MAPK, PI3K, RAS	NM_005163.2:1772
FBXW7-mRNA	0.541	1.12	-1.65	2.73	1.45	0.318	6.65	0.639	0.815	lm.nb	Driver Gene	NM_018315.4:1480
XRCC4-mRNA	-0.335	0.727	-1.76	1.09	0.793	0.295	2.13	0.654	0.831	lm.nb	DNARepair	NM_003401.3:772
CTNNB1-mRNA	0.645	1.41	-2.12	3.41	1.56	0.23	10.6	0.656	0.831	lm.nb	Driver Gene, Wnt	NM_001904.3:2265
TNFSF10-mRNA	0.401	0.916	-1.4	2.2	1.32	0.38	4.59	0.67	0.845	lm.nb	CC.PLS.Apop	NM_003810.2:115
CEBPA-mRNA	0.357	0.828	-1.27	1.98	1.28	0.416	3.94	0.675	0.847	lm.nb	Driver Gene, TXmisReg	NM_004364.2:1320
CDC14A-mRNA	-0.409	0.969	-2.31	1.49	0.753	0.202	2.81	0.681	0.852	lm.nb	CC.PLS.Apop	NM_033313.2:1400
SETD2-mRNA	0.403	1.06	-1.68	2.49	1.32	0.312	5.61	0.712	0.887	lm.nb	Driver Gene	NM_014159.6:6160
BAIAP3-mRNA	0.386	1.04	-1.65	2.42	1.31	0.32	5.34	0.718	0.891	Wald	TXmisReg	NM_003933.4:1950
IL1RAP-mRNA	0.173	0.481	-0.77	1.12	1.13	0.587	2.17	0.726	0.894	lm.nb	CC.PLS.Apop	NM_002182.2:460
FASLG-mRNA	-0.649	1.82	-4.21	2.91	0.638	0.0539	7.54	0.728	0.894	Wald	CC.PLS.Apop, MAPK, PI3K, RAS	NM_000639.1:625
TLR4-mRNA	-0.556	1.58	-3.65	2.54	0.68	0.0798	5.8	0.731	0.894	loglinear	PI3K	NM_138554.2:2570
NODAL-mRNA	0.692	1.97	-3.17	4.55	1.62	0.111	23.4	0.732	0.894	loglinear	TGF-B	NM_018055.3:320
GADD45B-mRNA	-0.311	0.89	-2.06	1.43	0.806	0.241	2.7	0.734	0.894	lm.nb	CC.PLS.Apop, MAPK	NM_015675.2:365
HDAC1-mRNA	0.219	0.64	-1.03	1.47	1.16	0.488	2.77	0.739	0.897	lm.nb	CC.PLS.Apop, ChromMod, Notch, TXmisReg	NM_004964.2:785
MAD2L2-mRNA	0.295	0.878	-1.43	2.02	1.23	0.372	4.05	0.743	0.898	lm.nb	CC.PLS.Apop, DNARepair	NM_001127325.1:290
CSF1R-mRNA	0.321	0.964	-1.57	2.21	1.25	0.337	4.63	0.746	0.898	lm.nb	Driver Gene, PI3K, RAS, TXmisReg	NM_005211.2:3775
IDH1-mRNA	0.314	0.973	-1.59	2.22	1.24	0.332	4.66	0.753	0.899	lm.nb	Driver Gene	NM_005896.2:105
SIN3A-mRNA	-0.131	0.416	-0.946	0.685	0.913	0.519	1.61	0.759	0.899	lm.nb	TXmisReg	NM_015477.1:1605
PTTG2-mRNA	0.446	1.43	-2.36	3.25	1.36	0.195	9.5	0.761	0.899	lm.nb	CC.PLS.Apop	NM_006607.2:5
BNIP3-mRNA	-0.351	1.13	-2.57	1.86	0.784	0.169	3.64	0.762	0.899	Wald	ChromMod	NM_004052.2:325
MAP3K5-mRNA	-0.239	0.783	-1.77	1.3	0.848	0.293	2.45	0.766	0.899	lm.nb	MAPK	NM_005923.3:2415
CSF3R-mRNA	-0.226	0.745	-1.69	1.23	0.855	0.311	2.35	0.768	0.899	lm.nb	JAK-STAT, PI3K	NM_156038.2:90
MAP3K14-mRNA	0.273	0.914	-1.52	2.06	1.21	0.349	4.18	0.77	0.899	lm.nb	CC.PLS.Apop, MAPK	NM_003954.1:620
PIK3CG-mRNA	0.138	0.476	-0.795	1.07	1.1	0.576	2.1	0.778	0.899	lm.nb	CC.PLS.Apop, JAK-STAT, PI3K, RAS	NM_002649.2:2125
STAT1-mRNA	-0.569	2	-4.49	3.36	0.674	0.0444	10.2	0.781	0.899	loglinear	JAK-STAT, Neuroblastoma-Mes	NM_007315.2:205
TLR2-mRNA	0.21	0.746	-1.25	1.67	1.16	0.42	3.19	0.783	0.899	lm.nb	PI3K	NM_003264.3:180
MDM2-mRNA	0.315	1.12	-1.88	2.51	1.24	0.271	5.71	0.784	0.899	lm.nb	CC.PLS.Apop, PI3K, TXmisReg	NM_006878.2:280
MAML2-mRNA	-0.298	1.07	-2.39	1.79	0.814	0.191	3.46	0.785	0.899	lm.nb	Neuroblastoma-Mes, Notch	NM_032427.1:4125
ETS2-mRNA	0.191	0.687	-1.16	1.54	1.14	0.449	2.9	0.786	0.899	lm.nb	RAS	NM_005239.4:1175
RASGRP1-mRNA	-0.271	1	-2.24	1.69	0.829	0.212	3.24	0.792	0.899	lm.nb	MAPK, RAS	NM_005739.3:365
MAP2K6-mRNA	0.197	0.743	-1.26	1.65	1.15	0.418	3.15	0.796	0.899	lm.nb	MAPK	NM_002758.3:555
FAS-mRNA	-0.199	0.759	-1.69	1.29	0.871	0.311	2.45	0.799	0.899	lm.nb	CC.PLS.Apop, MAPK	NM_152876.1:1740
HDAC11-mRNA	-0.373	1.47	-3.25	2.5	0.772	0.105	5.68	0.804	0.899	lm.nb	ChromMod	NM_024827.3:2601
ITGB7-mRNA	-0.208	0.827	-1.83	1.41	0.866	0.281	2.66	0.806	0.899	lm.nb	PI3K, TXmisReg	NM_000889.1:1278
PIM1-mRNA	-0.132	0.532	-1.17	0.91	0.913	0.443	1.88	0.809	0.899	lm.nb	JAK-STAT	NM_002648.2:1630
PIK3CA-mRNA	-0.251	1.02	-2.25	1.75	0.841	0.211	3.35	0.81	0.899	lm.nb	CC.PLS.Apop, Driver Gene, JAK-STAT, PI3K, RAS	NM_006218.2:2445
CBL-mRNA	-0.488	2.02	-4.44	3.46	0.713	0.0461	11	0.813	0.899	loglinear	Driver Gene, JAK-STAT	NM_005188.2:7485
IL5RA-mRNA	0.486	2.02	-3.47	4.45	1.4	0.09	21.8	0.814	0.899	loglinear	JAK-STAT	NM_000564.3:210
BCL2A1-mRNA	0.301	1.3	-2.24	2.84	1.23	0.212	7.16	0.82	0.899	lm.nb	TXmisReg	NM_004049.2:80
DDIT3-mRNA	0.263	1.13	-1.96	2.48	1.2	0.258	5.59	0.821	0.899	lm.nb	MAPK, TXmisReg	NM_004083.4:40
CHUK-mRNA	0.179	0.772	-1.34	1.69	1.13	0.396	3.23	0.821	0.899	lm.nb	CC.PLS.Apop, MAPK, PI3K, RAS	NM_001278.3:860
GSK3B-mRNA	-0.165	0.717	-1.57	1.24	0.892	0.337	2.36	0.823	0.899	lm.nb	CC.PLS.Apop, HH, PI3K, Wnt	NM_002093.2:925
NTHL1-mRNA	0.26	1.13	-1.96	2.48	1.2	0.257	5.57	0.823	0.899	Wald	DNARepair	NM_002528.5:476
BCOR-mRNA	0.207	0.917	-1.59	2	1.15	0.332	4.01	0.825	0.899	lm.nb	Driver Gene	NM_001123383.1:1630
B2M-mRNA	-0.34	1.52	-3.32	2.64	0.79	0.1	6.23	0.827	0.899	loglinear	Driver Gene, Neuroblastoma-Mes	NM_004048.2:25
SHC1-mRNA	-0.283	1.3	-2.83	2.26	0.822	0.141	4.79	0.831	0.901	lm.nb	Neuroblastoma-Mes, RAS	NM_183001.4:3355
LAT-mRNA	-0.173	0.878	-1.89	1.55	0.887	0.269	2.92	0.848	0.913	lm.nb	RAS	NM_001014987.1:1290
IDH2-mRNA	0.178	0.909	-1.6	1.96	1.13	0.329	3.89	0.848	0.913	lm.nb	Driver Gene	NM_002168.2:944
POLD4-mRNA	0.138	0.758	-1.35	1.62	1.1	0.393	3.08	0.859	0.922	lm.nb	DNARepair	NM_021173.2:470
STAT4-mRNA	-0.19	1.16	-2.47	2.09	0.877	0.18	4.26	0.874	0.932	Wald	JAK-STAT	NM_003151.2:789
CREB5-mRNA	-0.078	0.49	-1.04	0.881	0.947	0.487	1.84	0.876	0.932	lm.nb	PI3K	NM_182898.2:1885
LFNG-mRNA	0.162	1.04	-1.89	2.21	1.12	0.271	4.62	0.88	0.932	lm.nb	Notch	NM_001040168.1:717
FANCE-mRNA	0.168	1.1	-1.99	2.33	1.12	0.251	5.02	0.882	0.932	Wald	DNARepair	NM_021922.2:1275
IL2RB-mRNA	-0.162	1.09	-2.29	1.97	0.894	0.204	3.91	0.884	0.932	lm.nb	JAK-STAT, PI3K, TXmisReg	NM_000878.2:1980
PRKX-mRNA	0.176	1.2	-2.18	2.54	1.13	0.22	5.8	0.886	0.932	lm.nb	CC.PLS.Apop, HH, MAPK, RAS, Wnt	NM_005044.1:2590
CCND2-mRNA	-0.129	0.957	-2	1.75	0.915	0.249	3.36	0.895	0.939	lm.nb	CC.PLS.Apop, JAK-STAT, PI3K, TXmisReg, Wnt	NM_001759.2:5825
DTX3-mRNA	0.152	1.21	-2.22	2.52	1.11	0.215	5.73	0.902	0.943	lm.nb	Notch	NM_178502.2:1620
MAPK3-mRNA	-0.1	0.863	-1.79	1.59	0.933	0.289	3.01	0.91	0.945	lm.nb	MAPK, PI3K, RAS, TGF-B	NM_001040056.1:580
SYK-mRNA	-0.0825	0.716	-1.49	1.32	0.944	0.357	2.5	0.91	0.945	lm.nb	PI3K	NM_003177.3:1685
NOTCH2-mRNA	0.142	1.27	-2.35	2.64	1.1	0.196	6.22	0.913	0.945	lm.nb	Driver Gene, Neuroblastoma-Mes, Notch	NM_024408.3:2842
ARID2-mRNA	0.116	1.1	-2.03	2.26	1.08	0.245	4.81	0.917	0.947	lm.nb	Driver Gene	NM_152641.2:3355
CDKN2D-mRNA	0.0592	0.604	-1.13	1.24	1.04	0.458	2.37	0.924	0.95	lm.nb	CC.PLS.Apop	NM_001800.3:870
PML-mRNA	0.0617	0.694	-1.3	1.42	1.04	0.407	2.68	0.931	0.952	lm.nb	TXmisReg	NM_002675.3:281
CDKN1B-mRNA	0.113	1.28	-2.4	2.62	1.08	0.19	6.15	0.932	0.952	Wald	CC.PLS.Apop, PI3K, TXmisReg	NM_004064.2:365
TGFBR2-mRNA	0.0451	0.582	-1.1	1.19	1.03	0.468	2.28	0.94	0.957	lm.nb	MAPK, Neuroblastoma-Mes, TGF-B, TXmisReg	NM_001024847.1:1760
EPOR-mRNA	-0.055	1.03	-2.08	1.97	0.963	0.237	3.91	0.958	0.973	lm.nb	JAK-STAT, PI3K	NM_000121.2:1295
MAP2K1-mRNA	-0.0384	0.927	-1.86	1.78	0.974	0.276	3.43	0.968	0.978	lm.nb	Driver Gene, MAPK, PI3K, RAS	NM_002755.2:970
CCND3-mRNA	0.0195	0.482	-0.926	0.965	1.01	0.526	1.95	0.968	0.978	lm.nb	CC.PLS.Apop, JAK-STAT, PI3K, Wnt	NM_001760.2:1215
TSC1-mRNA	0.0333	0.971	-1.87	1.94	1.02	0.273	3.83	0.973	0.979	lm.nb	Driver Gene, PI3K	NM_000368.3:100
IL23A-mRNA	-0.012	1.28	-2.51	2.49	0.992	0.175	5.61	0.993	0.996	lm.nb	JAK-STAT	NM_016584.2:411
JAK1-mRNA	-0.00133	0.754	-1.48	1.48	0.999	0.359	2.78	0.999	0.999	lm.nb	Driver Gene, JAK-STAT, Neuroblastoma-Mes, PI3K	NM_002227.1:285

## Sheet: Pathway 6
	Log2 foldchange	Std Error (log2)	Lower CL (log2)	Upper CL (log2)	Linear foldchange	Lower CL (linear)	Upper CL (linear)	P-value	Benjamini-Hochberg p-adj.value	method	Gene.sets	probe.ID
B2M-mRNA	-3.39	1.03	-5.42	-1.37	0.0951	0.0234	0.386	0.00719	1	lm.nb	Driver Gene, Neuroblastoma-Mes	NM_004048.2:25
EGFR-mRNA	-2.67	0.89	-4.42	-0.93	0.157	0.0468	0.525	0.0132	1	Wald	Driver Gene, MAPK, Neuroblastoma-Mes, PI3K, RAS	NM_201282.1:360
CTNNB1-mRNA	-2.43	0.954	-4.3	-0.556	0.186	0.0509	0.68	0.0273	1	lm.nb	Driver Gene, Wnt	NM_001904.3:2265
PPP3R1-mRNA	-0.496	0.21	-0.908	-0.0852	0.709	0.533	0.943	0.0374	1	lm.nb	CC.PLS.Apop, MAPK, Wnt	NM_000945.3:2385
IL1B-mRNA	-1.06	0.451	-1.94	-0.173	0.481	0.26	0.887	0.039	1	lm.nb	CC.PLS.Apop, MAPK	NM_000576.2:840
POLB-mRNA	-1.17	0.52	-2.19	-0.151	0.444	0.219	0.901	0.0458	1	lm.nb	DNARepair, Neuroblastoma-Adr	NM_002690.1:145
KLF4-mRNA	-1.7	0.78	-3.23	-0.169	0.308	0.107	0.889	0.0521	1	lm.nb	Driver Gene, Neuroblastoma-Mes	NM_004235.4:1980
H3F3C-mRNA	-0.631	0.331	-1.28	0.0182	0.646	0.412	1.01	0.0832	1	lm.nb	TXmisReg	NM_001013699.2:829
ERCC2-mRNA	-1.55	0.836	-3.19	0.087	0.341	0.11	1.06	0.0931	1	Wald	DNARepair	NM_000400.2:240
IL1RAP-mRNA	-0.588	0.325	-1.23	0.0489	0.665	0.428	1.03	0.0978	1	lm.nb	CC.PLS.Apop	NM_002182.2:460
MAPK8-mRNA	-0.943	0.529	-1.98	0.0936	0.52	0.253	1.07	0.102	1	lm.nb	MAPK, Neuroblastoma-Adr, RAS, Wnt	NM_002750.2:945
H2AFX-mRNA	-1.04	0.605	-2.23	0.146	0.486	0.214	1.11	0.114	1	lm.nb	DNARepair	NM_002105.2:1392
MTOR-mRNA	1.16	0.686	-0.188	2.5	2.23	0.878	5.66	0.12	1	lm.nb	PI3K	NM_004958.2:5095
HSPA1A-mRNA	-1.24	0.738	-2.69	0.207	0.423	0.155	1.15	0.121	1	lm.nb	MAPK	NM_005345.5:98
NOTCH2-mRNA	-1.47	0.887	-3.21	0.27	0.361	0.108	1.21	0.126	1	lm.nb	Driver Gene, Neuroblastoma-Mes, Notch	NM_024408.3:2842
CREB5-mRNA	-0.551	0.333	-1.2	0.102	0.682	0.434	1.07	0.126	1	lm.nb	PI3K	NM_182898.2:1885
TNFSF10-mRNA	-1.05	0.634	-2.29	0.197	0.484	0.205	1.15	0.127	1	lm.nb	CC.PLS.Apop	NM_003810.2:115
PLCG2-mRNA	0.435	0.268	-0.0898	0.96	1.35	0.94	1.95	0.132	1	lm.nb	RAS	NM_002661.2:525
MYD88-mRNA	-0.513	0.319	-1.14	0.112	0.701	0.454	1.08	0.136	1	lm.nb	CC.PLS.Apop, Driver Gene	NM_002468.3:2145
WNT6-mRNA	-1.68	1.06	-3.76	0.4	0.312	0.0737	1.32	0.142	1	lm.nb	HH, Wnt	NM_006522.3:1200
ZBTB16-mRNA	-0.995	0.639	-2.25	0.257	0.502	0.211	1.19	0.147	1	lm.nb	TXmisReg	NM_006006.4:1585
HDAC4-mRNA	-0.885	0.572	-2.01	0.235	0.541	0.249	1.18	0.15	1	lm.nb	ChromMod	NM_006037.3:6965
NBN-mRNA	-0.697	0.453	-1.59	0.192	0.617	0.333	1.14	0.152	1	lm.nb	DNARepair	NM_001024688.1:1105
NOTCH1-mRNA	0.897	0.584	-0.248	2.04	1.86	0.842	4.12	0.153	1	lm.nb	Driver Gene, Notch	NM_017617.3:735
CASP10-mRNA	-1.51	1.01	-3.48	0.471	0.352	0.0894	1.39	0.163	1	lm.nb	CC.PLS.Apop	NM_032977.3:20
CD14-mRNA	0.742	0.498	-0.234	1.72	1.67	0.85	3.29	0.164	1	lm.nb	MAPK, TXmisReg	NM_000591.2:885
HDAC2-mRNA	0.74	0.505	-0.249	1.73	1.67	0.841	3.32	0.171	1	lm.nb	CC.PLS.Apop, ChromMod, Notch, TXmisReg	NM_001527.1:930
UBB-mRNA	-1.32	0.9	-3.09	0.44	0.399	0.117	1.36	0.172	1	Wald	DNARepair	NM_018955.2:15
BCL2A1-mRNA	-1.32	0.913	-3.11	0.466	0.4	0.116	1.38	0.175	1	lm.nb	TXmisReg	NM_004049.2:80
HDAC5-mRNA	-0.798	0.551	-1.88	0.283	0.575	0.272	1.22	0.176	1	lm.nb	ChromMod	NM_005474.4:3160
H3F3A-mRNA	-0.639	0.444	-1.51	0.23	0.642	0.351	1.17	0.177	1	lm.nb	Driver Gene, TXmisReg	NM_002107.3:190
HDAC11-mRNA	-1.49	1.04	-3.54	0.55	0.355	0.0862	1.46	0.18	1	lm.nb	ChromMod	NM_024827.3:2601
STAT3-mRNA	-0.762	0.535	-1.81	0.287	0.59	0.285	1.22	0.182	1	lm.nb	JAK-STAT, Neuroblastoma-Mes	NM_139276.2:4535
CDKN2D-mRNA	-0.599	0.421	-1.42	0.226	0.66	0.373	1.17	0.182	1	lm.nb	CC.PLS.Apop	NM_001800.3:870
MAP2K4-mRNA	-0.575	0.412	-1.38	0.233	0.671	0.383	1.18	0.191	1	lm.nb	MAPK	NM_003010.2:2830
RB1-mRNA	0.415	0.298	-0.169	0.999	1.33	0.89	2	0.191	1	lm.nb	CC.PLS.Apop, Driver Gene	NM_000321.1:2110
LEF1-mRNA	1.02	0.739	-0.426	2.47	2.03	0.744	5.54	0.194	1	lm.nb	Wnt	NM_016269.3:1165
CDKN1C-mRNA	-1.41	1.02	-3.41	0.596	0.377	0.094	1.51	0.196	1	lm.nb	CC.PLS.Apop	NM_000076.2:1605
PML-mRNA	-0.655	0.487	-1.61	0.299	0.635	0.328	1.23	0.205	1	lm.nb	TXmisReg	NM_002675.3:281
TGFB1-mRNA	-0.72	0.546	-1.79	0.35	0.607	0.289	1.27	0.214	1	lm.nb	CC.PLS.Apop, MAPK, TGF-B	NM_000660.3:1260
KMT2D-mRNA	0.675	0.52	-0.344	1.69	1.6	0.788	3.23	0.221	1	lm.nb	Driver Gene	NM_003482.3:6070
STAT1-mRNA	-1.78	1.39	-4.5	0.951	0.292	0.0441	1.93	0.228	1	loglinear	JAK-STAT, Neuroblastoma-Mes	NM_007315.2:205
PRKX-mRNA	-1.08	0.865	-2.78	0.612	0.472	0.146	1.53	0.236	1	lm.nb	CC.PLS.Apop, HH, MAPK, RAS, Wnt	NM_005044.1:2590
PPP2R1A-mRNA	0.426	0.345	-0.25	1.1	1.34	0.841	2.14	0.242	1	lm.nb	Driver Gene, PI3K, TGF-B	NM_014225.3:1440
SOCS3-mRNA	-1.34	1.09	-3.48	0.793	0.395	0.0899	1.73	0.244	1	lm.nb	JAK-STAT	NM_003955.3:1870
NFKBIA-mRNA	1.08	0.878	-0.645	2.8	2.11	0.64	6.95	0.246	1	lm.nb	CC.PLS.Apop	NM_020529.1:945
MYB-mRNA	-1.25	1.02	-3.24	0.748	0.422	0.106	1.68	0.246	1	lm.nb	PI3K	NM_005375.2:3145
SPOP-mRNA	-1.29	1.06	-3.36	0.785	0.41	0.0973	1.72	0.249	1	lm.nb	Driver Gene	NM_001007226.1:2726
NFKB1-mRNA	0.819	0.674	-0.503	2.14	1.76	0.706	4.41	0.25	1	lm.nb	CC.PLS.Apop, MAPK, PI3K, RAS, TXmisReg	NM_003998.2:1675
DDIT3-mRNA	-0.98	0.807	-2.56	0.602	0.507	0.169	1.52	0.25	1	lm.nb	MAPK, TXmisReg	NM_004083.4:40
MPL-mRNA	-1.05	0.867	-2.74	0.653	0.484	0.149	1.57	0.253	1	lm.nb	Driver Gene, JAK-STAT	NM_005373.2:895
TLR4-mRNA	-1.33	1.11	-3.5	0.842	0.399	0.0887	1.79	0.256	1	loglinear	PI3K	NM_138554.2:2570
SMARCB1-mRNA	0.77	0.654	-0.512	2.05	1.7	0.701	4.14	0.264	1	lm.nb	Driver Gene	NM_003073.3:1060
CASP7-mRNA	-1.05	0.896	-2.81	0.705	0.483	0.143	1.63	0.266	1	lm.nb	CC.PLS.Apop	NM_001227.3:915
SRSF2-mRNA	0.666	0.568	-0.447	1.78	1.59	0.733	3.43	0.266	1	lm.nb	Driver Gene	NM_003016.3:312
PIK3R5-mRNA	-1.39	1.19	-3.72	0.947	0.382	0.0758	1.93	0.269	1	loglinear	CC.PLS.Apop, JAK-STAT, PI3K, RAS	NM_001142633.1:3335
APH1B-mRNA	-1.14	0.976	-3.05	0.776	0.455	0.121	1.71	0.269	1	lm.nb	Notch	NM_001145646.1:2930
IL23A-mRNA	1.05	0.903	-0.725	2.82	2.06	0.605	7.05	0.272	1	lm.nb	JAK-STAT	NM_016584.2:411
AKT2-mRNA	-0.641	0.555	-1.73	0.447	0.641	0.302	1.36	0.273	1	lm.nb	CC.PLS.Apop, JAK-STAT, MAPK, PI3K, RAS	NM_001626.2:1450
KDM5C-mRNA	0.697	0.609	-0.496	1.89	1.62	0.709	3.71	0.276	1	lm.nb	Driver Gene	NM_004187.2:1170
CDKN1A-mRNA	-0.808	0.713	-2.21	0.59	0.571	0.217	1.51	0.281	1	lm.nb	CC.PLS.Apop, PI3K, TXmisReg	NM_000389.2:1975
JUN-mRNA	-1.28	1.14	-3.51	0.95	0.413	0.0881	1.93	0.285	1	lm.nb	MAPK, Wnt	NM_002228.3:140
BCL2L1-mRNA	-0.779	0.698	-2.15	0.59	0.583	0.226	1.51	0.289	1	lm.nb	CC.PLS.Apop, JAK-STAT, PI3K, RAS, TXmisReg	NM_138578.1:1560
ITGA2-mRNA	-1.15	1.03	-3.17	0.866	0.451	0.111	1.82	0.29	1	Wald	PI3K	NM_002203.2:475
DNMT1-mRNA	0.869	0.79	-0.68	2.42	1.83	0.624	5.34	0.295	1	lm.nb	Driver Gene	NM_001379.2:1495
HDAC10-mRNA	0.733	0.669	-0.58	2.04	1.66	0.669	4.13	0.297	1	lm.nb	ChromMod	NM_032019.5:932
RAF1-mRNA	-0.71	0.651	-1.99	0.566	0.611	0.252	1.48	0.299	1	lm.nb	MAPK, PI3K, RAS	NM_002880.2:1990
MED12-mRNA	0.638	0.589	-0.517	1.79	1.56	0.699	3.46	0.302	1	lm.nb	Driver Gene	NM_005120.2:375
MLLT4-mRNA	0.941	0.87	-0.765	2.65	1.92	0.589	6.26	0.303	1	lm.nb	RAS	NM_005936.2:1560
HGF-mRNA	0.645	0.602	-0.536	1.83	1.56	0.69	3.54	0.307	1	lm.nb	PI3K, RAS	NM_000601.4:550
HSPA6-mRNA	-0.683	0.642	-1.94	0.576	0.623	0.26	1.49	0.31	1	lm.nb	MAPK	NM_002155.3:2018
SF3B1-mRNA	0.601	0.581	-0.539	1.74	1.52	0.688	3.34	0.324	1	lm.nb	Driver Gene	NM_001005526.1:0
FAS-mRNA	-0.556	0.544	-1.62	0.51	0.68	0.325	1.42	0.329	1	lm.nb	CC.PLS.Apop, MAPK	NM_152876.1:1740
PRKAR2B-mRNA	-0.906	0.899	-2.67	0.856	0.534	0.157	1.81	0.335	1	lm.nb	CC.PLS.Apop	NM_002736.2:1350
ALKBH3-mRNA	-0.733	0.732	-2.17	0.701	0.602	0.223	1.63	0.338	1	lm.nb	DNARepair	NM_139178.3:690
AXIN1-mRNA	-0.798	0.799	-2.36	0.767	0.575	0.194	1.7	0.339	1	lm.nb	Driver Gene, Wnt	NM_181050.1:135
NCOR1-mRNA	0.407	0.41	-0.396	1.21	1.33	0.76	2.31	0.342	1	lm.nb	Driver Gene, TXmisReg	NM_006311.3:1390
PIK3R1-mRNA	0.532	0.538	-0.522	1.59	1.45	0.696	3	0.344	1	lm.nb	CC.PLS.Apop, Driver Gene, JAK-STAT, Neuroblastoma-Adr, PI3K, RAS	NM_181504.2:1105
TNF-mRNA	-0.824	0.856	-2.5	0.854	0.565	0.176	1.81	0.356	1	lm.nb	CC.PLS.Apop, MAPK, TGF-B	NM_000594.2:1010
EPOR-mRNA	-0.715	0.745	-2.18	0.744	0.609	0.221	1.68	0.357	1	lm.nb	JAK-STAT, PI3K	NM_000121.2:1295
PIM1-mRNA	-0.368	0.383	-1.12	0.384	0.775	0.46	1.3	0.358	1	lm.nb	JAK-STAT	NM_002648.2:1630
MFNG-mRNA	-0.573	0.6	-1.75	0.604	0.672	0.297	1.52	0.36	1	lm.nb	Notch	NM_002405.2:1681
EP300-mRNA	0.324	0.343	-0.348	0.997	1.25	0.786	2	0.365	1	lm.nb	CC.PLS.Apop, Driver Gene, JAK-STAT, Notch, TGF-B, Wnt	NM_001429.2:715
NFATC1-mRNA	-0.767	0.813	-2.36	0.826	0.588	0.195	1.77	0.368	1	Wald	MAPK, Wnt	NM_172389.1:1984
XRCC4-mRNA	-0.502	0.536	-1.55	0.549	0.706	0.341	1.46	0.369	1	lm.nb	DNARepair	NM_003401.3:772
HHEX-mRNA	-0.44	0.474	-1.37	0.49	0.737	0.387	1.4	0.374	1	lm.nb	TXmisReg	NM_002729.4:1479
TNFRSF10B-mRNA	0.766	0.831	-0.863	2.39	1.7	0.55	5.26	0.377	1	lm.nb	CC.PLS.Apop	NM_003842.3:565
TRAF7-mRNA	0.587	0.639	-0.666	1.84	1.5	0.63	3.58	0.378	1	lm.nb	Driver Gene	NM_032271.2:1105
CASP9-mRNA	-1.01	1.1	-3.16	1.15	0.498	0.112	2.21	0.379	1	lm.nb	CC.PLS.Apop, PI3K	NM_001229.2:1805
ANGPT1-mRNA	-1.06	1.16	-3.34	1.21	0.479	0.0989	2.32	0.379	1	lm.nb	PI3K, RAS	NM_001146.3:2080
RAC2-mRNA	-0.287	0.314	-0.902	0.328	0.82	0.535	1.26	0.38	1	lm.nb	MAPK, RAS, Wnt	NM_002872.3:1069
MAP2K1-mRNA	-0.612	0.67	-1.93	0.702	0.654	0.263	1.63	0.381	1	lm.nb	Driver Gene, MAPK, PI3K, RAS	NM_002755.2:970
MAP2K2-mRNA	0.811	0.906	-0.965	2.59	1.75	0.512	6.01	0.39	1	lm.nb	MAPK, PI3K, RAS	NM_030662.2:1325
FUBP1-mRNA	0.49	0.555	-0.598	1.58	1.4	0.661	2.99	0.396	1	lm.nb	Driver Gene	NM_003902.3:820
NFKBIZ-mRNA	-0.613	0.697	-1.98	0.753	0.654	0.254	1.69	0.398	1	lm.nb	TXmisReg	NM_001005474.1:2030
RPS6KA5-mRNA	-0.548	0.623	-1.77	0.673	0.684	0.293	1.59	0.398	1	lm.nb	ChromMod, MAPK	NM_004755.2:855
BNIP3-mRNA	-0.762	0.869	-2.46	0.941	0.59	0.181	1.92	0.401	1	Wald	ChromMod	NM_004052.2:325
JAK1-mRNA	-0.473	0.546	-1.54	0.598	0.721	0.343	1.51	0.405	1	lm.nb	Driver Gene, JAK-STAT, Neuroblastoma-Mes, PI3K	NM_002227.1:285
ITGB3-mRNA	-0.652	0.768	-2.16	0.854	0.636	0.224	1.81	0.414	1	lm.nb	PI3K	NM_000212.2:4485
KRAS-mRNA	0.298	0.351	-0.39	0.985	1.23	0.763	1.98	0.414	1	lm.nb	Driver Gene, MAPK, PI3K, RAS	NM_004985.3:1790
BCL2-mRNA	0.639	0.762	-0.854	2.13	1.56	0.553	4.38	0.419	1	lm.nb	CC.PLS.Apop, Driver Gene, PI3K	NM_000657.2:5
LFNG-mRNA	0.631	0.756	-0.852	2.11	1.55	0.554	4.33	0.422	1	lm.nb	Notch	NM_001040168.1:717
FASLG-mRNA	-1.32	1.58	-4.43	1.78	0.4	0.0464	3.44	0.423	1	Wald	CC.PLS.Apop, MAPK, PI3K, RAS	NM_000639.1:625
MAPK9-mRNA	0.678	0.817	-0.924	2.28	1.6	0.527	4.86	0.424	1	lm.nb	MAPK, RAS, Wnt	NM_139068.2:365
HSP90B1-mRNA	0.441	0.532	-0.601	1.48	1.36	0.659	2.79	0.425	1	lm.nb	Neuroblastoma-Mes, PI3K	NM_003299.1:160
MGMT-mRNA	0.57	0.691	-0.784	1.92	1.48	0.581	3.79	0.427	1	lm.nb	DNARepair	NM_002412.3:323
MDM2-mRNA	-0.671	0.816	-2.27	0.928	0.628	0.207	1.9	0.428	1	lm.nb	CC.PLS.Apop, PI3K, TXmisReg	NM_006878.2:280
MAPK1-mRNA	-0.423	0.52	-1.44	0.597	0.746	0.368	1.51	0.434	1	lm.nb	MAPK, PI3K, RAS, TGF-B	NM_138957.2:430
PPP3CA-mRNA	0.246	0.307	-0.356	0.849	1.19	0.781	1.8	0.44	1	lm.nb	CC.PLS.Apop, MAPK, Wnt	NM_000944.4:3920
ATRX-mRNA	-0.308	0.39	-1.07	0.456	0.808	0.476	1.37	0.446	1	lm.nb	Driver Gene	NM_000489.3:139
TBL1XR1-mRNA	0.307	0.39	-0.458	1.07	1.24	0.728	2.1	0.448	1	lm.nb	Wnt	NM_024665.4:915
KDM6A-mRNA	-0.58	0.745	-2.04	0.881	0.669	0.243	1.84	0.453	1	lm.nb	Driver Gene, TXmisReg	NM_021140.2:2590
SMAD2-mRNA	-0.605	0.779	-2.13	0.922	0.658	0.228	1.89	0.454	1	lm.nb	CC.PLS.Apop, Driver Gene, TGF-B	NM_001003652.1:4500
POLD4-mRNA	-0.422	0.55	-1.5	0.656	0.746	0.353	1.58	0.459	1	lm.nb	DNARepair	NM_021173.2:470
AKT1-mRNA	-0.595	0.785	-2.13	0.944	0.662	0.228	1.92	0.465	1	lm.nb	CC.PLS.Apop, Driver Gene, JAK-STAT, MAPK, PI3K, RAS	NM_005163.2:1772
TNFAIP3-mRNA	-0.271	0.36	-0.978	0.435	0.829	0.508	1.35	0.467	1	lm.nb	Driver Gene	NM_006290.2:260
ATM-mRNA	0.349	0.466	-0.565	1.26	1.27	0.676	2.4	0.47	1	lm.nb	CC.PLS.Apop, DNARepair, Driver Gene, TXmisReg	NM_138292.3:6688
CSF1R-mRNA	-0.515	0.704	-1.9	0.866	0.7	0.269	1.82	0.48	1	lm.nb	Driver Gene, PI3K, RAS, TXmisReg	NM_005211.2:3775
PRKCB-mRNA	-0.527	0.723	-1.94	0.89	0.694	0.26	1.85	0.481	1	lm.nb	MAPK, RAS, Wnt	NM_212535.1:1750
SKP1-mRNA	-0.261	0.358	-0.962	0.441	0.835	0.513	1.36	0.482	1	lm.nb	CC.PLS.Apop, TGF-B, Wnt	NM_170679.2:630
DDB2-mRNA	0.61	0.845	-1.05	2.27	1.53	0.484	4.81	0.485	1	lm.nb	DNARepair	NM_000107.1:840
PRDM1-mRNA	-0.294	0.413	-1.1	0.516	0.816	0.466	1.43	0.492	1	lm.nb	Driver Gene	NM_182907.1:310
SYK-mRNA	0.365	0.523	-0.659	1.39	1.29	0.633	2.62	0.499	1	lm.nb	PI3K	NM_003177.3:1685
CREB3L4-mRNA	-0.731	1.05	-2.8	1.33	0.603	0.144	2.52	0.502	1	lm.nb	PI3K	NM_130898.2:1505
NFE2L2-mRNA	-0.281	0.416	-1.1	0.535	0.823	0.467	1.45	0.514	1	lm.nb	Driver Gene	NM_006164.3:995
CREBBP-mRNA	-0.34	0.51	-1.34	0.659	0.79	0.395	1.58	0.518	1	lm.nb	CC.PLS.Apop, ChromMod, Driver Gene, JAK-STAT, Notch, TGF-B, Wnt	NM_004380.2:8855
BRCA1-mRNA	-0.488	0.76	-1.98	1	0.713	0.254	2	0.534	1	lm.nb	DNARepair, Driver Gene, PI3K	NM_007305.2:1275
GTF2H3-mRNA	0.49	0.778	-1.04	2.02	1.4	0.488	4.04	0.541	1	lm.nb	DNARepair	NM_001516.3:70
ARID1B-mRNA	-0.241	0.384	-0.994	0.512	0.846	0.502	1.43	0.544	1	lm.nb	Driver Gene	NM_020732.3:6335
PHF6-mRNA	0.481	0.768	-1.02	1.99	1.4	0.492	3.96	0.544	1	lm.nb	Driver Gene	NM_032335.3:85
MAP3K5-mRNA	-0.359	0.578	-1.49	0.774	0.78	0.356	1.71	0.547	1	lm.nb	MAPK	NM_005923.3:2415
SOCS2-mRNA	-0.606	1.01	-2.6	1.38	0.657	0.165	2.61	0.563	1	lm.nb	JAK-STAT	NM_003877.3:1020
RBX1-mRNA	-0.287	0.481	-1.23	0.656	0.82	0.427	1.58	0.563	1	lm.nb	CC.PLS.Apop, TGF-B, Wnt	NM_014248.2:162
FOS-mRNA	-0.394	0.662	-1.69	0.902	0.761	0.31	1.87	0.563	1	lm.nb	MAPK	NM_005252.2:1475
CDC14B-mRNA	0.898	1.51	-2.07	3.86	1.86	0.239	14.5	0.565	1	loglinear	CC.PLS.Apop	NM_003671.3:4940
TLR2-mRNA	0.318	0.547	-0.755	1.39	1.25	0.593	2.62	0.573	1	lm.nb	PI3K	NM_003264.3:180
DDIT4-mRNA	0.505	0.886	-1.23	2.24	1.42	0.426	4.73	0.58	1	lm.nb	PI3K	NM_019058.2:85
PRKDC-mRNA	-0.384	0.68	-1.72	0.949	0.766	0.304	1.93	0.584	1	lm.nb	CC.PLS.Apop, DNARepair	NM_006904.6:12750
STMN1-mRNA	0.525	0.939	-1.32	2.37	1.44	0.402	5.15	0.587	1	lm.nb	MAPK	NM_203401.1:478
MCM7-mRNA	0.479	0.859	-1.2	2.16	1.39	0.434	4.48	0.588	1	lm.nb	CC.PLS.Apop, Neuroblastoma-Adr	NM_182776.1:1325
CACNB2-mRNA	-0.557	1	-2.52	1.4	0.68	0.175	2.64	0.589	1	lm.nb	MAPK	NM_000724.3:2610
IL8-mRNA	-1.03	1.86	-4.68	2.62	0.49	0.039	6.16	0.592	1	loglinear	TXmisReg	NM_000584.2:25
MEN1-mRNA	0.435	0.793	-1.12	1.99	1.35	0.46	3.97	0.594	1	lm.nb	Driver Gene, TXmisReg	NM_130802.2:2480
DNMT3A-mRNA	0.431	0.791	-1.12	1.98	1.35	0.46	3.95	0.596	1	lm.nb	Driver Gene	NM_022552.3:3835
GSK3B-mRNA	-0.461	0.851	-2.13	1.21	0.727	0.229	2.31	0.599	1	loglinear	CC.PLS.Apop, HH, PI3K, Wnt	NM_002093.2:925
SUV39H2-mRNA	-0.499	0.922	-2.31	1.31	0.708	0.202	2.48	0.6	1	lm.nb	ChromMod	NM_024670.3:2035
CCR7-mRNA	0.515	0.959	-1.36	2.39	1.43	0.388	5.26	0.602	1	lm.nb	TXmisReg	NM_001838.2:1610
CEBPE-mRNA	-0.458	0.854	-2.13	1.22	0.728	0.228	2.32	0.603	1	Wald	TXmisReg	NM_001805.2:1096
WHSC1L1-mRNA	0.498	0.937	-1.34	2.34	1.41	0.395	5.05	0.606	1	lm.nb	ChromMod	NM_017778.2:485
THEM4-mRNA	-0.593	1.13	-2.81	1.62	0.663	0.143	3.08	0.611	1	lm.nb	PI3K	NM_053055.4:764
RASGRP1-mRNA	0.388	0.74	-1.06	1.84	1.31	0.479	3.57	0.611	1	lm.nb	MAPK, RAS	NM_005739.3:365
THBS1-mRNA	-0.459	0.886	-2.2	1.28	0.727	0.218	2.43	0.615	1	lm.nb	Neuroblastoma-Mes, PI3K, TGF-B	NM_003246.2:3465
RASGRP2-mRNA	-0.394	0.765	-1.89	1.1	0.761	0.269	2.15	0.616	1	lm.nb	MAPK, RAS	NM_001098670.1:1978
FUT8-mRNA	-0.397	0.775	-1.92	1.12	0.76	0.265	2.18	0.619	1	lm.nb	TXmisReg	NM_004480.4:2841
CCND3-mRNA	-0.179	0.355	-0.874	0.516	0.883	0.546	1.43	0.623	1	lm.nb	CC.PLS.Apop, JAK-STAT, PI3K, Wnt	NM_001760.2:1215
RAD21-mRNA	-0.18	0.37	-0.906	0.545	0.882	0.534	1.46	0.636	1	lm.nb	CC.PLS.Apop	NM_006265.2:1080
CAPN2-mRNA	-0.241	0.501	-1.22	0.74	0.846	0.429	1.67	0.64	1	lm.nb	CC.PLS.Apop, Neuroblastoma-Mes	NM_001748.4:2085
PTPN11-mRNA	0.257	0.533	-0.789	1.3	1.19	0.579	2.47	0.64	1	lm.nb	Driver Gene, JAK-STAT, RAS	NM_002834.3:1480
TIAM1-mRNA	-0.345	0.723	-1.76	1.07	0.787	0.295	2.1	0.643	1	lm.nb	Neuroblastoma-Adr, RAS	NM_003253.2:5620
MPO-mRNA	0.819	1.73	-2.56	4.2	1.76	0.169	18.4	0.644	1	loglinear	TXmisReg	NM_000250.1:545
CIC-mRNA	0.18	0.379	-0.562	0.922	1.13	0.677	1.89	0.644	1	lm.nb	Driver Gene	NM_015125.3:1290
PRKCA-mRNA	-0.496	1.05	-2.54	1.55	0.709	0.171	2.93	0.645	1	lm.nb	MAPK, PI3K, RAS, Wnt	NM_002737.2:5560
CSF3R-mRNA	-0.26	0.55	-1.34	0.819	0.835	0.395	1.76	0.646	1	lm.nb	JAK-STAT, PI3K	NM_156038.2:90
ITGB7-mRNA	0.286	0.611	-0.911	1.48	1.22	0.532	2.8	0.649	1	lm.nb	PI3K, TXmisReg	NM_000889.1:1278
RHOA-mRNA	-0.154	0.335	-0.811	0.503	0.899	0.57	1.42	0.655	1	lm.nb	RAS, TGF-B, Wnt	NM_001664.2:1230
PIK3CG-mRNA	0.159	0.35	-0.528	0.846	1.12	0.694	1.8	0.658	1	lm.nb	CC.PLS.Apop, JAK-STAT, PI3K, RAS	NM_002649.2:2125
NF1-mRNA	0.361	0.801	-1.21	1.93	1.28	0.432	3.82	0.661	1	lm.nb	Driver Gene, MAPK, RAS	NM_000267.2:1035
GNAS-mRNA	-0.174	0.388	-0.935	0.588	0.887	0.523	1.5	0.664	1	lm.nb	Driver Gene	NM_080425.1:1910
SP1-mRNA	0.224	0.503	-0.761	1.21	1.17	0.59	2.31	0.665	1	lm.nb	TGF-B, TXmisReg	NM_003109.1:5970
BMP6-mRNA	-0.386	0.879	-2.11	1.34	0.765	0.232	2.53	0.67	1	lm.nb	TGF-B	NM_001718.2:1045
MDC1-mRNA	-0.414	0.946	-2.27	1.44	0.75	0.208	2.71	0.67	1	lm.nb	DNARepair	NM_014641.2:6719
CCND2-mRNA	-0.308	0.707	-1.69	1.08	0.808	0.309	2.11	0.671	1	lm.nb	CC.PLS.Apop, JAK-STAT, PI3K, TXmisReg, Wnt	NM_001759.2:5825
KMT2C-mRNA	0.232	0.54	-0.826	1.29	1.17	0.564	2.45	0.675	1	lm.nb	Driver Gene	NM_170606.2:12505
GADD45A-mRNA	0.314	0.736	-1.13	1.76	1.24	0.457	3.38	0.678	1	lm.nb	CC.PLS.Apop, MAPK	NM_001924.2:865
CDC7-mRNA	-0.358	0.842	-2.01	1.29	0.78	0.249	2.45	0.68	1	Wald	CC.PLS.Apop	NM_003503.2:805
HMGA1-mRNA	0.308	0.733	-1.13	1.74	1.24	0.458	3.35	0.682	1	lm.nb	ChromMod, Neuroblastoma-Adr	NM_145904.1:871
EGF-mRNA	-0.336	0.804	-1.91	1.24	0.792	0.266	2.36	0.684	1	lm.nb	MAPK, PI3K, RAS	NM_001963.3:3930
GZMB-mRNA	-0.35	0.845	-2.01	1.31	0.785	0.249	2.47	0.687	1	lm.nb	TXmisReg	NM_004131.3:540
SOS1-mRNA	-0.322	0.786	-1.86	1.22	0.8	0.275	2.33	0.69	1	lm.nb	JAK-STAT, MAPK, PI3K, RAS	NM_005633.2:1635
STAT4-mRNA	0.352	0.856	-1.33	2.03	1.28	0.399	4.08	0.69	1	Wald	JAK-STAT	NM_003151.2:789
IL7R-mRNA	0.296	0.728	-1.13	1.72	1.23	0.457	3.3	0.692	1	lm.nb	JAK-STAT, PI3K	NM_002185.2:1610
BAIAP3-mRNA	-0.528	1.3	-3.08	2.03	0.694	0.118	4.07	0.694	1	Wald	TXmisReg	NM_003933.4:1950
HDAC1-mRNA	-0.19	0.473	-1.12	0.736	0.876	0.461	1.67	0.695	1	lm.nb	CC.PLS.Apop, ChromMod, Notch, TXmisReg	NM_004964.2:785
SHC1-mRNA	0.386	0.96	-1.5	2.27	1.31	0.355	4.82	0.695	1	lm.nb	Neuroblastoma-Mes, RAS	NM_183001.4:3355
TP53-mRNA	-0.265	0.664	-1.57	1.04	0.832	0.338	2.05	0.697	1	lm.nb	CC.PLS.Apop, Driver Gene, MAPK, PI3K, TXmisReg, Wnt	NM_000546.2:1330
CDKN1B-mRNA	0.401	1.01	-1.57	2.37	1.32	0.337	5.18	0.699	1	Wald	CC.PLS.Apop, PI3K, TXmisReg	NM_004064.2:365
PIK3CA-mRNA	0.297	0.754	-1.18	1.78	1.23	0.441	3.42	0.701	1	lm.nb	CC.PLS.Apop, Driver Gene, JAK-STAT, PI3K, RAS	NM_006218.2:2445
BRAF-mRNA	0.235	0.604	-0.948	1.42	1.18	0.518	2.67	0.704	1	lm.nb	Driver Gene, MAPK	NM_004333.3:565
PRKAR2A-mRNA	-0.372	0.964	-2.26	1.52	0.773	0.209	2.86	0.707	1	lm.nb	CC.PLS.Apop	NM_004157.2:1590
IL11RA-mRNA	0.397	1.07	-1.69	2.49	1.32	0.309	5.6	0.717	1	lm.nb	JAK-STAT	NM_147162.1:400
SMAD3-mRNA	-0.342	0.925	-2.15	1.47	0.789	0.225	2.77	0.718	1	lm.nb	CC.PLS.Apop, Neuroblastoma-Mes, TGF-B, Wnt	NM_005902.3:4220
GLI1-mRNA	-0.401	1.1	-2.55	1.75	0.757	0.17	3.37	0.722	1	lm.nb	HH	NM_005269.1:2885
EZH2-mRNA	0.274	0.755	-1.21	1.75	1.21	0.434	3.37	0.724	1	lm.nb	Driver Gene	NM_004456.3:190
FOXO4-mRNA	-0.299	0.832	-1.93	1.33	0.813	0.262	2.52	0.726	1	lm.nb	RAS	NM_005938.2:35
RRAS2-mRNA	0.584	1.63	-2.61	3.78	1.5	0.164	13.7	0.727	1	loglinear	MAPK, RAS	NM_001102669.2:1785
PTCRA-mRNA	0.342	0.959	-1.54	2.22	1.27	0.344	4.67	0.728	1	lm.nb	Notch, TXmisReg	NM_138296.2:507
STAG2-mRNA	0.146	0.41	-0.658	0.951	1.11	0.634	1.93	0.729	1	lm.nb	CC.PLS.Apop, Driver Gene	NM_001042749.1:4040
TET2-mRNA	0.116	0.327	-0.525	0.756	1.08	0.695	1.69	0.73	1	lm.nb	Driver Gene	NM_001127208.2:2882
ID2-mRNA	-0.141	0.403	-0.932	0.649	0.907	0.524	1.57	0.733	1	lm.nb	TGF-B, TXmisReg	NM_002166.4:505
KAT2B-mRNA	-0.194	0.568	-1.31	0.919	0.874	0.404	1.89	0.739	1	lm.nb	Notch	NM_003884.3:1220
EIF4EBP1-mRNA	0.288	0.847	-1.37	1.95	1.22	0.386	3.86	0.74	1	lm.nb	PI3K	NM_004095.3:363
CYLD-mRNA	0.0884	0.265	-0.43	0.607	1.06	0.742	1.52	0.745	1	lm.nb	Driver Gene	NM_015247.1:2890
CD40-mRNA	-0.31	0.936	-2.14	1.53	0.807	0.226	2.88	0.747	1	lm.nb	TXmisReg	NM_001250.4:1265
CEBPA-mRNA	0.2	0.611	-0.997	1.4	1.15	0.501	2.64	0.749	1	lm.nb	Driver Gene, TXmisReg	NM_004364.2:1320
COL4A4-mRNA	0.441	1.35	-2.21	3.09	1.36	0.216	8.54	0.751	1	loglinear	PI3K	NM_000092.4:8255
SMAD4-mRNA	0.261	0.805	-1.32	1.84	1.2	0.402	3.58	0.751	1	lm.nb	CC.PLS.Apop, Driver Gene, TGF-B, Wnt	NM_005359.3:1370
SIN3A-mRNA	0.1	0.31	-0.507	0.707	1.07	0.704	1.63	0.752	1	lm.nb	TXmisReg	NM_015477.1:1605
KIF1B-mRNA	0.213	0.661	-1.08	1.51	1.16	0.472	2.85	0.753	1	lm.nb		NM_183416.3:415
RUNX1-mRNA	-0.223	0.705	-1.61	1.16	0.857	0.329	2.23	0.758	1	lm.nb	Driver Gene, TXmisReg	NM_001754.4:635
ATR-mRNA	-0.304	0.984	-2.23	1.62	0.81	0.213	3.08	0.763	1	lm.nb	CC.PLS.Apop	NM_001184.2:565
IDH1-mRNA	0.216	0.717	-1.19	1.62	1.16	0.438	3.08	0.768	1	lm.nb	Driver Gene	NM_005896.2:105
MCM4-mRNA	0.294	0.977	-1.62	2.21	1.23	0.325	4.62	0.769	1	lm.nb	CC.PLS.Apop	NM_182746.1:1200
CDC14A-mRNA	-0.367	1.22	-2.77	2.03	0.776	0.147	4.09	0.77	1	loglinear	CC.PLS.Apop	NM_033313.2:1400
VHL-mRNA	0.214	0.72	-1.2	1.62	1.16	0.436	3.08	0.772	1	lm.nb	Driver Gene	NM_000551.2:1280
AKT3-mRNA	-0.283	0.984	-2.21	1.64	0.822	0.216	3.13	0.779	1	lm.nb	CC.PLS.Apop, JAK-STAT, MAPK, PI3K, RAS	NM_181690.1:755
MAP3K8-mRNA	0.237	0.826	-1.38	1.86	1.18	0.384	3.62	0.779	1	lm.nb	MAPK	NM_005204.2:2050
SETD2-mRNA	-0.226	0.788	-1.77	1.32	0.855	0.293	2.5	0.78	1	lm.nb	Driver Gene	NM_014159.6:6160
IKBKB-mRNA	-0.218	0.777	-1.74	1.3	0.86	0.299	2.47	0.784	1	lm.nb	CC.PLS.Apop, MAPK, PI3K, RAS	NM_001556.1:1995
TNFRSF10C-mRNA	-0.138	0.498	-1.11	0.839	0.909	0.462	1.79	0.787	1	lm.nb	CC.PLS.Apop	NM_003841.2:5
U2AF1-mRNA	-0.0635	0.235	-0.525	0.398	0.957	0.695	1.32	0.792	1	lm.nb	Driver Gene	NM_001025203.1:400
FBXW7-mRNA	-0.22	0.826	-1.84	1.4	0.859	0.279	2.64	0.795	1	lm.nb	Driver Gene	NM_018315.4:1480
BAX-mRNA	0.0886	0.336	-0.571	0.748	1.06	0.673	1.68	0.797	1	lm.nb	CC.PLS.Apop	NM_138761.3:342
PPP3CB-mRNA	0.188	0.715	-1.21	1.59	1.14	0.431	3.01	0.798	1	lm.nb	CC.PLS.Apop, MAPK, Wnt	NM_001142354.1:1690
ERCC6-mRNA	-0.208	0.819	-1.81	1.4	0.866	0.285	2.63	0.804	1	lm.nb	DNARepair	NM_000124.2:3235
LIG4-mRNA	-0.218	0.867	-1.92	1.48	0.859	0.265	2.79	0.806	1	lm.nb	DNARepair	NM_002312.3:2623
DTX3-mRNA	0.224	0.89	-1.52	1.97	1.17	0.348	3.91	0.806	1	lm.nb	Notch	NM_178502.2:1620
HDAC6-mRNA	0.207	0.831	-1.42	1.84	1.15	0.373	3.57	0.808	1	Wald	ChromMod	NM_006044.2:536
HIST1H3H-mRNA	0.187	0.775	-1.33	1.71	1.14	0.397	3.26	0.814	1	lm.nb	TXmisReg	NM_003536.2:355
CDC25B-mRNA	-0.225	0.957	-2.1	1.65	0.856	0.233	3.14	0.818	1	lm.nb	CC.PLS.Apop, MAPK	NM_021873.2:3045
ACVR1B-mRNA	0.209	0.887	-1.53	1.95	1.16	0.346	3.86	0.818	1	lm.nb	Driver Gene, Neuroblastoma-Adr, TGF-B	NM_004302.3:1700
TCF3-mRNA	-0.226	0.962	-2.11	1.66	0.855	0.232	3.16	0.819	1	lm.nb	TXmisReg	NM_003200.2:4325
IL3RA-mRNA	0.182	0.792	-1.37	1.74	1.13	0.387	3.33	0.822	1	lm.nb	CC.PLS.Apop, JAK-STAT, PI3K	NM_002183.2:745
PBX3-mRNA	-0.155	0.683	-1.49	1.18	0.898	0.355	2.27	0.825	1	lm.nb	Neuroblastoma-Adr, TXmisReg	NM_006195.5:2050
RPS27A-mRNA	-0.114	0.505	-1.1	0.875	0.924	0.465	1.83	0.825	1	lm.nb	DNARepair	NM_002954.5:650
GNAQ-mRNA	-0.1	0.445	-0.972	0.771	0.933	0.51	1.71	0.826	1	lm.nb	Driver Gene	NM_002072.2:1100
ARID2-mRNA	0.181	0.811	-1.41	1.77	1.13	0.377	3.41	0.828	1	lm.nb	Driver Gene	NM_152641.2:3355
LTBP1-mRNA	-0.244	1.1	-2.41	1.92	0.844	0.188	3.79	0.829	1	lm.nb	Neuroblastoma-Mes, TGF-B	NM_000627.3:4124
SKP2-mRNA	0.283	1.3	-2.26	2.82	1.22	0.209	7.07	0.832	1	Wald	CC.PLS.Apop	NM_005983.2:615
BARD1-mRNA	-0.151	0.699	-1.52	1.22	0.9	0.348	2.33	0.833	1	lm.nb		NM_000465.3:2262
BID-mRNA	-0.111	0.524	-1.14	0.916	0.926	0.454	1.89	0.836	1	lm.nb	CC.PLS.Apop	NM_197966.1:2095
RFC4-mRNA	-0.127	0.601	-1.3	1.05	0.916	0.405	2.07	0.837	1	lm.nb	DNARepair, Neuroblastoma-Adr	NM_181573.2:1035
MAP3K12-mRNA	0.237	1.13	-1.98	2.45	1.18	0.254	5.46	0.838	1	Wald	ChromMod, MAPK	NM_006301.2:800
TCF7L1-mRNA	-0.237	1.14	-2.46	1.99	0.848	0.181	3.97	0.838	1	lm.nb	Wnt	NM_031283.1:2215
DTX4-mRNA	0.193	0.931	-1.63	2.02	1.14	0.323	4.05	0.84	1	lm.nb	Notch	NM_015177.1:4820
DUSP6-mRNA	0.0777	0.395	-0.696	0.851	1.06	0.617	1.8	0.848	1	lm.nb	MAPK, Neuroblastoma-Mes, TXmisReg	NM_001946.2:1535
MCM2-mRNA	0.328	1.68	-2.96	3.62	1.25	0.128	12.3	0.849	1	loglinear	CC.PLS.Apop, Neuroblastoma-Adr	NM_004526.2:2945
SMARCA4-mRNA	-0.143	0.745	-1.6	1.32	0.906	0.329	2.49	0.851	1	lm.nb	Driver Gene	NM_003072.3:5400
NUMBL-mRNA	-0.228	1.19	-2.56	2.11	0.854	0.169	4.31	0.852	1	Wald	Notch	NM_004756.3:591
JAK2-mRNA	0.143	0.799	-1.42	1.71	1.1	0.373	3.27	0.861	1	lm.nb	Driver Gene, JAK-STAT, PI3K	NM_004972.2:455
POLR2J-mRNA	-0.147	0.833	-1.78	1.49	0.903	0.291	2.8	0.863	1	lm.nb	DNARepair	NM_006234.4:618
TSC1-mRNA	0.124	0.719	-1.28	1.53	1.09	0.41	2.89	0.866	1	lm.nb	Driver Gene, PI3K	NM_000368.3:100
POLR2D-mRNA	-0.128	0.745	-1.59	1.33	0.915	0.333	2.52	0.866	1	lm.nb	DNARepair	NM_004805.3:1476
MCM5-mRNA	0.13	0.755	-1.35	1.61	1.09	0.393	3.05	0.866	1	lm.nb	CC.PLS.Apop	NM_006739.3:1580
CD19-mRNA	0.193	1.16	-2.07	2.46	1.14	0.238	5.49	0.87	1	lm.nb	PI3K	NM_001770.4:1770
IGF1R-mRNA	0.245	1.46	-2.62	3.11	1.18	0.163	8.64	0.87	1	loglinear	PI3K, RAS, TXmisReg	NM_000875.2:455
CUL1-mRNA	0.12	0.719	-1.29	1.53	1.09	0.409	2.89	0.871	1	lm.nb	CC.PLS.Apop, TGF-B, Wnt	NM_003592.2:1487
SPRY2-mRNA	0.418	2.61	-4.69	5.53	1.34	0.0386	46.2	0.876	1	Wald	JAK-STAT	NM_005842.2:85
MAML2-mRNA	-0.119	0.795	-1.68	1.44	0.921	0.313	2.71	0.884	1	lm.nb	Neuroblastoma-Mes, Notch	NM_032427.1:4125
FEN1-mRNA	0.134	0.906	-1.64	1.91	1.1	0.321	3.76	0.885	1	lm.nb	DNARepair	NM_004111.4:425
GADD45B-mRNA	-0.0979	0.663	-1.4	1.2	0.934	0.379	2.3	0.885	1	lm.nb	CC.PLS.Apop, MAPK	NM_015675.2:365
NODAL-mRNA	0.213	1.47	-2.66	3.09	1.16	0.158	8.5	0.887	1	loglinear	TGF-B	NM_018055.3:320
PDGFA-mRNA	-0.128	0.903	-1.9	1.64	0.915	0.268	3.12	0.89	1	lm.nb	MAPK, PI3K, RAS, TXmisReg	NM_002607.5:2460
NRAS-mRNA	0.207	1.5	-2.74	3.15	1.15	0.15	8.89	0.893	1	loglinear	Driver Gene, MAPK, PI3K, RAS	NM_002524.3:877
PRKACA-mRNA	0.0608	0.445	-0.812	0.934	1.04	0.57	1.91	0.894	1	lm.nb	CC.PLS.Apop, HH, MAPK, RAS, Wnt	NM_002730.3:400
CBL-mRNA	0.201	1.5	-2.73	3.14	1.15	0.15	8.79	0.896	1	loglinear	Driver Gene, JAK-STAT	NM_005188.2:7485
FLNA-mRNA	-0.0694	0.524	-1.1	0.957	0.953	0.468	1.94	0.897	1	lm.nb	MAPK, Neuroblastoma-Mes	NM_001456.3:7335
CHUK-mRNA	-0.0719	0.572	-1.19	1.05	0.951	0.437	2.07	0.902	1	lm.nb	CC.PLS.Apop, MAPK, PI3K, RAS	NM_001278.3:860
RAD50-mRNA	-0.138	1.14	-2.37	2.09	0.909	0.194	4.26	0.906	1	lm.nb	DNARepair	NM_005732.2:5397
CASZ1-mRNA	-0.0909	0.783	-1.63	1.44	0.939	0.324	2.72	0.91	1	lm.nb		NM_001079843.2:1820
IKBKG-mRNA	0.085	0.745	-1.37	1.54	1.06	0.386	2.92	0.911	1	lm.nb	CC.PLS.Apop, MAPK, PI3K, RAS	NM_003639.2:470
MAP2K6-mRNA	0.0596	0.55	-1.02	1.14	1.04	0.493	2.2	0.916	1	lm.nb	MAPK	NM_002758.3:555
CASP3-mRNA	-0.0476	0.444	-0.919	0.823	0.968	0.529	1.77	0.917	1	lm.nb	CC.PLS.Apop, MAPK	NM_032991.2:685
MAP3K14-mRNA	-0.0715	0.678	-1.4	1.26	0.952	0.379	2.39	0.918	1	lm.nb	CC.PLS.Apop, MAPK	NM_003954.1:620
NTHL1-mRNA	0.0916	0.872	-1.62	1.8	1.07	0.326	3.48	0.918	1	Wald	DNARepair	NM_002528.5:476
FANCE-mRNA	0.0804	0.766	-1.42	1.58	1.06	0.373	2.99	0.919	1	Wald	DNARepair	NM_021922.2:1275
NSD1-mRNA	0.0833	0.849	-1.58	1.75	1.06	0.334	3.36	0.924	1	lm.nb	ChromMod	NM_022455.4:10655
TFDP1-mRNA	-0.139	1.43	-2.93	2.65	0.908	0.131	6.29	0.924	1	loglinear	CC.PLS.Apop, TGF-B	NM_007111.4:1826
IL24-mRNA	0.0931	0.981	-1.83	2.01	1.07	0.282	4.04	0.926	1	lm.nb	JAK-STAT	NM_181339.1:1016
IDH2-mRNA	-0.0607	0.674	-1.38	1.26	0.959	0.384	2.4	0.93	1	lm.nb	Driver Gene	NM_002168.2:944
PTEN-mRNA	-0.0319	0.369	-0.755	0.691	0.978	0.593	1.61	0.933	1	lm.nb	Driver Gene, PI3K	NM_000314.3:1675
BAP1-mRNA	-0.0734	0.85	-1.74	1.59	0.95	0.299	3.02	0.933	1	lm.nb	Driver Gene	NM_004656.2:240
CCNB1-mRNA	-0.0726	0.843	-1.72	1.58	0.951	0.303	2.99	0.933	1	lm.nb	CC.PLS.Apop	NM_031966.2:715
FANCF-mRNA	-0.0838	0.985	-2.01	1.85	0.944	0.247	3.6	0.934	1	lm.nb	DNARepair	NM_022725.2:845
TGFBR2-mRNA	-0.0355	0.432	-0.882	0.811	0.976	0.543	1.75	0.936	1	lm.nb	MAPK, Neuroblastoma-Mes, TGF-B, TXmisReg	NM_001024847.1:1760
PBRM1-mRNA	-0.0612	0.771	-1.57	1.45	0.958	0.336	2.73	0.938	1	lm.nb	Driver Gene	NM_181042.3:6100
CHEK2-mRNA	-0.0875	1.12	-2.29	2.12	0.941	0.204	4.34	0.939	1	lm.nb	CC.PLS.Apop	NM_007194.3:140
MLH1-mRNA	0.0388	0.523	-0.987	1.06	1.03	0.504	2.09	0.942	1	lm.nb	Driver Gene	NM_000249.2:1605
BCOR-mRNA	0.0473	0.679	-1.28	1.38	1.03	0.411	2.6	0.946	1	lm.nb	Driver Gene	NM_001123383.1:1630
MMP9-mRNA	-0.0742	1.14	-2.31	2.16	0.95	0.202	4.47	0.949	1	lm.nb	TXmisReg	NM_004994.2:1530
DAXX-mRNA	-0.0876	1.39	-2.81	2.64	0.941	0.142	6.22	0.951	1	loglinear	Driver Gene, MAPK	NM_001350.3:1875
PRKACB-mRNA	-0.082	1.33	-2.69	2.52	0.945	0.155	5.75	0.952	1	Wald	CC.PLS.Apop, HH, MAPK, RAS, Wnt	NM_182948.2:805
MAPK3-mRNA	-0.0379	0.64	-1.29	1.22	0.974	0.408	2.32	0.954	1	lm.nb	MAPK, PI3K, RAS, TGF-B	NM_001040056.1:580
ETS2-mRNA	-0.0284	0.51	-1.03	0.972	0.981	0.49	1.96	0.957	1	lm.nb	RAS	NM_005239.4:1175
MYC-mRNA	0.0485	0.898	-1.71	1.81	1.03	0.305	3.5	0.958	1	lm.nb	CC.PLS.Apop, JAK-STAT, MAPK, PI3K, TGF-B, TXmisReg, Wnt	NM_002467.3:1610
PIK3CD-mRNA	0.0243	0.451	-0.86	0.909	1.02	0.551	1.88	0.958	1	lm.nb	CC.PLS.Apop, JAK-STAT, PI3K, RAS	NM_005026.3:95
E2F1-mRNA	-0.0481	0.975	-1.96	1.86	0.967	0.257	3.64	0.962	1	lm.nb	CC.PLS.Apop	NM_005225.1:935
APC-mRNA	-0.023	0.501	-1	0.958	0.984	0.499	1.94	0.964	1	lm.nb	Driver Gene, Wnt	NM_000038.3:6850
PDGFB-mRNA	-0.0501	1.1	-2.21	2.11	0.966	0.216	4.32	0.965	1	lm.nb	MAPK, PI3K, RAS	NM_033016.2:1480
IL2RB-mRNA	-0.035	0.806	-1.62	1.55	0.976	0.326	2.92	0.966	1	lm.nb	JAK-STAT, PI3K, TXmisReg	NM_000878.2:1980
IL5RA-mRNA	-0.0638	1.5	-3.01	2.88	0.957	0.124	7.37	0.967	1	loglinear	JAK-STAT	NM_000564.3:210
ITGA6-mRNA	0.0437	1.04	-2	2.08	1.03	0.25	4.24	0.967	1	lm.nb	PI3K	NM_000210.1:3065
SPP1-mRNA	-0.0454	1.11	-2.23	2.14	0.969	0.213	4.4	0.968	1	lm.nb	PI3K	NM_000582.2:760
IL6R-mRNA	-0.0166	0.415	-0.829	0.796	0.989	0.563	1.74	0.969	1	lm.nb	JAK-STAT, PI3K	NM_000565.2:993
RASA4-mRNA	-0.0408	1.11	-2.22	2.14	0.972	0.214	4.41	0.971	1	lm.nb	RAS	NM_001079877.2:5330
PTCH1-mRNA	0.0337	1.14	-2.21	2.28	1.02	0.216	4.84	0.977	1	lm.nb	Driver Gene, HH	NM_000264.3:5420
PIK3CB-mRNA	-0.0165	0.656	-1.3	1.27	0.989	0.406	2.41	0.98	1	lm.nb	CC.PLS.Apop, JAK-STAT, PI3K, RAS	NM_006219.1:2945
FLT3-mRNA	0.0944	4.51	-8.75	8.93	1.07	0.00233	489	0.984	1	Wald	Driver Gene, TXmisReg	NM_004119.1:580
MAP3K1-mRNA	-0.00766	0.376	-0.745	0.73	0.995	0.597	1.66	0.984	1	lm.nb	Driver Gene, MAPK	NM_005921.1:2525
MNAT1-mRNA	0.0283	1.54	-2.98	3.04	1.02	0.126	8.23	0.986	1	loglinear	DNARepair	NM_002431.2:975
SMC3-mRNA	-0.0132	0.728	-1.44	1.41	0.991	0.369	2.66	0.986	1	lm.nb	CC.PLS.Apop	NM_005445.3:3525
STK11-mRNA	0.00822	0.547	-1.06	1.08	1.01	0.478	2.11	0.988	1	lm.nb	Driver Gene, PI3K	NM_000455.4:2060
MAD2L2-mRNA	-0.00946	0.65	-1.28	1.26	0.993	0.411	2.4	0.989	1	lm.nb	CC.PLS.Apop, DNARepair	NM_001127325.1:290
NR4A1-mRNA	0.00841	0.672	-1.31	1.33	1.01	0.403	2.51	0.99	1	lm.nb	MAPK, PI3K	NM_173157.1:1575
RAC1-mRNA	0.00804	0.693	-1.35	1.37	1.01	0.392	2.58	0.991	1	lm.nb	MAPK, PI3K, RAS, Wnt	NM_198829.1:1250
JAK3-mRNA	0.00419	0.408	-0.795	0.803	1	0.576	1.75	0.992	1	lm.nb	Driver Gene, JAK-STAT, PI3K	NM_000215.2:1715
PPP2CB-mRNA	-0.00809	0.789	-1.55	1.54	0.994	0.34	2.9	0.992	1	lm.nb	PI3K, TGF-B	NM_001009552.1:1075
CDKN2B-mRNA	0.00928	0.932	-1.82	1.84	1.01	0.284	3.57	0.992	1	lm.nb	CC.PLS.Apop, TGF-B	NM_004936.3:1175
SOS2-mRNA	-0.00432	0.465	-0.916	0.908	0.997	0.53	1.88	0.993	1	lm.nb	JAK-STAT, MAPK, PI3K, RAS	NM_006939.2:3845
PTTG2-mRNA	0.00905	1.06	-2.07	2.09	1.01	0.238	4.25	0.993	1	lm.nb	CC.PLS.Apop	NM_006607.2:5
PCNA-mRNA	0.00457	0.795	-1.55	1.56	1	0.34	2.96	0.996	1	lm.nb	CC.PLS.Apop, DNARepair	NM_002592.2:280
GRB2-mRNA	0.0011	0.285	-0.557	0.56	1	0.68	1.47	0.997	1	lm.nb	JAK-STAT, MAPK, PI3K, RAS	NM_002086.4:412
LAT-mRNA	-0.00222	0.653	-1.28	1.28	0.998	0.411	2.42	0.997	1	lm.nb	RAS	NM_001014987.1:1290
IRAK3-mRNA	-0.00124	0.437	-0.857	0.855	0.999	0.552	1.81	0.998	1	lm.nb	CC.PLS.Apop	NM_007199.1:1735
ARID1A-mRNA	-7.55e-16	0.453	-0.889	0.889	1	0.54	1.85	1	1	lm.nb	ChromMod, Driver Gene	NM_006015.4:5495

## Sheet: Pathway 7
	Log2 foldchange	Std Error (log2)	Lower CL (log2)	Upper CL (log2)	Linear foldchange	Lower CL (linear)	Upper CL (linear)	P-value	Benjamini-Hochberg p-adj.value	method	Gene.sets	probe.ID
TET2-mRNA	1.26	0.215	0.839	1.68	2.4	1.79	3.21	0.000108	0.0213	lm.nb	Driver Gene	NM_001127208.2:2882
SOS1-mRNA	3.41	0.597	2.24	4.58	10.6	4.73	24	0.000136	0.0213	lm.nb	JAK-STAT, MAPK, PI3K, RAS	NM_005633.2:1635
FOXO4-mRNA	3.71	0.679	2.38	5.04	13.1	5.2	32.8	0.000197	0.0213	lm.nb	RAS	NM_005938.2:35
PPP3CB-mRNA	2.87	0.556	1.78	3.96	7.29	3.43	15.5	0.000314	0.0255	lm.nb	CC.PLS.Apop, MAPK, Wnt	NM_001142354.1:1690
ERCC6-mRNA	3.68	0.845	2.02	5.33	12.8	4.06	40.3	0.00115	0.0546	lm.nb	DNARepair	NM_000124.2:3235
EP300-mRNA	1.2	0.282	0.647	1.75	2.3	1.57	3.37	0.00136	0.0546	lm.nb	CC.PLS.Apop, Driver Gene, JAK-STAT, Notch, TGF-B, Wnt	NM_001429.2:715
E2F1-mRNA	4.81	1.14	2.58	7.04	28.1	5.99	132	0.00142	0.0546	lm.nb	CC.PLS.Apop	NM_005225.1:935
PTEN-mRNA	1.23	0.298	0.648	1.81	2.35	1.57	3.52	0.00166	0.0546	lm.nb	Driver Gene, PI3K	NM_000314.3:1675
HIST1H3H-mRNA	2.84	0.689	1.49	4.19	7.18	2.81	18.3	0.00168	0.0546	lm.nb	TXmisReg	NM_003536.2:355
PCNA-mRNA	2.98	0.732	1.55	4.42	7.9	2.92	21.4	0.00185	0.0546	lm.nb	CC.PLS.Apop, DNARepair	NM_002592.2:280
NFKBIZ-mRNA	2.51	0.628	1.28	3.74	5.68	2.42	13.3	0.00212	0.0546	lm.nb	TXmisReg	NM_001005474.1:2030
EIF4EBP1-mRNA	3.54	0.887	1.8	5.27	11.6	3.48	38.7	0.00214	0.0546	lm.nb	PI3K	NM_004095.3:363
SPP1-mRNA	5.08	1.28	2.57	7.59	33.9	5.96	193	0.00219	0.0546	lm.nb	PI3K	NM_000582.2:760
IGF1R-mRNA	2.89	0.739	1.44	4.33	7.39	2.71	20.2	0.00245	0.0567	lm.nb	PI3K, RAS, TXmisReg	NM_000875.2:455
EZH2-mRNA	3.2	0.843	1.55	4.85	9.18	2.92	28.9	0.00297	0.0612	lm.nb	Driver Gene	NM_004456.3:190
AXIN1-mRNA	3.34	0.881	1.61	5.06	10.1	3.05	33.4	0.00302	0.0612	lm.nb	Driver Gene, Wnt	NM_181050.1:135
MCM2-mRNA	4.6	1.24	2.17	7.03	24.3	4.5	131	0.00344	0.0645	lm.nb	CC.PLS.Apop, Neuroblastoma-Adr	NM_004526.2:2945
MMP9-mRNA	4.31	1.17	2.02	6.6	19.8	4.05	97.1	0.00358	0.0645	lm.nb	TXmisReg	NM_004994.2:1530
MCM4-mRNA	4.22	1.17	1.92	6.51	18.6	3.79	91.2	0.00415	0.0707	lm.nb	CC.PLS.Apop	NM_182746.1:1200
GTF2H3-mRNA	3.16	0.89	1.42	4.9	8.94	2.67	29.9	0.00453	0.0712	lm.nb	DNARepair	NM_001516.3:70
RAD50-mRNA	4.71	1.33	2.1	7.32	26.2	4.3	160	0.00461	0.0712	lm.nb	DNARepair	NM_005732.2:5397
CDC14B-mRNA	4.32	1.24	1.89	6.75	19.9	3.7	107	0.00512	0.074	lm.nb	CC.PLS.Apop	NM_003671.3:4940
SOS2-mRNA	1.45	0.418	0.631	2.27	2.73	1.55	4.83	0.00525	0.074	lm.nb	JAK-STAT, MAPK, PI3K, RAS	NM_006939.2:3845
SOCS2-mRNA	3.51	1.03	1.5	5.52	11.4	2.82	45.8	0.00572	0.076	lm.nb	JAK-STAT	NM_003877.3:1020
CDKN1A-mRNA	2.35	0.695	0.989	3.71	5.1	1.99	13.1	0.00611	0.076	lm.nb	CC.PLS.Apop, PI3K, TXmisReg	NM_000389.2:1975
TNF-mRNA	2.93	0.868	1.23	4.63	7.63	2.35	24.8	0.00615	0.076	lm.nb	CC.PLS.Apop, MAPK, TGF-B	NM_000594.2:1010
SPOP-mRNA	4.38	1.3	1.83	6.93	20.8	3.55	122	0.00633	0.076	lm.nb	Driver Gene	NM_001007226.1:2726
IRAK3-mRNA	1.31	0.397	0.537	2.09	2.49	1.45	4.26	0.00691	0.0782	lm.nb	CC.PLS.Apop	NM_007199.1:1735
LIG4-mRNA	2.86	0.869	1.16	4.57	7.28	2.24	23.7	0.00714	0.0782	lm.nb	DNARepair	NM_002312.3:2623
HDAC2-mRNA	1.65	0.503	0.667	2.64	3.14	1.59	6.23	0.00724	0.0782	lm.nb	CC.PLS.Apop, ChromMod, Notch, TXmisReg	NM_001527.1:930
DNMT3A-mRNA	2.52	0.78	0.989	4.05	5.73	1.98	16.5	0.00805	0.0842	lm.nb	Driver Gene	NM_022552.3:3835
APC-mRNA	1.48	0.468	0.567	2.4	2.8	1.48	5.28	0.00889	0.09	lm.nb	Driver Gene, Wnt	NM_000038.3:6850
MPO-mRNA	3.93	1.26	1.46	6.4	15.2	2.75	84.5	0.00981	0.0913	lm.nb	TXmisReg	NM_000250.1:545
MAP2K2-mRNA	3.59	1.16	1.32	5.86	12	2.49	58.2	0.0102	0.0913	loglinear	MAPK, PI3K, RAS	NM_030662.2:1325
MPL-mRNA	2.9	0.94	1.05	4.74	7.45	2.08	26.7	0.0104	0.0913	lm.nb	Driver Gene, JAK-STAT	NM_005373.2:895
GNAQ-mRNA	1.27	0.412	0.461	2.07	2.41	1.38	4.21	0.0105	0.0913	lm.nb	Driver Gene	NM_002072.2:1100
JAK2-mRNA	2.42	0.793	0.871	3.98	5.37	1.83	15.8	0.0109	0.0913	lm.nb	Driver Gene, JAK-STAT, PI3K	NM_004972.2:455
CHEK2-mRNA	3.84	1.26	1.36	6.31	14.3	2.57	79.4	0.0113	0.0913	lm.nb	CC.PLS.Apop	NM_007194.3:140
NFKBIA-mRNA	2.73	0.906	0.958	4.51	6.65	1.94	22.8	0.0117	0.0913	lm.nb	CC.PLS.Apop	NM_020529.1:945
RAC1-mRNA	2.03	0.672	0.71	3.34	4.07	1.64	10.1	0.0117	0.0913	lm.nb	MAPK, PI3K, RAS, Wnt	NM_198829.1:1250
SPRY2-mRNA	3.07	1	1.1	5.04	8.41	2.15	32.9	0.0121	0.0913	Wald	JAK-STAT	NM_005842.2:85
SOCS3-mRNA	3.46	1.16	1.19	5.73	11	2.29	53.2	0.0123	0.0913	lm.nb	JAK-STAT	NM_003955.3:1870
MLLT4-mRNA	3.42	1.14	1.18	5.66	10.7	2.26	50.6	0.0123	0.0913	lm.nb	RAS	NM_005936.2:1560
PHF6-mRNA	2.48	0.83	0.85	4.1	5.57	1.8	17.2	0.0124	0.0913	lm.nb	Driver Gene	NM_032335.3:85
TNFRSF10B-mRNA	3.26	1.1	1.11	5.41	9.6	2.16	42.6	0.0127	0.0913	lm.nb	CC.PLS.Apop	NM_003842.3:565
HMGA1-mRNA	2.17	0.741	0.721	3.63	4.51	1.65	12.4	0.0136	0.0922	lm.nb	ChromMod, Neuroblastoma-Adr	NM_145904.1:871
FEN1-mRNA	3.07	1.05	1.02	5.12	8.4	2.02	34.8	0.0136	0.0922	lm.nb	DNARepair	NM_004111.4:425
PRKAR2A-mRNA	2.91	0.994	0.965	4.86	7.53	1.95	29	0.0137	0.0922	lm.nb	CC.PLS.Apop	NM_004157.2:1590
FANCF-mRNA	3.17	1.11	0.997	5.34	9	2	40.6	0.0155	0.103	lm.nb	DNARepair	NM_022725.2:845
CASP10-mRNA	3.42	1.21	1.05	5.78	10.7	2.08	55	0.0163	0.105	lm.nb	CC.PLS.Apop	NM_032977.3:20
DDB2-mRNA	2.5	0.888	0.755	4.24	5.64	1.69	18.8	0.017	0.105	lm.nb	DNARepair	NM_000107.1:840
APH1B-mRNA	2.99	1.06	0.902	5.08	7.94	1.87	33.7	0.0171	0.105	lm.nb	Notch	NM_001145646.1:2930
COL4A4-mRNA	4.35	1.55	1.3	7.4	20.4	2.47	168	0.0173	0.105	lm.nb	PI3K	NM_000092.4:8255
AKT2-mRNA	1.61	0.58	0.478	2.75	3.06	1.39	6.73	0.0178	0.105	lm.nb	CC.PLS.Apop, JAK-STAT, MAPK, PI3K, RAS	NM_001626.2:1450
RRAS2-mRNA	3.52	1.27	1.04	6.01	11.5	2.05	64.4	0.018	0.105	lm.nb	MAPK, RAS	NM_001102669.2:1785
TCF7L1-mRNA	3.42	1.23	1	5.83	10.7	2	56.8	0.0181	0.105	lm.nb	Wnt	NM_031283.1:2215
NFKB1-mRNA	1.96	0.711	0.569	3.36	3.9	1.48	10.3	0.0186	0.105	lm.nb	CC.PLS.Apop, MAPK, PI3K, RAS, TXmisReg	NM_003998.2:1675
GADD45A-mRNA	2.06	0.761	0.565	3.55	4.16	1.48	11.7	0.0206	0.115	lm.nb	CC.PLS.Apop, MAPK	NM_001924.2:865
IL8-mRNA	4.55	1.69	1.23	7.87	23.5	2.35	235	0.0211	0.116	loglinear	TXmisReg	NM_000584.2:25
STMN1-mRNA	2.57	0.979	0.648	4.49	5.93	1.57	22.4	0.0237	0.128	lm.nb	MAPK	NM_203401.1:478
KLF4-mRNA	2.31	0.9	0.549	4.08	4.97	1.46	16.9	0.0261	0.137	lm.nb	Driver Gene, Neuroblastoma-Mes	NM_004235.4:1980
MDC1-mRNA	2.63	1.03	0.621	4.64	6.2	1.54	25	0.0263	0.137	lm.nb	DNARepair	NM_014641.2:6719
PRKCB-mRNA	1.88	0.735	0.437	3.32	3.68	1.35	9.99	0.0268	0.138	lm.nb	MAPK, RAS, Wnt	NM_212535.1:1750
CREB3L4-mRNA	3.36	1.32	0.774	5.96	10.3	1.71	62	0.0272	0.138	lm.nb	PI3K	NM_130898.2:1505
ITGA2-mRNA	4.1	1.61	0.944	7.26	17.1	1.92	153	0.029	0.141	Wald	PI3K	NM_002203.2:475
NR4A1-mRNA	1.7	0.679	0.372	3.03	3.26	1.29	8.19	0.0291	0.141	lm.nb	MAPK, PI3K	NM_173157.1:1575
THEM4-mRNA	3.05	1.22	0.661	5.45	8.3	1.58	43.6	0.0294	0.141	lm.nb	PI3K	NM_053055.4:764
POLR2J-mRNA	2.21	0.886	0.474	3.95	4.63	1.39	15.4	0.0298	0.141	lm.nb	DNARepair	NM_006234.4:618
MNAT1-mRNA	3.18	1.28	0.668	5.69	9.07	1.59	51.8	0.0305	0.141	lm.nb	DNARepair	NM_002431.2:975
PDGFB-mRNA	2.95	1.19	0.617	5.28	7.73	1.53	39	0.0307	0.141	lm.nb	MAPK, PI3K, RAS	NM_033016.2:1480
GLI1-mRNA	3	1.21	0.619	5.38	8	1.54	41.7	0.0312	0.141	lm.nb	HH	NM_005269.1:2885
DDIT4-mRNA	2.28	0.927	0.468	4.1	4.87	1.38	17.2	0.0314	0.141	lm.nb	PI3K	NM_019058.2:85
JAK3-mRNA	0.992	0.406	0.196	1.79	1.99	1.15	3.45	0.0327	0.142	lm.nb	Driver Gene, JAK-STAT, PI3K	NM_000215.2:1715
CASP9-mRNA	3.1	1.27	0.607	5.58	8.55	1.52	48	0.0329	0.142	lm.nb	CC.PLS.Apop, PI3K	NM_001229.2:1805
RB1-mRNA	0.776	0.319	0.15	1.4	1.71	1.11	2.64	0.0334	0.142	lm.nb	CC.PLS.Apop, Driver Gene	NM_000321.1:2110
SMAD2-mRNA	2.04	0.845	0.384	3.7	4.11	1.3	13	0.0344	0.142	lm.nb	CC.PLS.Apop, Driver Gene, TGF-B	NM_001003652.1:4500
ANGPT1-mRNA	3.12	1.29	0.587	5.66	8.7	1.5	50.4	0.0344	0.142	lm.nb	PI3K, RAS	NM_001146.3:2080
NSD1-mRNA	2.11	0.874	0.396	3.82	4.31	1.32	14.1	0.0344	0.142	lm.nb	ChromMod	NM_022455.4:10655
PRKDC-mRNA	1.67	0.692	0.311	3.02	3.18	1.24	8.14	0.0347	0.142	lm.nb	CC.PLS.Apop, DNARepair	NM_006904.6:12750
SMC3-mRNA	1.76	0.742	0.307	3.22	3.39	1.24	9.3	0.0369	0.145	lm.nb	CC.PLS.Apop	NM_005445.3:3525
WHSC1L1-mRNA	2.34	0.987	0.408	4.28	5.07	1.33	19.4	0.0369	0.145	lm.nb	ChromMod	NM_017778.2:485
PBX3-mRNA	1.66	0.699	0.285	3.03	3.15	1.22	8.14	0.0373	0.145	lm.nb	Neuroblastoma-Adr, TXmisReg	NM_006195.5:2050
CASP3-mRNA	1.07	0.452	0.183	1.95	2.1	1.14	3.87	0.0375	0.145	lm.nb	CC.PLS.Apop, MAPK	NM_032991.2:685
MLH1-mRNA	1.27	0.537	0.217	2.32	2.41	1.16	5	0.0376	0.145	lm.nb	Driver Gene	NM_000249.2:1605
RASA4-mRNA	2.77	1.18	0.448	5.09	6.82	1.36	34.1	0.0393	0.15	lm.nb	RAS	NM_001079877.2:5330
ACVR1B-mRNA	2.21	0.951	0.346	4.07	4.62	1.27	16.8	0.0403	0.152	lm.nb	Driver Gene, Neuroblastoma-Adr, TGF-B	NM_004302.3:1700
PBRM1-mRNA	1.83	0.792	0.281	3.38	3.56	1.21	10.4	0.041	0.153	lm.nb	Driver Gene	NM_181042.3:6100
ATR-mRNA	2.41	1.05	0.356	4.47	5.33	1.28	22.2	0.0421	0.154	lm.nb	CC.PLS.Apop	NM_001184.2:565
SKP2-mRNA	3.69	1.59	0.582	6.8	12.9	1.5	111	0.0422	0.154	Wald	CC.PLS.Apop	NM_005983.2:615
AKT3-mRNA	2.41	1.05	0.345	4.47	5.3	1.27	22.1	0.0429	0.155	lm.nb	CC.PLS.Apop, JAK-STAT, MAPK, PI3K, RAS	NM_181690.1:755
PIK3CB-mRNA	1.52	0.677	0.194	2.85	2.87	1.14	7.19	0.0462	0.163	lm.nb	CC.PLS.Apop, JAK-STAT, PI3K, RAS	NM_006219.1:2945
CIC-mRNA	0.904	0.403	0.115	1.69	1.87	1.08	3.23	0.0463	0.163	lm.nb	Driver Gene	NM_015125.3:1290
JUN-mRNA	2.85	1.27	0.351	5.34	7.2	1.28	40.6	0.047	0.164	lm.nb	MAPK, Wnt	NM_002228.3:140
BCL2L1-mRNA	1.67	0.751	0.194	3.14	3.17	1.14	8.8	0.0485	0.167	lm.nb	CC.PLS.Apop, JAK-STAT, PI3K, RAS, TXmisReg	NM_138578.1:1560
LTBP1-mRNA	2.55	1.19	0.21	4.88	5.84	1.16	29.5	0.056	0.191	lm.nb	Neuroblastoma-Mes, TGF-B	NM_000627.3:4124
TNFAIP3-mRNA	0.792	0.375	0.056	1.53	1.73	1.04	2.88	0.0587	0.195	lm.nb	Driver Gene	NM_006290.2:260
TFDP1-mRNA	1.87	0.89	0.128	3.62	3.66	1.09	12.3	0.0592	0.195	lm.nb	CC.PLS.Apop, TGF-B	NM_007111.4:1826
SMAD3-mRNA	2.1	0.999	0.141	4.06	4.29	1.1	16.7	0.0595	0.195	lm.nb	CC.PLS.Apop, Neuroblastoma-Mes, TGF-B, Wnt	NM_005902.3:4220
PTCRA-mRNA	2.23	1.06	0.148	4.31	4.69	1.11	19.9	0.0597	0.195	lm.nb	Notch, TXmisReg	NM_138296.2:507
CD40-mRNA	2.17	1.05	0.116	4.22	4.5	1.08	18.7	0.0627	0.202	lm.nb	TXmisReg	NM_001250.4:1265
MGMT-mRNA	1.58	0.766	0.0834	3.09	3	1.06	8.49	0.0629	0.202	lm.nb	DNARepair	NM_002412.3:323
CACNB2-mRNA	2.28	1.11	0.112	4.45	4.86	1.08	21.8	0.0637	0.202	lm.nb	MAPK	NM_000724.3:2610
CDKN2B-mRNA	2.25	1.09	0.106	4.39	4.75	1.08	21	0.0642	0.202	lm.nb	CC.PLS.Apop, TGF-B	NM_004936.3:1175
DTX4-mRNA	2.04	0.999	0.0819	4	4.11	1.06	16	0.0659	0.205	lm.nb	Notch	NM_015177.1:4820
DNMT1-mRNA	1.79	0.883	0.063	3.52	3.47	1.04	11.5	0.0671	0.207	lm.nb	Driver Gene	NM_001379.2:1495
STK11-mRNA	1.17	0.578	0.0357	2.3	2.25	1.03	4.92	0.0682	0.208	lm.nb	Driver Gene, PI3K	NM_000455.4:2060
CDC25B-mRNA	2.06	1.03	0.0453	4.08	4.18	1.03	16.9	0.0703	0.213	lm.nb	CC.PLS.Apop, MAPK	NM_021873.2:3045
PTPN11-mRNA	1.14	0.572	0.0168	2.26	2.2	1.01	4.78	0.0721	0.213	lm.nb	Driver Gene, JAK-STAT, RAS	NM_002834.3:1480
KMT2D-mRNA	1.15	0.579	0.0164	2.29	2.22	1.01	4.88	0.0722	0.213	lm.nb	Driver Gene	NM_003482.3:6070
H2AFX-mRNA	1.41	0.707	0.0194	2.79	2.65	1.01	6.93	0.0724	0.213	lm.nb	DNARepair	NM_002105.2:1392
EGF-mRNA	1.73	0.875	0.017	3.45	3.32	1.01	10.9	0.0733	0.214	lm.nb	MAPK, PI3K, RAS	NM_001963.3:3930
MAPK8-mRNA	1.23	0.633	-0.00805	2.47	2.35	0.994	5.55	0.0775	0.224	lm.nb	MAPK, Neuroblastoma-Adr, RAS, Wnt	NM_002750.2:945
MCM7-mRNA	1.79	0.926	-0.0207	3.61	3.47	0.986	12.2	0.0788	0.224	lm.nb	CC.PLS.Apop, Neuroblastoma-Adr	NM_182776.1:1325
IKBKG-mRNA	1.54	0.793	-0.0183	3.09	2.9	0.987	8.51	0.0789	0.224	lm.nb	CC.PLS.Apop, MAPK, PI3K, RAS	NM_003639.2:470
PPP2R1A-mRNA	0.707	0.382	-0.0415	1.46	1.63	0.972	2.74	0.0911	0.257	lm.nb	Driver Gene, PI3K, TGF-B	NM_014225.3:1440
KIF1B-mRNA	1.3	0.705	-0.0847	2.68	2.46	0.943	6.4	0.0929	0.26	lm.nb		NM_183416.3:415
HDAC10-mRNA	1.42	0.78	-0.105	2.95	2.68	0.93	7.73	0.0952	0.264	lm.nb	ChromMod	NM_032019.5:932
MYB-mRNA	2.09	1.16	-0.182	4.37	4.27	0.881	20.6	0.0988	0.271	lm.nb	PI3K	NM_005375.2:3145
KDM6A-mRNA	1.47	0.819	-0.135	3.08	2.77	0.911	8.43	0.1	0.272	lm.nb	Driver Gene, TXmisReg	NM_021140.2:2590
PDGFA-mRNA	1.77	0.985	-0.165	3.7	3.4	0.892	13	0.101	0.272	lm.nb	MAPK, PI3K, RAS, TXmisReg	NM_002607.5:2460
THBS1-mRNA	1.72	0.963	-0.166	3.61	3.3	0.891	12.2	0.101	0.272	lm.nb	Neuroblastoma-Mes, PI3K, TGF-B	NM_003246.2:3465
POLR2D-mRNA	1.42	0.803	-0.15	3	2.68	0.901	7.99	0.104	0.274	lm.nb	DNARepair	NM_004805.3:1476
CD19-mRNA	2.25	1.27	-0.239	4.74	4.76	0.847	26.7	0.104	0.274	lm.nb	PI3K	NM_001770.4:1770
FUT8-mRNA	1.5	0.854	-0.174	3.17	2.83	0.886	9.03	0.107	0.279	lm.nb	TXmisReg	NM_004480.4:2841
HDAC1-mRNA	0.879	0.503	-0.108	1.86	1.84	0.928	3.64	0.109	0.281	lm.nb	CC.PLS.Apop, ChromMod, Notch, TXmisReg	NM_004964.2:785
PRKAR2B-mRNA	1.74	0.998	-0.219	3.69	3.33	0.859	12.9	0.11	0.282	lm.nb	CC.PLS.Apop	NM_002736.2:1350
MAP3K1-mRNA	0.689	0.399	-0.0935	1.47	1.61	0.937	2.77	0.112	0.283	lm.nb	Driver Gene, MAPK	NM_005921.1:2525
PIK3R5-mRNA	2.23	1.29	-0.303	4.77	4.7	0.811	27.2	0.112	0.283	loglinear	CC.PLS.Apop, JAK-STAT, PI3K, RAS	NM_001142633.1:3335
TRAF7-mRNA	1.22	0.708	-0.168	2.61	2.33	0.89	6.1	0.113	0.283	lm.nb	Driver Gene	NM_032271.2:1105
ITGB3-mRNA	1.45	0.847	-0.211	3.11	2.73	0.864	8.63	0.115	0.287	lm.nb	PI3K	NM_000212.2:4485
SUV39H2-mRNA	1.74	1.02	-0.265	3.74	3.34	0.832	13.4	0.117	0.29	lm.nb	ChromMod	NM_024670.3:2035
MAP3K8-mRNA	1.52	0.901	-0.25	3.28	2.86	0.841	9.72	0.121	0.296	lm.nb	MAPK	NM_005204.2:2050
BMP6-mRNA	1.6	0.963	-0.286	3.49	3.04	0.82	11.2	0.125	0.299	lm.nb	TGF-B	NM_001718.2:1045
SMARCA4-mRNA	1.36	0.82	-0.244	2.97	2.57	0.844	7.84	0.125	0.299	lm.nb	Driver Gene	NM_003072.3:5400
PIK3CG-mRNA	0.627	0.377	-0.112	1.37	1.54	0.925	2.58	0.125	0.299	lm.nb	CC.PLS.Apop, JAK-STAT, PI3K, RAS	NM_002649.2:2125
SRSF2-mRNA	1.07	0.649	-0.201	2.34	2.1	0.87	5.07	0.127	0.303	lm.nb	Driver Gene	NM_003016.3:312
ARID1B-mRNA	0.689	0.421	-0.135	1.51	1.61	0.911	2.86	0.13	0.306	lm.nb	Driver Gene	NM_020732.3:6335
NF1-mRNA	1.44	0.879	-0.286	3.16	2.71	0.82	8.93	0.13	0.306	lm.nb	Driver Gene, MAPK, RAS	NM_000267.2:1035
SMAD4-mRNA	1.43	0.879	-0.294	3.15	2.69	0.816	8.9	0.132	0.308	lm.nb	CC.PLS.Apop, Driver Gene, TGF-B, Wnt	NM_005359.3:1370
FLT3-mRNA	1.99	1.22	-0.399	4.38	3.97	0.758	20.8	0.134	0.309	Wald	Driver Gene, TXmisReg	NM_004119.1:580
PRKCA-mRNA	1.89	1.17	-0.408	4.19	3.7	0.754	18.2	0.135	0.311	lm.nb	MAPK, PI3K, RAS, Wnt	NM_002737.2:5560
PLCG2-mRNA	0.507	0.317	-0.114	1.13	1.42	0.924	2.18	0.138	0.315	lm.nb	RAS	NM_002661.2:525
BARD1-mRNA	1.22	0.767	-0.281	2.72	2.33	0.823	6.61	0.139	0.315	lm.nb		NM_000465.3:2262
ZBTB16-mRNA	1.19	0.75	-0.28	2.66	2.28	0.824	6.33	0.141	0.315	lm.nb	TXmisReg	NM_006006.4:1585
ID2-mRNA	0.688	0.435	-0.164	1.54	1.61	0.893	2.91	0.142	0.315	lm.nb	TGF-B, TXmisReg	NM_002166.4:505
ARID1A-mRNA	0.775	0.491	-0.187	1.74	1.71	0.879	3.33	0.143	0.315	lm.nb	ChromMod, Driver Gene	NM_006015.4:5495
RAC2-mRNA	-0.538	0.341	-1.21	0.13	0.689	0.433	1.09	0.143	0.315	lm.nb	MAPK, RAS, Wnt	NM_002872.3:1069
CASP7-mRNA	1.61	1.03	-0.406	3.63	3.06	0.755	12.4	0.146	0.317	lm.nb	CC.PLS.Apop	NM_001227.3:915
TBL1XR1-mRNA	0.672	0.43	-0.17	1.51	1.59	0.889	2.86	0.146	0.317	lm.nb	Wnt	NM_024665.4:915
CEBPA-mRNA	1.04	0.669	-0.267	2.36	2.06	0.831	5.12	0.147	0.317	lm.nb	Driver Gene, TXmisReg	NM_004364.2:1320
CDC7-mRNA	4.02	2.65	-1.17	9.21	16.2	0.443	592	0.16	0.341	Wald	CC.PLS.Apop	NM_003503.2:805
KAT2B-mRNA	0.933	0.621	-0.284	2.15	1.91	0.821	4.44	0.161	0.341	lm.nb	Notch	NM_003884.3:1220
IL3RA-mRNA	1.33	0.889	-0.408	3.07	2.52	0.754	8.43	0.162	0.341	lm.nb	CC.PLS.Apop, JAK-STAT, PI3K	NM_002183.2:745
NFATC1-mRNA	1.47	0.971	-0.438	3.37	2.76	0.738	10.3	0.162	0.341	Wald	MAPK, Wnt	NM_172389.1:1984
BRCA1-mRNA	1.3	0.874	-0.409	3.02	2.47	0.753	8.1	0.164	0.342	lm.nb	DNARepair, Driver Gene, PI3K	NM_007305.2:1275
MAP2K6-mRNA	0.891	0.599	-0.283	2.07	1.86	0.822	4.19	0.165	0.342	lm.nb	MAPK	NM_002758.3:555
NBN-mRNA	0.775	0.53	-0.264	1.81	1.71	0.833	3.52	0.172	0.354	lm.nb	DNARepair	NM_001024688.1:1105
HDAC6-mRNA	-1.23	0.84	-2.88	0.415	0.426	0.136	1.33	0.173	0.354	Wald	ChromMod	NM_006044.2:536
FOS-mRNA	1.06	0.73	-0.369	2.49	2.09	0.774	5.63	0.174	0.354	lm.nb	MAPK	NM_005252.2:1475
CD14-mRNA	0.834	0.583	-0.31	1.98	1.78	0.807	3.94	0.181	0.365	lm.nb	MAPK, TXmisReg	NM_000591.2:885
RUNX1-mRNA	1.11	0.78	-0.416	2.64	2.16	0.75	6.24	0.181	0.365	lm.nb	Driver Gene, TXmisReg	NM_001754.4:635
H3F3A-mRNA	-0.715	0.51	-1.71	0.284	0.609	0.305	1.22	0.188	0.377	lm.nb	Driver Gene, TXmisReg	NM_002107.3:190
TGFB1-mRNA	0.875	0.63	-0.36	2.11	1.83	0.779	4.31	0.192	0.38	lm.nb	CC.PLS.Apop, MAPK, TGF-B	NM_000660.3:1260
TCF3-mRNA	1.51	1.09	-0.626	3.64	2.84	0.648	12.5	0.194	0.38	lm.nb	TXmisReg	NM_003200.2:4325
ITGA6-mRNA	1.61	1.16	-0.668	3.88	3.05	0.629	14.7	0.194	0.38	lm.nb	PI3K	NM_000210.1:3065
POLD4-mRNA	0.843	0.613	-0.358	2.04	1.79	0.78	4.12	0.196	0.381	lm.nb	DNARepair	NM_021173.2:470
DUSP6-mRNA	0.593	0.431	-0.252	1.44	1.51	0.84	2.71	0.196	0.381	lm.nb	MAPK, Neuroblastoma-Mes, TXmisReg	NM_001946.2:1535
PRKACB-mRNA	3.04	2.23	-1.34	7.41	8.21	0.396	170	0.203	0.392	Wald	CC.PLS.Apop, HH, MAPK, RAS, Wnt	NM_182948.2:805
MAD2L2-mRNA	0.967	0.723	-0.45	2.38	1.95	0.732	5.22	0.208	0.399	lm.nb	CC.PLS.Apop, DNARepair	NM_001127325.1:290
UBB-mRNA	1.38	1.03	-0.638	3.4	2.6	0.643	10.5	0.21	0.4	Wald	DNARepair	NM_018955.2:15
FUBP1-mRNA	0.832	0.629	-0.402	2.07	1.78	0.757	4.19	0.213	0.404	lm.nb	Driver Gene	NM_003902.3:820
PRDM1-mRNA	-0.592	0.45	-1.47	0.29	0.663	0.36	1.22	0.215	0.405	lm.nb	Driver Gene	NM_182907.1:310
MAP3K14-mRNA	0.977	0.749	-0.492	2.45	1.97	0.711	5.45	0.219	0.409	lm.nb	CC.PLS.Apop, MAPK	NM_003954.1:620
IL11RA-mRNA	1.6	1.23	-0.808	4	3.02	0.571	16	0.22	0.409	lm.nb	JAK-STAT	NM_147162.1:400
CSF1R-mRNA	1.02	0.794	-0.536	2.58	2.03	0.69	5.97	0.225	0.416	lm.nb	Driver Gene, PI3K, RAS, TXmisReg	NM_005211.2:3775
ETS2-mRNA	0.72	0.563	-0.383	1.82	1.65	0.767	3.54	0.227	0.418	lm.nb	RAS	NM_005239.4:1175
FBXW7-mRNA	1.19	0.935	-0.646	3.02	2.28	0.639	8.11	0.23	0.422	lm.nb	Driver Gene	NM_018315.4:1480
GNAS-mRNA	0.534	0.43	-0.309	1.38	1.45	0.807	2.6	0.24	0.432	lm.nb	Driver Gene	NM_080425.1:1910
SETD2-mRNA	1.09	0.882	-0.634	2.82	2.13	0.644	7.07	0.24	0.432	lm.nb	Driver Gene	NM_014159.6:6160
NUMBL-mRNA	2.73	2.19	-1.57	7.02	6.63	0.337	130	0.242	0.432	Wald	Notch	NM_004756.3:591
IDH1-mRNA	0.992	0.806	-0.588	2.57	1.99	0.665	5.95	0.244	0.432	lm.nb	Driver Gene	NM_005896.2:105
RPS27A-mRNA	-0.68	0.553	-1.76	0.404	0.624	0.294	1.32	0.245	0.432	lm.nb	DNARepair	NM_002954.5:650
NCOR1-mRNA	0.575	0.468	-0.342	1.49	1.49	0.789	2.81	0.245	0.432	lm.nb	Driver Gene, TXmisReg	NM_006311.3:1390
PTCH1-mRNA	1.58	1.3	-0.955	4.12	3	0.516	17.4	0.247	0.432	lm.nb	Driver Gene, HH	NM_000264.3:5420
PPP3CA-mRNA	0.427	0.35	-0.259	1.11	1.34	0.836	2.16	0.248	0.432	lm.nb	CC.PLS.Apop, MAPK, Wnt	NM_000944.4:3920
CAPN2-mRNA	0.68	0.558	-0.413	1.77	1.6	0.751	3.42	0.248	0.432	lm.nb	CC.PLS.Apop, Neuroblastoma-Mes	NM_001748.4:2085
GRB2-mRNA	0.378	0.314	-0.238	0.994	1.3	0.848	1.99	0.254	0.441	lm.nb	JAK-STAT, MAPK, PI3K, RAS	NM_002086.4:412
CHUK-mRNA	0.769	0.641	-0.488	2.03	1.7	0.713	4.07	0.256	0.441	lm.nb	CC.PLS.Apop, MAPK, PI3K, RAS	NM_001278.3:860
KRAS-mRNA	0.475	0.402	-0.312	1.26	1.39	0.806	2.4	0.261	0.448	lm.nb	Driver Gene, MAPK, PI3K, RAS	NM_004985.3:1790
BCOR-mRNA	0.891	0.759	-0.598	2.38	1.85	0.661	5.2	0.265	0.453	lm.nb	Driver Gene	NM_001123383.1:1630
SF3B1-mRNA	0.773	0.676	-0.551	2.1	1.71	0.682	4.28	0.277	0.467	lm.nb	Driver Gene	NM_001005526.1:0
TNFSF10-mRNA	0.87	0.762	-0.623	2.36	1.83	0.649	5.14	0.278	0.467	lm.nb	CC.PLS.Apop	NM_003810.2:115
H3F3C-mRNA	-0.464	0.407	-1.26	0.334	0.725	0.417	1.26	0.278	0.467	lm.nb	TXmisReg	NM_001013699.2:829
KMT2C-mRNA	0.678	0.606	-0.51	1.87	1.6	0.702	3.65	0.287	0.479	lm.nb	Driver Gene	NM_170606.2:12505
CREBBP-mRNA	0.643	0.578	-0.49	1.78	1.56	0.712	3.43	0.29	0.481	lm.nb	CC.PLS.Apop, ChromMod, Driver Gene, JAK-STAT, Notch, TGF-B, Wnt	NM_004380.2:8855
TLR2-mRNA	0.686	0.619	-0.527	1.9	1.61	0.694	3.73	0.291	0.482	lm.nb	PI3K	NM_003264.3:180
VHL-mRNA	0.89	0.809	-0.696	2.48	1.85	0.617	5.56	0.295	0.485	lm.nb	Driver Gene	NM_000551.2:1280
CBL-mRNA	1.79	1.64	-1.43	5.01	3.46	0.37	32.3	0.3	0.49	loglinear	Driver Gene, JAK-STAT	NM_005188.2:7485
MEN1-mRNA	0.976	0.905	-0.797	2.75	1.97	0.576	6.72	0.304	0.494	lm.nb	Driver Gene, TXmisReg	NM_130802.2:2480
TLR4-mRNA	0.698	0.657	-0.59	1.99	1.62	0.664	3.96	0.311	0.502	lm.nb	PI3K	NM_138554.2:2570
ATM-mRNA	0.563	0.531	-0.479	1.6	1.48	0.718	3.04	0.312	0.502	lm.nb	CC.PLS.Apop, DNARepair, Driver Gene, TXmisReg	NM_138292.3:6688
CTNNB1-mRNA	1.26	1.2	-1.08	3.61	2.4	0.473	12.2	0.314	0.502	lm.nb	Driver Gene, Wnt	NM_001904.3:2265
IL1RAP-mRNA	0.426	0.404	-0.366	1.22	1.34	0.776	2.33	0.314	0.502	lm.nb	CC.PLS.Apop	NM_002182.2:460
PIK3R1-mRNA	0.657	0.626	-0.571	1.88	1.58	0.673	3.69	0.317	0.503	lm.nb	CC.PLS.Apop, Driver Gene, JAK-STAT, Neuroblastoma-Adr, PI3K, RAS	NM_181504.2:1105
CCNB1-mRNA	1	0.963	-0.885	2.89	2	0.542	7.42	0.32	0.504	lm.nb	CC.PLS.Apop	NM_031966.2:715
IDH2-mRNA	0.789	0.759	-0.699	2.28	1.73	0.616	4.84	0.321	0.504	lm.nb	Driver Gene	NM_002168.2:944
FLNA-mRNA	0.608	0.586	-0.541	1.76	1.52	0.688	3.38	0.322	0.504	lm.nb	MAPK, Neuroblastoma-Mes	NM_001456.3:7335
NTHL1-mRNA	1.08	1.05	-0.978	3.14	2.12	0.508	8.81	0.328	0.508	Wald	DNARepair	NM_002528.5:476
CUL1-mRNA	0.831	0.812	-0.76	2.42	1.78	0.59	5.36	0.328	0.508	lm.nb	CC.PLS.Apop, TGF-B, Wnt	NM_003592.2:1487
DDIT3-mRNA	0.962	0.948	-0.897	2.82	1.95	0.537	7.07	0.332	0.513	lm.nb	MAPK, TXmisReg	NM_004083.4:40
MDM2-mRNA	0.952	0.949	-0.908	2.81	1.94	0.533	7.03	0.337	0.518	lm.nb	CC.PLS.Apop, PI3K, TXmisReg	NM_006878.2:280
CDKN2D-mRNA	0.498	0.502	-0.487	1.48	1.41	0.714	2.79	0.343	0.524	lm.nb	CC.PLS.Apop	NM_001800.3:870
TIAM1-mRNA	0.798	0.822	-0.814	2.41	1.74	0.569	5.31	0.353	0.537	lm.nb	Neuroblastoma-Adr, RAS	NM_003253.2:5620
PTTG2-mRNA	1.14	1.2	-1.22	3.5	2.21	0.43	11.3	0.363	0.55	lm.nb	CC.PLS.Apop	NM_006607.2:5
PPP2CB-mRNA	0.828	0.891	-0.917	2.57	1.78	0.529	5.95	0.372	0.557	lm.nb	PI3K, TGF-B	NM_001009552.1:1075
BRAF-mRNA	0.635	0.684	-0.706	1.98	1.55	0.613	3.94	0.373	0.557	lm.nb	Driver Gene, MAPK	NM_004333.3:565
BCL2A1-mRNA	1.01	1.09	-1.12	3.15	2.02	0.459	8.85	0.373	0.557	lm.nb	TXmisReg	NM_004049.2:80
HDAC5-mRNA	-0.598	0.657	-1.89	0.69	0.661	0.271	1.61	0.382	0.561	lm.nb	ChromMod	NM_005474.4:3160
MYC-mRNA	0.927	1.02	-1.07	2.92	1.9	0.476	7.59	0.382	0.561	lm.nb	CC.PLS.Apop, JAK-STAT, MAPK, PI3K, TGF-B, TXmisReg, Wnt	NM_002467.3:1610
NRAS-mRNA	0.902	0.996	-1.05	2.85	1.87	0.483	7.23	0.384	0.561	lm.nb	Driver Gene, MAPK, PI3K, RAS	NM_002524.3:877
MAP3K12-mRNA	2	2.2	-2.31	6.32	4.01	0.201	79.8	0.384	0.561	Wald	ChromMod, MAPK	NM_006301.2:800
PML-mRNA	0.525	0.581	-0.613	1.66	1.44	0.654	3.17	0.385	0.561	lm.nb	TXmisReg	NM_002675.3:281
MAPK9-mRNA	0.865	0.959	-1.01	2.74	1.82	0.495	6.7	0.386	0.561	lm.nb	MAPK, RAS, Wnt	NM_139068.2:365
SMARCB1-mRNA	0.703	0.783	-0.833	2.24	1.63	0.562	4.72	0.389	0.562	lm.nb	Driver Gene	NM_003073.3:1060
NODAL-mRNA	1.44	1.64	-1.77	4.66	2.72	0.294	25.2	0.397	0.57	loglinear	TGF-B	NM_018055.3:320
IL5RA-mRNA	1.48	1.68	-1.81	4.76	2.78	0.285	27.1	0.398	0.57	loglinear	JAK-STAT	NM_000564.3:210
GSK3B-mRNA	0.526	0.602	-0.654	1.7	1.44	0.636	3.26	0.401	0.572	lm.nb	CC.PLS.Apop, HH, PI3K, Wnt	NM_002093.2:925
RBX1-mRNA	0.474	0.549	-0.602	1.55	1.39	0.659	2.93	0.406	0.576	lm.nb	CC.PLS.Apop, TGF-B, Wnt	NM_014248.2:162
TSC1-mRNA	0.708	0.822	-0.903	2.32	1.63	0.535	4.99	0.407	0.576	lm.nb	Driver Gene, PI3K	NM_000368.3:100
MAP2K1-mRNA	0.665	0.78	-0.864	2.19	1.59	0.55	4.58	0.412	0.58	lm.nb	Driver Gene, MAPK, PI3K, RAS	NM_002755.2:970
CREB5-mRNA	0.342	0.411	-0.463	1.15	1.27	0.725	2.21	0.423	0.591	lm.nb	PI3K	NM_182898.2:1885
BAIAP3-mRNA	1.27	1.52	-1.71	4.24	2.4	0.306	18.9	0.423	0.591	Wald	TXmisReg	NM_003933.4:1950
MAPK3-mRNA	0.597	0.725	-0.824	2.02	1.51	0.565	4.05	0.428	0.594	lm.nb	MAPK, PI3K, RAS, TGF-B	NM_001040056.1:580
ATRX-mRNA	-0.367	0.447	-1.24	0.509	0.775	0.422	1.42	0.429	0.594	lm.nb	Driver Gene	NM_000489.3:139
NOTCH1-mRNA	0.587	0.717	-0.819	1.99	1.5	0.567	3.98	0.431	0.594	lm.nb	Driver Gene, Notch	NM_017617.3:735
BAX-mRNA	-0.305	0.379	-1.05	0.438	0.81	0.484	1.36	0.439	0.6	lm.nb	CC.PLS.Apop	NM_138761.3:342
FAS-mRNA	0.514	0.639	-0.74	1.77	1.43	0.599	3.4	0.439	0.6	lm.nb	CC.PLS.Apop, MAPK	NM_152876.1:1740
CDKN1C-mRNA	0.967	1.22	-1.42	3.35	1.95	0.374	10.2	0.444	0.604	lm.nb	CC.PLS.Apop	NM_000076.2:1605
LFNG-mRNA	0.675	0.881	-1.05	2.4	1.6	0.483	5.28	0.459	0.616	lm.nb	Notch	NM_001040168.1:717
NOTCH2-mRNA	0.826	1.08	-1.29	2.94	1.77	0.409	7.68	0.46	0.616	lm.nb	Driver Gene, Neuroblastoma-Mes, Notch	NM_024408.3:2842
LEF1-mRNA	-0.674	0.886	-2.41	1.06	0.627	0.188	2.09	0.463	0.616	lm.nb	Wnt	NM_016269.3:1165
HSP90B1-mRNA	0.473	0.622	-0.747	1.69	1.39	0.596	3.23	0.463	0.616	lm.nb	Neuroblastoma-Mes, PI3K	NM_003299.1:160
DTX3-mRNA	0.783	1.03	-1.24	2.81	1.72	0.424	6.99	0.464	0.616	lm.nb	Notch	NM_178502.2:1620
PRKX-mRNA	0.782	1.03	-1.24	2.81	1.72	0.423	6.99	0.464	0.616	lm.nb	CC.PLS.Apop, HH, MAPK, RAS, Wnt	NM_005044.1:2590
DAXX-mRNA	1.17	1.57	-1.9	4.24	2.25	0.268	18.9	0.471	0.623	loglinear	Driver Gene, MAPK	NM_001350.3:1875
CCR7-mRNA	0.814	1.1	-1.35	2.98	1.76	0.392	7.88	0.477	0.628	lm.nb	TXmisReg	NM_001838.2:1610
CDKN1B-mRNA	1.08	1.47	-1.8	3.97	2.12	0.286	15.7	0.479	0.628	Wald	CC.PLS.Apop, PI3K, TXmisReg	NM_004064.2:365
STAT1-mRNA	1.22	1.68	-2.08	4.51	2.33	0.237	22.8	0.484	0.631	loglinear	JAK-STAT, Neuroblastoma-Mes	NM_007315.2:205
IL7R-mRNA	-0.599	0.83	-2.23	1.03	0.66	0.214	2.04	0.485	0.631	lm.nb	JAK-STAT, PI3K	NM_002185.2:1610
LAT-mRNA	0.534	0.743	-0.923	1.99	1.45	0.527	3.98	0.488	0.631	lm.nb	RAS	NM_001014987.1:1290
CEBPE-mRNA	-0.667	0.928	-2.48	1.15	0.63	0.179	2.22	0.489	0.631	Wald	TXmisReg	NM_001805.2:1096
WNT6-mRNA	-0.892	1.28	-3.4	1.61	0.539	0.095	3.06	0.5	0.642	lm.nb	HH, Wnt	NM_006522.3:1200
EPOR-mRNA	0.601	0.874	-1.11	2.31	1.52	0.463	4.97	0.506	0.647	lm.nb	JAK-STAT, PI3K	NM_000121.2:1295
CCND3-mRNA	0.279	0.407	-0.519	1.08	1.21	0.698	2.11	0.508	0.648	lm.nb	CC.PLS.Apop, JAK-STAT, PI3K, Wnt	NM_001760.2:1215
MAP3K5-mRNA	0.456	0.669	-0.856	1.77	1.37	0.553	3.4	0.51	0.648	lm.nb	MAPK	NM_005923.3:2415
JAK1-mRNA	0.415	0.638	-0.836	1.66	1.33	0.56	3.17	0.529	0.67	lm.nb	Driver Gene, JAK-STAT, Neuroblastoma-Mes, PI3K	NM_002227.1:285
HGF-mRNA	0.469	0.729	-0.96	1.9	1.38	0.514	3.72	0.533	0.672	lm.nb	PI3K, RAS	NM_000601.4:550
BCL2-mRNA	0.565	0.892	-1.18	2.31	1.48	0.441	4.97	0.539	0.675	lm.nb	CC.PLS.Apop, Driver Gene, PI3K	NM_000657.2:5
HSPA6-mRNA	-0.479	0.757	-1.96	1	0.717	0.257	2.01	0.54	0.675	lm.nb	MAPK	NM_002155.3:2018
MFNG-mRNA	-0.426	0.7	-1.8	0.946	0.744	0.287	1.93	0.555	0.691	lm.nb	Notch	NM_002405.2:1681
KDM5C-mRNA	0.442	0.732	-0.993	1.88	1.36	0.502	3.67	0.558	0.693	lm.nb	Driver Gene	NM_004187.2:1170
IL23A-mRNA	0.634	1.09	-1.51	2.78	1.55	0.351	6.86	0.574	0.709	lm.nb	JAK-STAT	NM_016584.2:411
IL24-mRNA	0.626	1.13	-1.58	2.83	1.54	0.334	7.12	0.589	0.726	lm.nb	JAK-STAT	NM_181339.1:1016
XRCC4-mRNA	0.342	0.634	-0.901	1.59	1.27	0.535	3	0.601	0.737	lm.nb	DNARepair	NM_003401.3:772
GADD45B-mRNA	0.406	0.76	-1.08	1.89	1.32	0.472	3.72	0.604	0.739	lm.nb	CC.PLS.Apop, MAPK	NM_015675.2:365
MAP2K4-mRNA	-0.261	0.5	-1.24	0.718	0.834	0.423	1.65	0.612	0.745	lm.nb	MAPK	NM_003010.2:2830
PIK3CA-mRNA	0.443	0.873	-1.27	2.15	1.36	0.415	4.45	0.622	0.754	lm.nb	CC.PLS.Apop, Driver Gene, JAK-STAT, PI3K, RAS	NM_006218.2:2445
ARID2-mRNA	0.462	0.933	-1.37	2.29	1.38	0.388	4.89	0.63	0.762	lm.nb	Driver Gene	NM_152641.2:3355
EGFR-mRNA	-0.548	1.13	-2.77	1.67	0.684	0.147	3.18	0.639	0.769	Wald	Driver Gene, MAPK, Neuroblastoma-Mes, PI3K, RAS	NM_201282.1:360
SYK-mRNA	0.29	0.61	-0.905	1.49	1.22	0.534	2.8	0.643	0.77	lm.nb	PI3K	NM_003177.3:1685
CSF3R-mRNA	0.302	0.636	-0.944	1.55	1.23	0.52	2.92	0.644	0.77	lm.nb	JAK-STAT, PI3K	NM_156038.2:90
MAML2-mRNA	0.395	0.916	-1.4	2.19	1.32	0.379	4.56	0.674	0.803	lm.nb	Neuroblastoma-Mes, Notch	NM_032427.1:4125
SIN3A-mRNA	-0.144	0.355	-0.841	0.552	0.905	0.558	1.47	0.692	0.822	lm.nb	TXmisReg	NM_015477.1:1605
TGFBR2-mRNA	-0.196	0.495	-1.17	0.773	0.873	0.446	1.71	0.699	0.824	lm.nb	MAPK, Neuroblastoma-Mes, TGF-B, TXmisReg	NM_001024847.1:1760
HHEX-mRNA	0.221	0.561	-0.877	1.32	1.17	0.544	2.5	0.7	0.824	lm.nb	TXmisReg	NM_002729.4:1479
BNIP3-mRNA	0.395	1	-1.57	2.36	1.32	0.336	5.14	0.702	0.824	Wald	ChromMod	NM_004052.2:325
SHC1-mRNA	0.426	1.11	-1.75	2.6	1.34	0.297	6.08	0.709	0.827	lm.nb	Neuroblastoma-Mes, RAS	NM_183001.4:3355
PPP3R1-mRNA	0.109	0.285	-0.45	0.668	1.08	0.732	1.59	0.71	0.827	lm.nb	CC.PLS.Apop, MAPK, Wnt	NM_000945.3:2385
IL6R-mRNA	0.178	0.477	-0.756	1.11	1.13	0.592	2.16	0.715	0.831	lm.nb	JAK-STAT, PI3K	NM_000565.2:993
PIM1-mRNA	-0.164	0.454	-1.05	0.726	0.892	0.481	1.65	0.724	0.838	lm.nb	JAK-STAT	NM_002648.2:1630
SP1-mRNA	0.325	0.909	-1.46	2.11	1.25	0.364	4.31	0.727	0.839	loglinear	TGF-B, TXmisReg	NM_003109.1:5970
CDC14A-mRNA	0.292	0.837	-1.35	1.93	1.22	0.393	3.82	0.733	0.841	lm.nb	CC.PLS.Apop	NM_033313.2:1400
STAT4-mRNA	-0.34	0.974	-2.25	1.57	0.79	0.211	2.97	0.734	0.841	Wald	JAK-STAT	NM_003151.2:789
MTOR-mRNA	0.303	0.881	-1.42	2.03	1.23	0.373	4.09	0.737	0.841	lm.nb	PI3K	NM_004958.2:5095
NFE2L2-mRNA	0.161	0.487	-0.793	1.12	1.12	0.577	2.17	0.747	0.847	lm.nb	Driver Gene	NM_006164.3:995
CASZ1-mRNA	-0.296	0.9	-2.06	1.47	0.814	0.24	2.76	0.748	0.847	lm.nb		NM_001079843.2:1820
GZMB-mRNA	-0.302	0.976	-2.21	1.61	0.811	0.215	3.06	0.763	0.861	lm.nb	TXmisReg	NM_004131.3:540
BID-mRNA	0.181	0.604	-1	1.37	1.13	0.499	2.58	0.77	0.866	lm.nb	CC.PLS.Apop	NM_197966.1:2095
IL1B-mRNA	0.171	0.604	-1.01	1.35	1.13	0.496	2.56	0.782	0.876	lm.nb	CC.PLS.Apop, MAPK	NM_000576.2:840
IL2RB-mRNA	0.261	0.93	-1.56	2.08	1.2	0.339	4.24	0.784	0.876	lm.nb	JAK-STAT, PI3K, TXmisReg	NM_000878.2:1980
HDAC11-mRNA	0.336	1.26	-2.13	2.8	1.26	0.228	6.98	0.794	0.885	lm.nb	ChromMod	NM_024827.3:2601
RAD21-mRNA	0.111	0.43	-0.732	0.954	1.08	0.602	1.94	0.801	0.889	lm.nb	CC.PLS.Apop	NM_006265.2:1080
ERCC2-mRNA	-0.245	0.993	-2.19	1.7	0.844	0.219	3.25	0.81	0.896	Wald	DNARepair	NM_000400.2:240
PRKACA-mRNA	0.118	0.514	-0.889	1.13	1.09	0.54	2.18	0.822	0.904	lm.nb	CC.PLS.Apop, HH, MAPK, RAS, Wnt	NM_002730.3:400
BAP1-mRNA	-0.224	0.977	-2.14	1.69	0.856	0.227	3.23	0.823	0.904	lm.nb	Driver Gene	NM_004656.2:240
SKP1-mRNA	0.0935	0.42	-0.73	0.917	1.07	0.603	1.89	0.828	0.906	lm.nb	CC.PLS.Apop, TGF-B, Wnt	NM_170679.2:630
AKT1-mRNA	0.191	0.921	-1.61	2	1.14	0.327	3.99	0.84	0.916	lm.nb	CC.PLS.Apop, Driver Gene, JAK-STAT, MAPK, PI3K, RAS	NM_005163.2:1772
MAPK1-mRNA	0.109	0.614	-1.09	1.31	1.08	0.469	2.48	0.863	0.938	lm.nb	MAPK, PI3K, RAS, TGF-B	NM_138957.2:430
RFC4-mRNA	0.118	0.695	-1.24	1.48	1.09	0.422	2.79	0.868	0.941	lm.nb	DNARepair, Neuroblastoma-Adr	NM_181573.2:1035
RASGRP2-mRNA	-0.146	0.887	-1.88	1.59	0.904	0.271	3.02	0.873	0.942	lm.nb	MAPK, RAS	NM_001098670.1:1978
CYLD-mRNA	0.0479	0.307	-0.553	0.649	1.03	0.681	1.57	0.879	0.946	lm.nb	Driver Gene	NM_015247.1:2890
POLB-mRNA	-0.0957	0.697	-1.46	1.27	0.936	0.363	2.41	0.893	0.952	lm.nb	DNARepair, Neuroblastoma-Adr	NM_002690.1:145
TP53-mRNA	-0.0952	0.769	-1.6	1.41	0.936	0.329	2.66	0.904	0.952	lm.nb	CC.PLS.Apop, Driver Gene, MAPK, PI3K, TXmisReg, Wnt	NM_000546.2:1330
B2M-mRNA	0.161	1.3	-2.39	2.72	1.12	0.19	6.57	0.904	0.952	loglinear	Driver Gene, Neuroblastoma-Mes	NM_004048.2:25
RPS6KA5-mRNA	0.0906	0.738	-1.36	1.54	1.06	0.391	2.9	0.904	0.952	lm.nb	ChromMod, MAPK	NM_004755.2:855
RASGRP1-mRNA	0.106	0.864	-1.59	1.8	1.08	0.333	3.48	0.905	0.952	lm.nb	MAPK, RAS	NM_005739.3:365
RAF1-mRNA	0.0918	0.781	-1.44	1.62	1.07	0.369	3.08	0.909	0.952	lm.nb	MAPK, PI3K, RAS	NM_002880.2:1990
ITGB7-mRNA	-0.0823	0.71	-1.47	1.31	0.945	0.36	2.48	0.91	0.952	lm.nb	PI3K, TXmisReg	NM_000889.1:1278
PIK3CD-mRNA	-0.0603	0.521	-1.08	0.96	0.959	0.473	1.95	0.91	0.952	lm.nb	CC.PLS.Apop, JAK-STAT, PI3K, RAS	NM_005026.3:95
CCND2-mRNA	0.0942	0.821	-1.51	1.7	1.07	0.35	3.25	0.911	0.952	lm.nb	CC.PLS.Apop, JAK-STAT, PI3K, TXmisReg, Wnt	NM_001759.2:5825
MYD88-mRNA	0.0432	0.4	-0.741	0.828	1.03	0.598	1.78	0.916	0.954	lm.nb	CC.PLS.Apop, Driver Gene	NM_002468.3:2145
STAG2-mRNA	-0.05	0.476	-0.983	0.883	0.966	0.506	1.84	0.918	0.954	lm.nb	CC.PLS.Apop, Driver Gene	NM_001042749.1:4040
STAT3-mRNA	-0.0558	0.658	-1.35	1.23	0.962	0.393	2.35	0.934	0.967	lm.nb	JAK-STAT, Neuroblastoma-Mes	NM_139276.2:4535
FASLG-mRNA	0.125	1.58	-2.97	3.22	1.09	0.128	9.29	0.938	0.968	Wald	CC.PLS.Apop, MAPK, PI3K, RAS	NM_000639.1:625
MCM5-mRNA	-0.0545	0.872	-1.76	1.65	0.963	0.294	3.15	0.951	0.976	lm.nb	CC.PLS.Apop	NM_006739.3:1580
MED12-mRNA	0.0733	1.3	-2.48	2.63	1.05	0.179	6.18	0.956	0.976	loglinear	Driver Gene	NM_005120.2:375
RHOA-mRNA	0.0209	0.39	-0.744	0.786	1.01	0.597	1.72	0.958	0.976	lm.nb	RAS, TGF-B, Wnt	NM_001664.2:1230
FANCE-mRNA	-0.0433	0.89	-1.79	1.7	0.97	0.29	3.25	0.962	0.976	Wald	DNARepair	NM_021922.2:1275
U2AF1-mRNA	0.0129	0.272	-0.521	0.547	1.01	0.697	1.46	0.963	0.976	lm.nb	Driver Gene	NM_001025203.1:400
IKBKB-mRNA	0.0406	0.899	-1.72	1.8	1.03	0.303	3.49	0.965	0.976	lm.nb	CC.PLS.Apop, MAPK, PI3K, RAS	NM_001556.1:1995
HSPA1A-mRNA	-0.0389	0.917	-1.84	1.76	0.973	0.28	3.38	0.967	0.976	lm.nb	MAPK	NM_005345.5:98
HDAC4-mRNA	-0.0192	0.711	-1.41	1.37	0.987	0.376	2.59	0.979	0.985	lm.nb	ChromMod	NM_006037.3:6965
ALKBH3-mRNA	-0.0145	0.865	-1.71	1.68	0.99	0.306	3.2	0.987	0.99	lm.nb	DNARepair	NM_139178.3:690
TNFRSF10C-mRNA	-0.0025	0.577	-1.13	1.13	0.998	0.456	2.19	0.997	0.997	lm.nb	CC.PLS.Apop	NM_003841.2:5

## Sheet: Pathway 8
	Log2 foldchange	Std Error (log2)	Lower CL (log2)	Upper CL (log2)	Linear foldchange	Lower CL (linear)	Upper CL (linear)	P-value	Benjamini-Hochberg p-adj.value	method	Gene.sets	probe.ID
KMT2D-mRNA	1.38	0.436	0.521	2.23	2.59	1.44	4.69	0.00914	0.798	lm.nb	Driver Gene	NM_003482.3:6070
SOS2-mRNA	1.15	0.364	0.435	1.86	2.22	1.35	3.64	0.00916	0.798	lm.nb	JAK-STAT, MAPK, PI3K, RAS	NM_006939.2:3845
CIC-mRNA	0.932	0.306	0.332	1.53	1.91	1.26	2.89	0.0111	0.798	lm.nb	Driver Gene	NM_015125.3:1290
AKT2-mRNA	1.33	0.48	0.387	2.27	2.51	1.31	4.81	0.0184	0.798	lm.nb	CC.PLS.Apop, JAK-STAT, MAPK, PI3K, RAS	NM_001626.2:1450
AXIN1-mRNA	1.89	0.705	0.509	3.27	3.71	1.42	9.67	0.0214	0.798	lm.nb	Driver Gene, Wnt	NM_181050.1:135
KLF4-mRNA	1.98	0.75	0.507	3.45	3.94	1.42	10.9	0.0232	0.798	lm.nb	Driver Gene, Neuroblastoma-Mes	NM_004235.4:1980
B2M-mRNA	2.76	1.09	0.622	4.9	6.79	1.54	30	0.028	0.798	lm.nb	Driver Gene, Neuroblastoma-Mes	NM_004048.2:25
RB1-mRNA	0.667	0.268	0.141	1.19	1.59	1.1	2.29	0.0302	0.798	lm.nb	CC.PLS.Apop, Driver Gene	NM_000321.1:2110
JAK3-mRNA	0.845	0.344	0.171	1.52	1.8	1.13	2.86	0.0319	0.798	lm.nb	Driver Gene, JAK-STAT, PI3K	NM_000215.2:1715
NFKBIA-mRNA	1.97	0.804	0.395	3.55	3.92	1.31	11.7	0.0322	0.798	lm.nb	CC.PLS.Apop	NM_020529.1:945
TNFAIP3-mRNA	0.746	0.311	0.136	1.36	1.68	1.1	2.56	0.0353	0.798	lm.nb	Driver Gene	NM_006290.2:260
MAP3K1-mRNA	0.76	0.32	0.133	1.39	1.69	1.1	2.61	0.0367	0.798	lm.nb	Driver Gene, MAPK	NM_005921.1:2525
EP300-mRNA	0.71	0.301	0.119	1.3	1.64	1.09	2.46	0.0381	0.798	lm.nb	CC.PLS.Apop, Driver Gene, JAK-STAT, Notch, TGF-B, Wnt	NM_001429.2:715
MMP9-mRNA	2.37	1.03	0.362	4.39	5.18	1.28	20.9	0.0411	0.798	lm.nb	TXmisReg	NM_004994.2:1530
SOCS3-mRNA	2.34	1.02	0.344	4.33	5.05	1.27	20.1	0.0421	0.798	lm.nb	JAK-STAT	NM_003955.3:1870
IL8-mRNA	3.55	1.56	0.502	6.6	11.7	1.42	97	0.0433	0.798	loglinear	TXmisReg	NM_000584.2:25
ARID1A-mRNA	0.876	0.395	0.102	1.65	1.83	1.07	3.14	0.0484	0.798	lm.nb	ChromMod, Driver Gene	NM_006015.4:5495
NFKBIZ-mRNA	1.39	0.63	0.159	2.63	2.63	1.12	6.18	0.049	0.798	lm.nb	TXmisReg	NM_001005474.1:2030
TET2-mRNA	0.617	0.285	0.0591	1.17	1.53	1.04	2.26	0.053	0.798	lm.nb	Driver Gene	NM_001127208.2:2882
IL11RA-mRNA	2.13	0.995	0.178	4.08	4.37	1.13	16.9	0.0557	0.798	lm.nb	JAK-STAT	NM_147162.1:400
PTEN-mRNA	0.686	0.322	0.0558	1.32	1.61	1.04	2.49	0.0562	0.798	lm.nb	Driver Gene, PI3K	NM_000314.3:1675
ITGA2-mRNA	3.52	1.63	0.322	6.72	11.5	1.25	105	0.0563	0.798	Wald	PI3K	NM_002203.2:475
IGF1R-mRNA	1.56	0.732	0.124	2.99	2.95	1.09	7.96	0.0566	0.798	lm.nb	PI3K, RAS, TXmisReg	NM_000875.2:455
HMGA1-mRNA	1.36	0.661	0.0674	2.66	2.57	1.05	6.32	0.0637	0.8	lm.nb	ChromMod, Neuroblastoma-Adr	NM_145904.1:871
MYB-mRNA	-1.9	0.94	-3.74	-0.0586	0.268	0.0747	0.96	0.0681	0.8	lm.nb	PI3K	NM_005375.2:3145
MAP2K6-mRNA	0.975	0.483	0.0279	1.92	1.97	1.02	3.79	0.0687	0.8	lm.nb	MAPK	NM_002758.3:555
STK11-mRNA	0.98	0.488	0.024	1.94	1.97	1.02	3.83	0.0697	0.8	lm.nb	Driver Gene, PI3K	NM_000455.4:2060
TNFRSF10B-mRNA	1.59	0.8	0.0231	3.16	3.01	1.02	8.94	0.0722	0.8	lm.nb	CC.PLS.Apop	NM_003842.3:565
PLCG2-mRNA	0.514	0.262	0.00119	1.03	1.43	1	2.04	0.0752	0.8	lm.nb	RAS	NM_002661.2:525
JAK2-mRNA	1.42	0.725	0.00127	2.84	2.68	1	7.18	0.0756	0.8	lm.nb	Driver Gene, JAK-STAT, PI3K	NM_004972.2:455
MGMT-mRNA	1.25	0.64	-0.00891	2.5	2.37	0.994	5.66	0.0776	0.8	lm.nb	DNARepair	NM_002412.3:323
PRKX-mRNA	-1.53	0.791	-3.08	0.019	0.346	0.118	1.01	0.079	0.8	lm.nb	CC.PLS.Apop, HH, MAPK, RAS, Wnt	NM_005044.1:2590
CASP10-mRNA	-1.82	0.952	-3.69	0.0439	0.283	0.0775	1.03	0.082	0.805	lm.nb	CC.PLS.Apop	NM_032977.3:20
MLLT4-mRNA	1.58	0.853	-0.0905	3.25	2.99	0.939	9.54	0.0907	0.865	lm.nb	RAS	NM_005936.2:1560
WHSC1L1-mRNA	1.57	0.872	-0.138	3.28	2.97	0.909	9.71	0.099	0.883	lm.nb	ChromMod	NM_017778.2:485
ZBTB16-mRNA	1.13	0.626	-0.1	2.35	2.18	0.933	5.11	0.0993	0.883	lm.nb	TXmisReg	NM_006006.4:1585
MPO-mRNA	-2.06	1.15	-4.31	0.194	0.241	0.0506	1.14	0.101	0.883	lm.nb	TXmisReg	NM_000250.1:545
CD14-mRNA	0.854	0.49	-0.106	1.81	1.81	0.929	3.52	0.109	0.923	lm.nb	MAPK, TXmisReg	NM_000591.2:885
NF1-mRNA	1.27	0.745	-0.185	2.73	2.42	0.879	6.65	0.115	0.923	lm.nb	Driver Gene, MAPK, RAS	NM_000267.2:1035
SETD2-mRNA	1.25	0.729	-0.183	2.68	2.37	0.881	6.39	0.115	0.923	lm.nb	Driver Gene	NM_014159.6:6160
EIF4EBP1-mRNA	1.34	0.792	-0.207	2.9	2.54	0.866	7.45	0.118	0.923	lm.nb	PI3K	NM_004095.3:363
HDAC2-mRNA	0.822	0.502	-0.161	1.8	1.77	0.894	3.49	0.13	0.923	lm.nb	CC.PLS.Apop, ChromMod, Notch, TXmisReg	NM_001527.1:930
CSF3R-mRNA	0.837	0.512	-0.167	1.84	1.79	0.891	3.58	0.131	0.923	lm.nb	JAK-STAT, PI3K	NM_156038.2:90
TNFSF10-mRNA	1.03	0.635	-0.21	2.28	2.05	0.864	4.85	0.132	0.923	lm.nb	CC.PLS.Apop	NM_003810.2:115
CASP9-mRNA	-1.68	1.04	-3.71	0.355	0.312	0.0764	1.28	0.134	0.923	lm.nb	CC.PLS.Apop, PI3K	NM_001229.2:1805
NCOR1-mRNA	0.625	0.392	-0.143	1.39	1.54	0.906	2.63	0.139	0.923	lm.nb	Driver Gene, TXmisReg	NM_006311.3:1390
HDAC10-mRNA	1.04	0.66	-0.25	2.34	2.06	0.841	5.05	0.142	0.923	lm.nb	ChromMod	NM_032019.5:932
MAPK8-mRNA	0.847	0.538	-0.208	1.9	1.8	0.866	3.74	0.144	0.923	lm.nb	MAPK, Neuroblastoma-Adr, RAS, Wnt	NM_002750.2:945
FOS-mRNA	0.98	0.624	-0.244	2.2	1.97	0.845	4.6	0.145	0.923	lm.nb	MAPK	NM_005252.2:1475
NBN-mRNA	0.707	0.452	-0.18	1.59	1.63	0.883	3.02	0.147	0.923	lm.nb	DNARepair	NM_001024688.1:1105
IL6R-mRNA	0.588	0.385	-0.166	1.34	1.5	0.891	2.54	0.154	0.923	lm.nb	JAK-STAT, PI3K	NM_000565.2:993
IL5RA-mRNA	-1.79	1.17	-4.09	0.507	0.289	0.0587	1.42	0.155	0.923	lm.nb	JAK-STAT	NM_000564.3:210
IKBKG-mRNA	1.06	0.698	-0.313	2.42	2.08	0.805	5.37	0.159	0.923	lm.nb	CC.PLS.Apop, MAPK, PI3K, RAS	NM_003639.2:470
SRSF2-mRNA	0.844	0.56	-0.252	1.94	1.8	0.84	3.84	0.159	0.923	lm.nb	Driver Gene	NM_003016.3:312
NOTCH2-mRNA	1.35	0.896	-0.41	3.1	2.54	0.753	8.58	0.161	0.923	lm.nb	Driver Gene, Neuroblastoma-Mes, Notch	NM_024408.3:2842
PIK3CG-mRNA	0.486	0.329	-0.159	1.13	1.4	0.896	2.19	0.168	0.923	lm.nb	CC.PLS.Apop, JAK-STAT, PI3K, RAS	NM_002649.2:2125
TLR2-mRNA	0.763	0.519	-0.255	1.78	1.7	0.838	3.44	0.17	0.923	lm.nb	PI3K	NM_003264.3:180
KIF1B-mRNA	0.912	0.622	-0.306	2.13	1.88	0.809	4.38	0.17	0.923	lm.nb		NM_183416.3:415
JUN-mRNA	1.64	1.12	-0.555	3.82	3.11	0.681	14.2	0.171	0.923	lm.nb	MAPK, Wnt	NM_002228.3:140
PRKCB-mRNA	1	0.691	-0.353	2.36	2	0.783	5.12	0.175	0.923	lm.nb	MAPK, RAS, Wnt	NM_212535.1:1750
RUNX1-mRNA	0.956	0.667	-0.351	2.26	1.94	0.784	4.8	0.18	0.923	lm.nb	Driver Gene, TXmisReg	NM_001754.4:635
CTNNB1-mRNA	1.44	1	-0.532	3.41	2.71	0.692	10.6	0.18	0.923	lm.nb	Driver Gene, Wnt	NM_001904.3:2265
EZH2-mRNA	1.03	0.721	-0.382	2.44	2.04	0.767	5.44	0.18	0.923	lm.nb	Driver Gene	NM_004456.3:190
NFKB1-mRNA	0.954	0.67	-0.359	2.27	1.94	0.78	4.82	0.182	0.923	lm.nb	CC.PLS.Apop, MAPK, PI3K, RAS, TXmisReg	NM_003998.2:1675
EGF-mRNA	-1.07	0.756	-2.55	0.416	0.478	0.171	1.33	0.186	0.927	lm.nb	MAPK, PI3K, RAS	NM_001963.3:3930
TSC1-mRNA	0.94	0.683	-0.398	2.28	1.92	0.759	4.85	0.196	0.927	lm.nb	Driver Gene, PI3K	NM_000368.3:100
PDGFA-mRNA	-1.17	0.853	-2.84	0.502	0.445	0.14	1.42	0.198	0.927	lm.nb	MAPK, PI3K, RAS, TXmisReg	NM_002607.5:2460
KMT2C-mRNA	0.703	0.514	-0.304	1.71	1.63	0.81	3.27	0.198	0.927	lm.nb	Driver Gene	NM_170606.2:12505
H3F3C-mRNA	-0.464	0.348	-1.15	0.217	0.725	0.452	1.16	0.209	0.927	lm.nb	TXmisReg	NM_001013699.2:829
PML-mRNA	0.643	0.488	-0.313	1.6	1.56	0.805	3.03	0.214	0.927	lm.nb	TXmisReg	NM_002675.3:281
E2F1-mRNA	1.22	0.937	-0.615	3.06	2.33	0.653	8.34	0.219	0.927	lm.nb	CC.PLS.Apop	NM_005225.1:935
RPS6KA5-mRNA	0.788	0.605	-0.398	1.97	1.73	0.759	3.93	0.219	0.927	lm.nb	ChromMod, MAPK	NM_004755.2:855
POLD4-mRNA	0.689	0.529	-0.348	1.73	1.61	0.786	3.31	0.219	0.927	lm.nb	DNARepair	NM_021173.2:470
HDAC6-mRNA	-1.02	0.784	-2.56	0.512	0.492	0.169	1.43	0.221	0.927	Wald	ChromMod	NM_006044.2:536
MDM2-mRNA	1.03	0.798	-0.539	2.59	2.04	0.688	6.02	0.225	0.927	lm.nb	CC.PLS.Apop, PI3K, TXmisReg	NM_006878.2:280
PRKCA-mRNA	-1.28	0.999	-3.24	0.677	0.411	0.106	1.6	0.226	0.927	lm.nb	MAPK, PI3K, RAS, Wnt	NM_002737.2:5560
ETS2-mRNA	0.608	0.486	-0.345	1.56	1.52	0.788	2.95	0.237	0.927	lm.nb	RAS	NM_005239.4:1175
SUV39H2-mRNA	-1.1	0.886	-2.83	0.639	0.467	0.14	1.56	0.241	0.927	lm.nb	ChromMod	NM_024670.3:2035
ID2-mRNA	0.468	0.386	-0.289	1.22	1.38	0.819	2.34	0.251	0.927	lm.nb	TGF-B, TXmisReg	NM_002166.4:505
CREB3L4-mRNA	-1.23	1.01	-3.22	0.758	0.427	0.108	1.69	0.251	0.927	lm.nb	PI3K	NM_130898.2:1505
NOTCH1-mRNA	0.729	0.606	-0.458	1.92	1.66	0.728	3.77	0.254	0.927	lm.nb	Driver Gene, Notch	NM_017617.3:735
TBL1XR1-mRNA	0.456	0.381	-0.291	1.2	1.37	0.817	2.3	0.257	0.927	lm.nb	Wnt	NM_024665.4:915
PIK3R5-mRNA	1.42	1.19	-0.909	3.75	2.67	0.533	13.4	0.257	0.927	loglinear	CC.PLS.Apop, JAK-STAT, PI3K, RAS	NM_001142633.1:3335
MDC1-mRNA	-1.08	0.908	-2.86	0.7	0.473	0.138	1.63	0.259	0.927	lm.nb	DNARepair	NM_014641.2:6719
TLR4-mRNA	1.32	1.11	-0.855	3.49	2.49	0.553	11.2	0.26	0.927	loglinear	PI3K	NM_138554.2:2570
BRAF-mRNA	0.686	0.58	-0.45	1.82	1.61	0.732	3.53	0.262	0.927	lm.nb	Driver Gene, MAPK	NM_004333.3:565
CDC14B-mRNA	-1.35	1.15	-3.6	0.904	0.393	0.0823	1.87	0.265	0.927	lm.nb	CC.PLS.Apop	NM_003671.3:4940
MAP2K2-mRNA	1.06	0.902	-0.709	2.83	2.08	0.612	7.1	0.265	0.927	lm.nb	MAPK, PI3K, RAS	NM_030662.2:1325
JAK1-mRNA	0.627	0.536	-0.424	1.68	1.54	0.745	3.2	0.267	0.927	lm.nb	Driver Gene, JAK-STAT, Neuroblastoma-Mes, PI3K	NM_002227.1:285
ANGPT1-mRNA	-1.32	1.14	-3.55	0.912	0.401	0.0855	1.88	0.271	0.927	lm.nb	PI3K, RAS	NM_001146.3:2080
NUMBL-mRNA	2.33	2.01	-1.61	6.26	5.02	0.328	76.8	0.273	0.927	Wald	Notch	NM_004756.3:591
IL2RB-mRNA	-0.886	0.774	-2.4	0.63	0.541	0.189	1.55	0.276	0.927	lm.nb	JAK-STAT, PI3K, TXmisReg	NM_000878.2:1980
MCM7-mRNA	0.943	0.838	-0.699	2.58	1.92	0.616	6	0.284	0.927	lm.nb	CC.PLS.Apop, Neuroblastoma-Adr	NM_182776.1:1325
MNAT1-mRNA	-1.28	1.14	-3.52	0.957	0.411	0.0869	1.94	0.285	0.927	lm.nb	DNARepair	NM_002431.2:975
RAC2-mRNA	-0.342	0.309	-0.948	0.264	0.789	0.518	1.2	0.293	0.927	lm.nb	MAPK, RAS, Wnt	NM_002872.3:1069
FUT8-mRNA	-0.817	0.748	-2.28	0.65	0.568	0.205	1.57	0.298	0.927	lm.nb	TXmisReg	NM_004480.4:2841
CEBPE-mRNA	-0.88	0.805	-2.46	0.699	0.544	0.182	1.62	0.3	0.927	Wald	TXmisReg	NM_001805.2:1096
CD40-mRNA	-0.974	0.903	-2.74	0.795	0.509	0.149	1.74	0.304	0.927	lm.nb	TXmisReg	NM_001250.4:1265
MAD2L2-mRNA	0.668	0.627	-0.561	1.9	1.59	0.678	3.73	0.309	0.927	lm.nb	CC.PLS.Apop, DNARepair	NM_001127325.1:290
GSK3B-mRNA	0.545	0.513	-0.461	1.55	1.46	0.727	2.93	0.311	0.927	lm.nb	CC.PLS.Apop, HH, PI3K, Wnt	NM_002093.2:925
PRDM1-mRNA	-0.423	0.402	-1.21	0.365	0.746	0.432	1.29	0.315	0.927	lm.nb	Driver Gene	NM_182907.1:310
PIK3R1-mRNA	0.566	0.539	-0.491	1.62	1.48	0.712	3.08	0.317	0.927	lm.nb	CC.PLS.Apop, Driver Gene, JAK-STAT, Neuroblastoma-Adr, PI3K, RAS	NM_181504.2:1105
CASP7-mRNA	0.945	0.902	-0.822	2.71	1.93	0.566	6.55	0.317	0.927	lm.nb	CC.PLS.Apop	NM_001227.3:915
PRKAR2A-mRNA	-0.966	0.936	-2.8	0.868	0.512	0.143	1.83	0.324	0.927	lm.nb	CC.PLS.Apop	NM_004157.2:1590
STAT1-mRNA	1.45	1.43	-1.35	4.24	2.73	0.393	18.9	0.332	0.927	loglinear	JAK-STAT, Neuroblastoma-Mes	NM_007315.2:205
KAT2B-mRNA	0.55	0.553	-0.533	1.63	1.46	0.691	3.1	0.341	0.927	lm.nb	Notch	NM_003884.3:1220
SF3B1-mRNA	0.577	0.587	-0.574	1.73	1.49	0.672	3.31	0.347	0.927	lm.nb	Driver Gene	NM_001005526.1:0
BAIAP3-mRNA	1.42	1.44	-1.4	4.23	2.67	0.378	18.8	0.348	0.927	Wald	TXmisReg	NM_003933.4:1950
TNFRSF10C-mRNA	0.472	0.485	-0.477	1.42	1.39	0.718	2.68	0.351	0.927	lm.nb	CC.PLS.Apop	NM_003841.2:5
GADD45B-mRNA	0.626	0.643	-0.634	1.89	1.54	0.644	3.7	0.351	0.927	lm.nb	CC.PLS.Apop, MAPK	NM_015675.2:365
ITGA6-mRNA	0.987	1.02	-1.01	2.98	1.98	0.498	7.89	0.353	0.927	lm.nb	PI3K	NM_000210.1:3065
PTCH1-mRNA	-1.07	1.11	-3.25	1.11	0.475	0.105	2.15	0.355	0.927	lm.nb	Driver Gene, HH	NM_000264.3:5420
GZMB-mRNA	-0.789	0.823	-2.4	0.823	0.579	0.189	1.77	0.358	0.927	lm.nb	TXmisReg	NM_004131.3:540
CHEK2-mRNA	-1.05	1.09	-3.19	1.1	0.484	0.109	2.14	0.358	0.927	lm.nb	CC.PLS.Apop	NM_007194.3:140
CSF1R-mRNA	0.666	0.696	-0.699	2.03	1.59	0.616	4.09	0.36	0.927	lm.nb	Driver Gene, PI3K, RAS, TXmisReg	NM_005211.2:3775
BCL2-mRNA	0.724	0.76	-0.765	2.21	1.65	0.588	4.63	0.361	0.927	lm.nb	CC.PLS.Apop, Driver Gene, PI3K	NM_000657.2:5
DNMT3A-mRNA	0.739	0.779	-0.789	2.27	1.67	0.579	4.81	0.364	0.927	lm.nb	Driver Gene	NM_022552.3:3835
NFATC1-mRNA	0.754	0.799	-0.812	2.32	1.69	0.57	4.99	0.368	0.927	Wald	MAPK, Wnt	NM_172389.1:1984
IL1RAP-mRNA	0.322	0.346	-0.357	1	1.25	0.781	2	0.373	0.927	lm.nb	CC.PLS.Apop	NM_002182.2:460
PPP2R1A-mRNA	0.325	0.354	-0.369	1.02	1.25	0.774	2.03	0.379	0.927	lm.nb	Driver Gene, PI3K, TGF-B	NM_014225.3:1440
DUSP6-mRNA	0.352	0.384	-0.401	1.1	1.28	0.757	2.15	0.379	0.927	lm.nb	MAPK, Neuroblastoma-Mes, TXmisReg	NM_001946.2:1535
H3F3A-mRNA	-0.421	0.46	-1.32	0.481	0.747	0.4	1.4	0.38	0.927	lm.nb	Driver Gene, TXmisReg	NM_002107.3:190
CDKN1C-mRNA	0.937	1.05	-1.11	2.99	1.91	0.462	7.94	0.39	0.927	lm.nb	CC.PLS.Apop	NM_000076.2:1605
IRAK3-mRNA	0.381	0.426	-0.453	1.22	1.3	0.73	2.32	0.39	0.927	lm.nb	CC.PLS.Apop	NM_007199.1:1735
FUBP1-mRNA	0.494	0.558	-0.6	1.59	1.41	0.66	3	0.395	0.927	lm.nb	Driver Gene	NM_003902.3:820
HDAC1-mRNA	0.406	0.462	-0.5	1.31	1.33	0.707	2.48	0.398	0.927	lm.nb	CC.PLS.Apop, ChromMod, Notch, TXmisReg	NM_004964.2:785
ATRX-mRNA	0.34	0.388	-0.42	1.1	1.27	0.747	2.14	0.399	0.927	lm.nb	Driver Gene	NM_000489.3:139
TRAF7-mRNA	0.561	0.645	-0.702	1.82	1.48	0.615	3.54	0.402	0.927	lm.nb	Driver Gene	NM_032271.2:1105
ARID1B-mRNA	-0.329	0.378	-1.07	0.412	0.796	0.476	1.33	0.403	0.927	lm.nb	Driver Gene	NM_020732.3:6335
FANCF-mRNA	-0.833	0.961	-2.72	1.05	0.561	0.152	2.07	0.405	0.927	lm.nb	DNARepair	NM_022725.2:845
MAP2K4-mRNA	-0.369	0.426	-1.2	0.466	0.774	0.434	1.38	0.405	0.927	lm.nb	MAPK	NM_003010.2:2830
CCND2-mRNA	-0.59	0.692	-1.95	0.767	0.664	0.259	1.7	0.412	0.927	lm.nb	CC.PLS.Apop, JAK-STAT, PI3K, TXmisReg, Wnt	NM_001759.2:5825
THEM4-mRNA	-0.947	1.11	-3.13	1.23	0.519	0.114	2.35	0.413	0.927	lm.nb	PI3K	NM_053055.4:764
DDIT4-mRNA	0.742	0.878	-0.978	2.46	1.67	0.508	5.51	0.416	0.927	lm.nb	PI3K	NM_019058.2:85
PRKACB-mRNA	1.31	1.55	-1.73	4.35	2.48	0.302	20.3	0.418	0.927	Wald	CC.PLS.Apop, HH, MAPK, RAS, Wnt	NM_182948.2:805
PTPN11-mRNA	0.443	0.528	-0.591	1.48	1.36	0.664	2.78	0.419	0.927	lm.nb	Driver Gene, JAK-STAT, RAS	NM_002834.3:1480
SMAD4-mRNA	0.664	0.791	-0.887	2.21	1.58	0.541	4.64	0.419	0.927	lm.nb	CC.PLS.Apop, Driver Gene, TGF-B, Wnt	NM_005359.3:1370
LFNG-mRNA	0.632	0.759	-0.855	2.12	1.55	0.553	4.34	0.422	0.927	lm.nb	Notch	NM_001040168.1:717
RASGRP1-mRNA	0.609	0.734	-0.829	2.05	1.53	0.563	4.13	0.424	0.927	lm.nb	MAPK, RAS	NM_005739.3:365
SPOP-mRNA	-0.884	1.07	-2.97	1.21	0.542	0.127	2.31	0.425	0.927	lm.nb	Driver Gene	NM_001007226.1:2726
GTF2H3-mRNA	0.644	0.779	-0.883	2.17	1.56	0.542	4.5	0.426	0.927	lm.nb	DNARepair	NM_001516.3:70
MLH1-mRNA	0.42	0.513	-0.584	1.43	1.34	0.667	2.69	0.43	0.927	lm.nb	Driver Gene	NM_000249.2:1605
ARID2-mRNA	-0.647	0.794	-2.2	0.909	0.639	0.217	1.88	0.432	0.927	lm.nb	Driver Gene	NM_152641.2:3355
SP1-mRNA	0.403	0.495	-0.567	1.37	1.32	0.675	2.59	0.432	0.927	lm.nb	TGF-B, TXmisReg	NM_003109.1:5970
FAS-mRNA	0.85	1.05	-1.2	2.9	1.8	0.435	7.47	0.433	0.927	loglinear	CC.PLS.Apop, MAPK	NM_152876.1:1740
CCR7-mRNA	0.77	0.951	-1.09	2.63	1.71	0.468	6.21	0.436	0.927	lm.nb	TXmisReg	NM_001838.2:1610
NTHL1-mRNA	0.696	0.866	-1	2.39	1.62	0.499	5.26	0.44	0.927	Wald	DNARepair	NM_002528.5:476
PDGFB-mRNA	-0.861	1.08	-2.98	1.26	0.551	0.127	2.39	0.443	0.927	lm.nb	MAPK, PI3K, RAS	NM_033016.2:1480
TIAM1-mRNA	-0.565	0.712	-1.96	0.83	0.676	0.257	1.78	0.444	0.927	lm.nb	Neuroblastoma-Adr, RAS	NM_003253.2:5620
H2AFX-mRNA	0.51	0.645	-0.754	1.77	1.42	0.593	3.42	0.446	0.927	lm.nb	DNARepair	NM_002105.2:1392
CCND3-mRNA	-0.275	0.35	-0.96	0.411	0.827	0.514	1.33	0.449	0.927	lm.nb	CC.PLS.Apop, JAK-STAT, PI3K, Wnt	NM_001760.2:1215
MAPK3-mRNA	0.491	0.628	-0.74	1.72	1.41	0.599	3.3	0.451	0.927	lm.nb	MAPK, PI3K, RAS, TGF-B	NM_001040056.1:580
ITGB3-mRNA	-0.595	0.77	-2.1	0.914	0.662	0.233	1.88	0.456	0.927	lm.nb	PI3K	NM_000212.2:4485
TNF-mRNA	0.659	0.864	-1.03	2.35	1.58	0.488	5.11	0.462	0.927	lm.nb	CC.PLS.Apop, MAPK, TGF-B	NM_000594.2:1010
ATR-mRNA	-0.737	0.969	-2.64	1.16	0.6	0.161	2.24	0.463	0.927	lm.nb	CC.PLS.Apop	NM_001184.2:565
HGF-mRNA	0.474	0.623	-0.747	1.69	1.39	0.596	3.24	0.463	0.927	lm.nb	PI3K, RAS	NM_000601.4:550
IL3RA-mRNA	0.596	0.783	-0.939	2.13	1.51	0.522	4.38	0.463	0.927	lm.nb	CC.PLS.Apop, JAK-STAT, PI3K	NM_002183.2:745
EPOR-mRNA	-0.57	0.75	-2.04	0.899	0.674	0.243	1.86	0.463	0.927	lm.nb	JAK-STAT, PI3K	NM_000121.2:1295
APH1B-mRNA	-0.751	0.99	-2.69	1.19	0.594	0.155	2.28	0.464	0.927	lm.nb	Notch	NM_001145646.1:2930
AKT3-mRNA	0.735	0.971	-1.17	2.64	1.66	0.445	6.23	0.465	0.927	lm.nb	CC.PLS.Apop, JAK-STAT, MAPK, PI3K, RAS	NM_181690.1:755
GRB2-mRNA	0.211	0.279	-0.337	0.759	1.16	0.792	1.69	0.466	0.927	lm.nb	JAK-STAT, MAPK, PI3K, RAS	NM_002086.4:412
PHF6-mRNA	0.576	0.77	-0.934	2.09	1.49	0.524	4.24	0.47	0.927	lm.nb	Driver Gene	NM_032335.3:85
PIM1-mRNA	-0.289	0.387	-1.05	0.471	0.819	0.484	1.39	0.472	0.927	lm.nb	JAK-STAT	NM_002648.2:1630
CUL1-mRNA	0.525	0.709	-0.864	1.91	1.44	0.549	3.77	0.475	0.927	lm.nb	CC.PLS.Apop, TGF-B, Wnt	NM_003592.2:1487
PPP3CB-mRNA	0.52	0.704	-0.86	1.9	1.43	0.551	3.73	0.476	0.927	lm.nb	CC.PLS.Apop, MAPK, Wnt	NM_001142354.1:1690
MAP3K5-mRNA	0.415	0.575	-0.712	1.54	1.33	0.61	2.91	0.485	0.927	lm.nb	MAPK	NM_005923.3:2415
MAPK9-mRNA	0.593	0.829	-1.03	2.22	1.51	0.489	4.65	0.489	0.927	lm.nb	MAPK, RAS, Wnt	NM_139068.2:365
PRKAR2B-mRNA	-0.649	0.91	-2.43	1.13	0.638	0.185	2.19	0.491	0.927	lm.nb	CC.PLS.Apop	NM_002736.2:1350
CDKN2B-mRNA	-0.65	0.915	-2.44	1.14	0.637	0.184	2.21	0.492	0.927	lm.nb	CC.PLS.Apop, TGF-B	NM_004936.3:1175
MEN1-mRNA	0.56	0.791	-0.991	2.11	1.47	0.503	4.32	0.494	0.927	lm.nb	Driver Gene, TXmisReg	NM_130802.2:2480
SIN3A-mRNA	0.216	0.306	-0.384	0.817	1.16	0.766	1.76	0.495	0.927	lm.nb	TXmisReg	NM_015477.1:1605
MFNG-mRNA	-0.425	0.605	-1.61	0.761	0.745	0.327	1.69	0.497	0.927	lm.nb	Notch	NM_002405.2:1681
GLI1-mRNA	-0.759	1.08	-2.88	1.37	0.591	0.135	2.58	0.498	0.927	lm.nb	HH	NM_005269.1:2885
POLR2J-mRNA	0.574	0.823	-1.04	2.19	1.49	0.487	4.55	0.5	0.927	lm.nb	DNARepair	NM_006234.4:618
ITGB7-mRNA	0.421	0.607	-0.768	1.61	1.34	0.587	3.06	0.502	0.927	lm.nb	PI3K, TXmisReg	NM_000889.1:1278
TCF7L1-mRNA	-0.775	1.12	-2.97	1.42	0.585	0.128	2.68	0.504	0.927	lm.nb	Wnt	NM_031283.1:2215
CCNB1-mRNA	-0.558	0.828	-2.18	1.06	0.679	0.22	2.09	0.514	0.934	lm.nb	CC.PLS.Apop	NM_031966.2:715
POLR2D-mRNA	-0.493	0.733	-1.93	0.944	0.71	0.262	1.92	0.515	0.934	lm.nb	DNARepair	NM_004805.3:1476
PRKACA-mRNA	0.295	0.439	-0.566	1.16	1.23	0.676	2.23	0.516	0.934	lm.nb	CC.PLS.Apop, HH, MAPK, RAS, Wnt	NM_002730.3:400
CDC14A-mRNA	0.475	0.716	-0.929	1.88	1.39	0.525	3.68	0.521	0.938	lm.nb	CC.PLS.Apop	NM_033313.2:1400
AKT1-mRNA	0.513	0.788	-1.03	2.06	1.43	0.489	4.17	0.529	0.946	lm.nb	CC.PLS.Apop, Driver Gene, JAK-STAT, MAPK, PI3K, RAS	NM_005163.2:1772
MCM2-mRNA	-0.737	1.16	-3.01	1.54	0.6	0.124	2.91	0.539	0.947	lm.nb	CC.PLS.Apop, Neuroblastoma-Adr	NM_004526.2:2945
RPS27A-mRNA	-0.316	0.499	-1.29	0.661	0.803	0.408	1.58	0.539	0.947	lm.nb	DNARepair	NM_002954.5:650
HHEX-mRNA	0.302	0.481	-0.642	1.25	1.23	0.641	2.37	0.543	0.947	lm.nb	TXmisReg	NM_002729.4:1479
RASA4-mRNA	-0.689	1.1	-2.85	1.47	0.62	0.139	2.77	0.544	0.947	lm.nb	RAS	NM_001079877.2:5330
PTCRA-mRNA	-0.591	0.951	-2.46	1.27	0.664	0.182	2.42	0.547	0.947	lm.nb	Notch, TXmisReg	NM_138296.2:507
TGFBR2-mRNA	0.264	0.427	-0.572	1.1	1.2	0.673	2.14	0.548	0.947	lm.nb	MAPK, Neuroblastoma-Mes, TGF-B, TXmisReg	NM_001024847.1:1760
MPL-mRNA	0.549	0.89	-1.19	2.29	1.46	0.437	4.9	0.55	0.947	lm.nb	Driver Gene, JAK-STAT	NM_005373.2:895
SHC1-mRNA	0.574	0.956	-1.3	2.45	1.49	0.406	5.45	0.56	0.96	lm.nb	Neuroblastoma-Mes, RAS	NM_183001.4:3355
FBXW7-mRNA	-0.479	0.816	-2.08	1.12	0.717	0.237	2.17	0.569	0.966	lm.nb	Driver Gene	NM_018315.4:1480
SMARCB1-mRNA	0.391	0.684	-0.95	1.73	1.31	0.518	3.32	0.579	0.966	lm.nb	Driver Gene	NM_003073.3:1060
ERCC6-mRNA	0.456	0.814	-1.14	2.05	1.37	0.454	4.14	0.586	0.966	lm.nb	DNARepair	NM_000124.2:3235
NFE2L2-mRNA	0.233	0.418	-0.587	1.05	1.18	0.666	2.08	0.588	0.966	lm.nb	Driver Gene	NM_006164.3:995
SOS1-mRNA	0.436	0.782	-1.1	1.97	1.35	0.468	3.91	0.588	0.966	lm.nb	JAK-STAT, MAPK, PI3K, RAS	NM_005633.2:1635
FEN1-mRNA	-0.499	0.897	-2.26	1.26	0.708	0.209	2.39	0.589	0.966	lm.nb	DNARepair	NM_004111.4:425
BCL2A1-mRNA	0.526	0.954	-1.34	2.4	1.44	0.394	5.26	0.592	0.966	lm.nb	TXmisReg	NM_004049.2:80
CDKN1B-mRNA	0.549	0.995	-1.4	2.5	1.46	0.378	5.65	0.594	0.966	Wald	CC.PLS.Apop, PI3K, TXmisReg	NM_004064.2:365
CREBBP-mRNA	0.277	0.512	-0.726	1.28	1.21	0.604	2.43	0.599	0.966	lm.nb	CC.PLS.Apop, ChromMod, Driver Gene, JAK-STAT, Notch, TGF-B, Wnt	NM_004380.2:8855
CHUK-mRNA	0.304	0.567	-0.809	1.42	1.23	0.571	2.67	0.603	0.966	lm.nb	CC.PLS.Apop, MAPK, PI3K, RAS	NM_001278.3:860
MAP2K1-mRNA	0.364	0.682	-0.973	1.7	1.29	0.509	3.25	0.604	0.966	lm.nb	Driver Gene, MAPK, PI3K, RAS	NM_002755.2:970
RRAS2-mRNA	0.847	1.62	-2.33	4.02	1.8	0.199	16.2	0.611	0.966	loglinear	MAPK, RAS	NM_001102669.2:1785
HSP90B1-mRNA	-0.281	0.541	-1.34	0.779	0.823	0.395	1.72	0.614	0.966	lm.nb	Neuroblastoma-Mes, PI3K	NM_003299.1:160
BAP1-mRNA	-0.432	0.841	-2.08	1.22	0.741	0.236	2.32	0.617	0.966	lm.nb	Driver Gene	NM_004656.2:240
MAML2-mRNA	-0.4	0.787	-1.94	1.14	0.758	0.26	2.21	0.621	0.966	lm.nb	Neuroblastoma-Mes, Notch	NM_032427.1:4125
IDH1-mRNA	0.359	0.715	-1.04	1.76	1.28	0.485	3.39	0.625	0.966	lm.nb	Driver Gene	NM_005896.2:105
VHL-mRNA	-0.359	0.716	-1.76	1.04	0.78	0.295	2.06	0.626	0.966	lm.nb	Driver Gene	NM_000551.2:1280
RAF1-mRNA	0.332	0.671	-0.984	1.65	1.26	0.506	3.13	0.631	0.966	lm.nb	MAPK, PI3K, RAS	NM_002880.2:1990
LAT-mRNA	0.319	0.648	-0.951	1.59	1.25	0.517	3.01	0.632	0.966	lm.nb	RAS	NM_001014987.1:1290
SKP2-mRNA	0.796	1.62	-2.37	3.96	1.74	0.193	15.6	0.633	0.966	Wald	CC.PLS.Apop	NM_005983.2:615
DNMT1-mRNA	0.4	0.819	-1.21	2.01	1.32	0.434	4.02	0.635	0.966	lm.nb	Driver Gene	NM_001379.2:1495
PTTG2-mRNA	-0.511	1.05	-2.57	1.55	0.702	0.168	2.93	0.637	0.966	lm.nb	CC.PLS.Apop	NM_006607.2:5
KDM5C-mRNA	0.308	0.635	-0.937	1.55	1.24	0.522	2.93	0.637	0.966	lm.nb	Driver Gene	NM_004187.2:1170
KRAS-mRNA	-0.172	0.357	-0.873	0.528	0.887	0.546	1.44	0.639	0.966	lm.nb	Driver Gene, MAPK, PI3K, RAS	NM_004985.3:1790
MCM5-mRNA	-0.356	0.749	-1.82	1.11	0.781	0.283	2.16	0.644	0.966	lm.nb	CC.PLS.Apop	NM_006739.3:1580
CDKN1A-mRNA	0.347	0.735	-1.09	1.79	1.27	0.469	3.45	0.646	0.966	lm.nb	CC.PLS.Apop, PI3K, TXmisReg	NM_000389.2:1975
PIK3CA-mRNA	0.347	0.755	-1.13	1.83	1.27	0.456	3.55	0.654	0.966	lm.nb	CC.PLS.Apop, Driver Gene, JAK-STAT, PI3K, RAS	NM_006218.2:2445
NODAL-mRNA	-0.665	1.45	-3.52	2.19	0.631	0.0874	4.55	0.656	0.966	loglinear	TGF-B	NM_018055.3:320
HDAC11-mRNA	-0.495	1.08	-2.62	1.63	0.71	0.163	3.1	0.657	0.966	lm.nb	ChromMod	NM_024827.3:2601
PPP3CA-mRNA	-0.142	0.312	-0.755	0.47	0.906	0.593	1.39	0.658	0.966	lm.nb	CC.PLS.Apop, MAPK, Wnt	NM_000944.4:3920
LIG4-mRNA	-0.392	0.862	-2.08	1.3	0.762	0.236	2.46	0.658	0.966	lm.nb	DNARepair	NM_002312.3:2623
MAP3K12-mRNA	0.502	1.1	-1.66	2.66	1.42	0.316	6.34	0.659	0.966	Wald	ChromMod, MAPK	NM_006301.2:800
DDIT3-mRNA	0.375	0.835	-1.26	2.01	1.3	0.417	4.03	0.662	0.966	lm.nb	MAPK, TXmisReg	NM_004083.4:40
CEBPA-mRNA	0.271	0.611	-0.926	1.47	1.21	0.526	2.77	0.666	0.967	lm.nb	Driver Gene, TXmisReg	NM_004364.2:1320
PIK3CD-mRNA	0.196	0.448	-0.683	1.07	1.15	0.623	2.11	0.671	0.967	lm.nb	CC.PLS.Apop, JAK-STAT, PI3K, RAS	NM_005026.3:95
BARD1-mRNA	-0.302	0.694	-1.66	1.06	0.811	0.316	2.08	0.672	0.967	lm.nb		NM_000465.3:2262
TGFB1-mRNA	0.246	0.572	-0.875	1.37	1.19	0.545	2.58	0.675	0.968	lm.nb	CC.PLS.Apop, MAPK, TGF-B	NM_000660.3:1260
NRAS-mRNA	0.363	0.875	-1.35	2.08	1.29	0.392	4.22	0.687	0.977	lm.nb	Driver Gene, MAPK, PI3K, RAS	NM_002524.3:877
TCF3-mRNA	-0.385	0.956	-2.26	1.49	0.766	0.209	2.81	0.695	0.977	lm.nb	TXmisReg	NM_003200.2:4325
PIK3CB-mRNA	0.262	0.653	-1.02	1.54	1.2	0.494	2.91	0.695	0.977	lm.nb	CC.PLS.Apop, JAK-STAT, PI3K, RAS	NM_006219.1:2945
GNAQ-mRNA	0.177	0.443	-0.691	1.05	1.13	0.619	2.06	0.697	0.977	lm.nb	Driver Gene	NM_002072.2:1100
RBX1-mRNA	0.192	0.484	-0.756	1.14	1.14	0.592	2.2	0.699	0.977	lm.nb	CC.PLS.Apop, TGF-B, Wnt	NM_014248.2:162
CACNB2-mRNA	-0.394	1	-2.36	1.57	0.761	0.195	2.97	0.701	0.977	lm.nb	MAPK	NM_000724.3:2610
RAD21-mRNA	0.144	0.371	-0.583	0.872	1.11	0.667	1.83	0.705	0.977	lm.nb	CC.PLS.Apop	NM_006265.2:1080
PRKDC-mRNA	0.265	0.684	-1.08	1.61	1.2	0.475	3.04	0.706	0.977	lm.nb	CC.PLS.Apop, DNARepair	NM_006904.6:12750
PPP3R1-mRNA	-0.0913	0.247	-0.575	0.392	0.939	0.671	1.31	0.718	0.983	lm.nb	CC.PLS.Apop, MAPK, Wnt	NM_000945.3:2385
ATM-mRNA	0.175	0.474	-0.753	1.1	1.13	0.593	2.15	0.719	0.983	lm.nb	CC.PLS.Apop, DNARepair, Driver Gene, TXmisReg	NM_138292.3:6688
MCM4-mRNA	0.356	0.978	-1.56	2.27	1.28	0.339	4.84	0.722	0.983	lm.nb	CC.PLS.Apop	NM_182746.1:1200
RAD50-mRNA	-0.405	1.13	-2.62	1.81	0.755	0.162	3.52	0.727	0.983	lm.nb	DNARepair	NM_005732.2:5397
IL23A-mRNA	0.337	0.945	-1.51	2.19	1.26	0.35	4.56	0.728	0.983	lm.nb	JAK-STAT	NM_016584.2:411
CASP3-mRNA	0.155	0.443	-0.713	1.02	1.11	0.61	2.03	0.733	0.983	lm.nb	CC.PLS.Apop, MAPK	NM_032991.2:685
SPRY2-mRNA	1.01	2.94	-4.75	6.76	2.01	0.0372	108	0.739	0.983	Wald	JAK-STAT	NM_005842.2:85
APC-mRNA	0.168	0.499	-0.81	1.15	1.12	0.57	2.21	0.743	0.983	lm.nb	Driver Gene, Wnt	NM_000038.3:6850
CAPN2-mRNA	0.165	0.503	-0.821	1.15	1.12	0.566	2.22	0.749	0.983	lm.nb	CC.PLS.Apop, Neuroblastoma-Mes	NM_001748.4:2085
DDB2-mRNA	0.278	0.859	-1.41	1.96	1.21	0.377	3.9	0.752	0.983	lm.nb	DNARepair	NM_000107.1:840
RASGRP2-mRNA	0.244	0.768	-1.26	1.75	1.18	0.417	3.36	0.757	0.983	lm.nb	MAPK, RAS	NM_001098670.1:1978
BCL2L1-mRNA	0.227	0.723	-1.19	1.64	1.17	0.438	3.12	0.76	0.983	lm.nb	CC.PLS.Apop, JAK-STAT, PI3K, RAS, TXmisReg	NM_138578.1:1560
HIST1H3H-mRNA	0.241	0.774	-1.28	1.76	1.18	0.413	3.38	0.761	0.983	lm.nb	TXmisReg	NM_003536.2:355
CD19-mRNA	0.358	1.15	-1.9	2.62	1.28	0.267	6.14	0.762	0.983	lm.nb	PI3K	NM_001770.4:1770
BAX-mRNA	-0.104	0.336	-0.762	0.555	0.931	0.589	1.47	0.763	0.983	lm.nb	CC.PLS.Apop	NM_138761.3:342
HSPA6-mRNA	-0.204	0.664	-1.5	1.1	0.868	0.352	2.14	0.765	0.983	lm.nb	MAPK	NM_002155.3:2018
GADD45A-mRNA	-0.224	0.739	-1.67	1.22	0.856	0.314	2.34	0.767	0.983	lm.nb	CC.PLS.Apop, MAPK	NM_001924.2:865
DTX3-mRNA	-0.27	0.889	-2.01	1.47	0.83	0.248	2.78	0.767	0.983	lm.nb	Notch	NM_178502.2:1620
KDM6A-mRNA	-0.229	0.755	-1.71	1.25	0.853	0.306	2.38	0.768	0.983	lm.nb	Driver Gene, TXmisReg	NM_021140.2:2590
RHOA-mRNA	-0.0994	0.337	-0.76	0.561	0.933	0.591	1.47	0.773	0.983	lm.nb	RAS, TGF-B, Wnt	NM_001664.2:1230
STMN1-mRNA	0.277	0.947	-1.58	2.13	1.21	0.335	4.39	0.775	0.983	lm.nb	MAPK	NM_203401.1:478
PCNA-mRNA	0.223	0.794	-1.33	1.78	1.17	0.397	3.43	0.784	0.983	lm.nb	CC.PLS.Apop, DNARepair	NM_002592.2:280
IL7R-mRNA	-0.205	0.73	-1.63	1.23	0.868	0.322	2.34	0.784	0.983	lm.nb	JAK-STAT, PI3K	NM_002185.2:1610
SPP1-mRNA	-0.305	1.11	-2.48	1.87	0.81	0.179	3.67	0.789	0.983	lm.nb	PI3K	NM_000582.2:760
MTOR-mRNA	0.208	0.762	-1.29	1.7	1.16	0.41	3.25	0.79	0.983	lm.nb	PI3K	NM_004958.2:5095
NSD1-mRNA	-0.229	0.847	-1.89	1.43	0.853	0.27	2.7	0.792	0.983	lm.nb	ChromMod	NM_022455.4:10655
GNAS-mRNA	0.104	0.39	-0.66	0.869	1.07	0.633	1.83	0.794	0.983	lm.nb	Driver Gene	NM_080425.1:1910
BCOR-mRNA	-0.18	0.676	-1.51	1.15	0.883	0.352	2.21	0.795	0.983	lm.nb	Driver Gene	NM_001123383.1:1630
STAT4-mRNA	-0.219	0.858	-1.9	1.46	0.859	0.268	2.75	0.803	0.989	Wald	JAK-STAT	NM_003151.2:789
HDAC4-mRNA	0.155	0.615	-1.05	1.36	1.11	0.483	2.57	0.806	0.989	lm.nb	ChromMod	NM_006037.3:6965
SMC3-mRNA	-0.176	0.726	-1.6	1.25	0.885	0.33	2.37	0.813	0.992	lm.nb	CC.PLS.Apop	NM_005445.3:3525
CDC7-mRNA	0.303	1.3	-2.25	2.86	1.23	0.21	7.26	0.821	0.992	Wald	CC.PLS.Apop	NM_003503.2:805
SMARCA4-mRNA	0.168	0.745	-1.29	1.63	1.12	0.408	3.09	0.826	0.992	lm.nb	Driver Gene	NM_003072.3:5400
BNIP3-mRNA	0.19	0.87	-1.52	1.9	1.14	0.35	3.72	0.831	0.992	Wald	ChromMod	NM_004052.2:325
STAT3-mRNA	-0.121	0.569	-1.24	0.994	0.919	0.424	1.99	0.835	0.992	lm.nb	JAK-STAT, Neuroblastoma-Mes	NM_139276.2:4535
THBS1-mRNA	-0.187	0.892	-1.94	1.56	0.878	0.262	2.95	0.838	0.992	lm.nb	Neuroblastoma-Mes, PI3K, TGF-B	NM_003246.2:3465
MAP3K14-mRNA	0.136	0.678	-1.19	1.46	1.1	0.438	2.76	0.845	0.992	lm.nb	CC.PLS.Apop, MAPK	NM_003954.1:620
MYC-mRNA	0.179	0.898	-1.58	1.94	1.13	0.335	3.83	0.845	0.992	lm.nb	CC.PLS.Apop, JAK-STAT, MAPK, PI3K, TGF-B, TXmisReg, Wnt	NM_002467.3:1610
PBX3-mRNA	-0.131	0.683	-1.47	1.21	0.913	0.361	2.31	0.851	0.992	lm.nb	Neuroblastoma-Adr, TXmisReg	NM_006195.5:2050
HDAC5-mRNA	0.108	0.586	-1.04	1.26	1.08	0.486	2.39	0.857	0.992	lm.nb	ChromMod	NM_005474.4:3160
XRCC4-mRNA	0.0995	0.55	-0.978	1.18	1.07	0.508	2.26	0.86	0.992	lm.nb	DNARepair	NM_003401.3:772
PPP2CB-mRNA	0.139	0.788	-1.41	1.68	1.1	0.377	3.21	0.863	0.992	lm.nb	PI3K, TGF-B	NM_001009552.1:1075
RFC4-mRNA	-0.0986	0.6	-1.27	1.08	0.934	0.413	2.11	0.872	0.992	lm.nb	DNARepair, Neuroblastoma-Adr	NM_181573.2:1035
BMP6-mRNA	0.139	0.884	-1.59	1.87	1.1	0.331	3.66	0.878	0.992	lm.nb	TGF-B	NM_001718.2:1045
ALKBH3-mRNA	0.113	0.749	-1.36	1.58	1.08	0.391	2.99	0.883	0.992	lm.nb	DNARepair	NM_139178.3:690
TP53-mRNA	-0.0966	0.666	-1.4	1.21	0.935	0.378	2.31	0.887	0.992	lm.nb	CC.PLS.Apop, Driver Gene, MAPK, PI3K, TXmisReg, Wnt	NM_000546.2:1330
BID-mRNA	-0.0753	0.524	-1.1	0.952	0.949	0.466	1.93	0.888	0.992	lm.nb	CC.PLS.Apop	NM_197966.1:2095
CREB5-mRNA	0.0516	0.363	-0.66	0.764	1.04	0.633	1.7	0.89	0.992	lm.nb	PI3K	NM_182898.2:1885
STAG2-mRNA	0.0536	0.412	-0.755	0.862	1.04	0.593	1.82	0.899	0.992	lm.nb	CC.PLS.Apop, Driver Gene	NM_001042749.1:4040
CBL-mRNA	0.186	1.5	-2.75	3.12	1.14	0.149	8.71	0.903	0.992	loglinear	Driver Gene, JAK-STAT	NM_005188.2:7485
CDC25B-mRNA	-0.115	0.958	-1.99	1.76	0.923	0.251	3.39	0.906	0.992	lm.nb	CC.PLS.Apop, MAPK	NM_021873.2:3045
LEF1-mRNA	0.0941	0.782	-1.44	1.63	1.07	0.369	3.09	0.906	0.992	lm.nb	Wnt	NM_016269.3:1165
FANCE-mRNA	0.0866	0.768	-1.42	1.59	1.06	0.374	3.01	0.912	0.992	Wald	DNARepair	NM_021922.2:1275
IDH2-mRNA	0.0754	0.674	-1.25	1.4	1.05	0.422	2.63	0.913	0.992	lm.nb	Driver Gene	NM_002168.2:944
ERCC2-mRNA	-0.0946	0.871	-1.8	1.61	0.937	0.287	3.06	0.916	0.992	Wald	DNARepair	NM_000400.2:240
MAPK1-mRNA	0.0568	0.532	-0.985	1.1	1.04	0.505	2.14	0.917	0.992	lm.nb	MAPK, PI3K, RAS, TGF-B	NM_138957.2:430
U2AF1-mRNA	0.0251	0.236	-0.437	0.487	1.02	0.739	1.4	0.917	0.992	lm.nb	Driver Gene	NM_001025203.1:400
SMAD2-mRNA	-0.0814	0.791	-1.63	1.47	0.945	0.323	2.77	0.92	0.992	lm.nb	CC.PLS.Apop, Driver Gene, TGF-B	NM_001003652.1:4500
FASLG-mRNA	-0.131	1.35	-2.77	2.51	0.913	0.146	5.7	0.925	0.992	Wald	CC.PLS.Apop, MAPK, PI3K, RAS	NM_000639.1:625
SKP1-mRNA	0.0345	0.364	-0.68	0.749	1.02	0.624	1.68	0.926	0.992	lm.nb	CC.PLS.Apop, TGF-B, Wnt	NM_170679.2:630
MYD88-mRNA	-0.0324	0.347	-0.712	0.647	0.978	0.61	1.57	0.927	0.992	lm.nb	CC.PLS.Apop, Driver Gene	NM_002468.3:2145
FLT3-mRNA	0.414	4.48	-8.36	9.19	1.33	0.00305	582	0.928	0.992	Wald	Driver Gene, TXmisReg	NM_004119.1:580
LTBP1-mRNA	-0.102	1.11	-2.27	2.06	0.932	0.208	4.18	0.928	0.992	lm.nb	Neuroblastoma-Mes, TGF-B	NM_000627.3:4124
SMAD3-mRNA	0.0853	0.928	-1.73	1.9	1.06	0.301	3.74	0.928	0.992	lm.nb	CC.PLS.Apop, Neuroblastoma-Mes, TGF-B, Wnt	NM_005902.3:4220
ACVR1B-mRNA	-0.0802	0.889	-1.82	1.66	0.946	0.283	3.16	0.93	0.992	lm.nb	Driver Gene, Neuroblastoma-Adr, TGF-B	NM_004302.3:1700
EGFR-mRNA	0.0863	1	-1.88	2.05	1.06	0.272	4.14	0.933	0.992	Wald	Driver Gene, MAPK, Neuroblastoma-Mes, PI3K, RAS	NM_201282.1:360
BRCA1-mRNA	0.0589	0.766	-1.44	1.56	1.04	0.368	2.95	0.94	0.992	lm.nb	DNARepair, Driver Gene, PI3K	NM_007305.2:1275
IL24-mRNA	-0.0744	0.981	-2	1.85	0.95	0.251	3.6	0.941	0.992	lm.nb	JAK-STAT	NM_181339.1:1016
SYK-mRNA	0.0385	0.532	-1	1.08	1.03	0.499	2.11	0.944	0.992	lm.nb	PI3K	NM_003177.3:1685
PBRM1-mRNA	0.0551	0.771	-1.46	1.57	1.04	0.364	2.96	0.944	0.992	lm.nb	Driver Gene	NM_181042.3:6100
TFDP1-mRNA	0.0553	0.846	-1.6	1.71	1.04	0.329	3.28	0.949	0.992	lm.nb	CC.PLS.Apop, TGF-B	NM_007111.4:1826
MAP3K8-mRNA	0.0542	0.829	-1.57	1.68	1.04	0.337	3.2	0.949	0.992	lm.nb	MAPK	NM_005204.2:2050
FOXO4-mRNA	0.0543	0.835	-1.58	1.69	1.04	0.334	3.23	0.949	0.992	lm.nb	RAS	NM_005938.2:35
RAC1-mRNA	0.0444	0.693	-1.31	1.4	1.03	0.402	2.64	0.95	0.992	lm.nb	MAPK, PI3K, RAS, Wnt	NM_198829.1:1250
FLNA-mRNA	-0.0329	0.524	-1.06	0.994	0.977	0.48	1.99	0.951	0.992	lm.nb	MAPK, Neuroblastoma-Mes	NM_001456.3:7335
IKBKB-mRNA	-0.0477	0.778	-1.57	1.48	0.967	0.336	2.78	0.952	0.992	lm.nb	CC.PLS.Apop, MAPK, PI3K, RAS	NM_001556.1:1995
COL4A4-mRNA	-0.0736	1.36	-2.74	2.59	0.95	0.15	6.03	0.958	0.992	loglinear	PI3K	NM_000092.4:8255
WNT6-mRNA	0.0579	1.12	-2.14	2.26	1.04	0.226	4.79	0.96	0.992	lm.nb	HH, Wnt	NM_006522.3:1200
DAXX-mRNA	0.0684	1.39	-2.66	2.79	1.05	0.159	6.93	0.962	0.992	loglinear	Driver Gene, MAPK	NM_001350.3:1875
POLB-mRNA	-0.0297	0.604	-1.21	1.16	0.98	0.431	2.23	0.962	0.992	lm.nb	DNARepair, Neuroblastoma-Adr	NM_002690.1:145
IL1B-mRNA	-0.0226	0.524	-1.05	1.01	0.984	0.483	2.01	0.966	0.994	lm.nb	CC.PLS.Apop, MAPK	NM_000576.2:840
NR4A1-mRNA	0.0245	0.672	-1.29	1.34	1.02	0.408	2.54	0.972	0.996	lm.nb	MAPK, PI3K	NM_173157.1:1575
SOCS2-mRNA	-0.0248	1.02	-2.03	1.98	0.983	0.244	3.95	0.981	1	lm.nb	JAK-STAT	NM_003877.3:1020
CYLD-mRNA	0.00594	0.266	-0.515	0.527	1	0.7	1.44	0.983	1	lm.nb	Driver Gene	NM_015247.1:2890
DTX4-mRNA	0.0185	0.932	-1.81	1.85	1.01	0.285	3.6	0.984	1	lm.nb	Notch	NM_015177.1:4820
MED12-mRNA	-0.0131	1.13	-2.23	2.2	0.991	0.214	4.59	0.991	1	loglinear	Driver Gene	NM_005120.2:375
CDKN2D-mRNA	0.005	0.448	-0.874	0.884	1	0.546	1.85	0.991	1	lm.nb	CC.PLS.Apop	NM_001800.3:870
HSPA1A-mRNA	0.00623	0.794	-1.55	1.56	1	0.341	2.95	0.994	1	lm.nb	MAPK	NM_005345.5:98
UBB-mRNA	-0.00259	0.959	-1.88	1.88	0.998	0.271	3.67	0.998	1	Wald	DNARepair	NM_018955.2:15
CASZ1-mRNA	-1.26e-15	0.784	-1.54	1.54	1	0.345	2.9	1	1	lm.nb		NM_001079843.2:1820

## Sheet: Pathway 9
	Log2 foldchange	Std Error (log2)	Lower CL (log2)	Upper CL (log2)	Linear foldchange	Lower CL (linear)	Upper CL (linear)	P-value	Benjamini-Hochberg p-adj.value	method	Gene.sets	probe.ID
HSPA1A-mRNA	-3.18	1.34	-5.8	-0.558	0.11	0.0179	0.679	0.0367	0.998	lm.nb	MAPK	NM_005345.5:98
PLCG2-mRNA	0.878	0.455	-0.0142	1.77	1.84	0.99	3.41	0.0799	0.998	lm.nb	RAS	NM_002661.2:525
KMT2D-mRNA	1.51	0.88	-0.214	3.24	2.85	0.862	9.42	0.114	0.998	lm.nb	Driver Gene	NM_003482.3:6070
HDAC11-mRNA	-3.22	1.99	-7.12	0.678	0.107	0.0072	1.6	0.134	0.998	lm.nb	ChromMod	NM_024827.3:2601
HDAC10-mRNA	1.71	1.09	-0.438	3.85	3.26	0.738	14.4	0.147	0.998	lm.nb	ChromMod	NM_032019.5:932
SPP1-mRNA	-3.24	2.1	-7.36	0.888	0.106	0.00609	1.85	0.152	0.998	lm.nb	PI3K	NM_000582.2:760
ATM-mRNA	1.2	0.784	-0.331	2.74	2.31	0.795	6.68	0.152	0.998	lm.nb	CC.PLS.Apop, DNARepair, Driver Gene, TXmisReg	NM_138292.3:6688
CDKN1C-mRNA	-2.89	1.97	-6.75	0.962	0.135	0.00929	1.95	0.169	0.998	lm.nb	CC.PLS.Apop	NM_000076.2:1605
NTHL1-mRNA	1.79	1.21	-0.584	4.16	3.46	0.667	17.9	0.17	0.998	Wald	DNARepair	NM_002528.5:476
PIM1-mRNA	-0.989	0.686	-2.33	0.355	0.504	0.198	1.28	0.177	0.998	lm.nb	JAK-STAT	NM_002648.2:1630
EP300-mRNA	0.853	0.593	-0.309	2.02	1.81	0.807	4.04	0.178	0.998	lm.nb	CC.PLS.Apop, Driver Gene, JAK-STAT, Notch, TGF-B, Wnt	NM_001429.2:715
BARD1-mRNA	-1.8	1.28	-4.31	0.705	0.286	0.0504	1.63	0.186	0.998	lm.nb		NM_000465.3:2262
WNT6-mRNA	-2.79	2.01	-6.73	1.15	0.145	0.00944	2.22	0.193	0.998	lm.nb	HH, Wnt	NM_006522.3:1200
MGMT-mRNA	1.57	1.14	-0.676	3.81	2.96	0.626	14	0.198	0.998	lm.nb	DNARepair	NM_002412.3:323
U2AF1-mRNA	0.529	0.399	-0.254	1.31	1.44	0.839	2.48	0.212	0.998	lm.nb	Driver Gene	NM_001025203.1:400
ITGB7-mRNA	1.35	1.04	-0.689	3.38	2.54	0.62	10.4	0.221	0.998	lm.nb	PI3K, TXmisReg	NM_000889.1:1278
SRSF2-mRNA	1.28	1	-0.688	3.24	2.42	0.621	9.47	0.229	0.998	lm.nb	Driver Gene	NM_003016.3:312
CREB5-mRNA	-0.809	0.638	-2.06	0.441	0.571	0.24	1.36	0.231	0.998	lm.nb	PI3K	NM_182898.2:1885
RPS27A-mRNA	1.09	0.866	-0.604	2.79	2.13	0.658	6.91	0.233	0.998	lm.nb	DNARepair	NM_002954.5:650
PPP2R1A-mRNA	0.773	0.619	-0.44	1.99	1.71	0.737	3.96	0.238	0.998	lm.nb	Driver Gene, PI3K, TGF-B	NM_014225.3:1440
EGFR-mRNA	-2.57	2.09	-6.66	1.52	0.168	0.00987	2.86	0.246	0.998	Wald	Driver Gene, MAPK, Neuroblastoma-Mes, PI3K, RAS	NM_201282.1:360
IL11RA-mRNA	2.1	1.81	-1.44	5.65	4.3	0.368	50.2	0.269	0.998	lm.nb	JAK-STAT	NM_147162.1:400
IL23A-mRNA	1.8	1.59	-1.32	4.92	3.49	0.401	30.4	0.281	0.998	lm.nb	JAK-STAT	NM_016584.2:411
HMGA1-mRNA	1.41	1.26	-1.05	3.87	2.66	0.482	14.7	0.286	0.998	lm.nb	ChromMod, Neuroblastoma-Adr	NM_145904.1:871
PDGFB-mRNA	-2.25	2.03	-6.23	1.74	0.211	0.0133	3.33	0.292	0.998	lm.nb	MAPK, PI3K, RAS	NM_033016.2:1480
SOCS2-mRNA	-1.99	1.86	-5.64	1.66	0.252	0.0201	3.15	0.308	0.998	lm.nb	JAK-STAT	NM_003877.3:1020
RASGRP1-mRNA	1.36	1.28	-1.14	3.87	2.57	0.454	14.6	0.309	0.998	lm.nb	MAPK, RAS	NM_005739.3:365
LEF1-mRNA	1.45	1.36	-1.22	4.12	2.74	0.43	17.4	0.309	0.998	lm.nb	Wnt	NM_016269.3:1165
SOCS3-mRNA	-2.17	2.03	-6.16	1.82	0.223	0.014	3.53	0.31	0.998	lm.nb	JAK-STAT	NM_003955.3:1870
BCL2-mRNA	1.43	1.35	-1.23	4.08	2.69	0.428	16.9	0.314	0.998	lm.nb	CC.PLS.Apop, Driver Gene, PI3K	NM_000657.2:5
IL1B-mRNA	-0.968	0.932	-2.8	0.86	0.511	0.144	1.81	0.321	0.998	lm.nb	CC.PLS.Apop, MAPK	NM_000576.2:840
ITGB3-mRNA	-1.45	1.4	-4.2	1.3	0.366	0.0544	2.46	0.323	0.998	lm.nb	PI3K	NM_000212.2:4485
PIK3CA-mRNA	1.35	1.3	-1.21	3.9	2.54	0.433	14.9	0.323	0.998	lm.nb	CC.PLS.Apop, Driver Gene, JAK-STAT, PI3K, RAS	NM_006218.2:2445
SPOP-mRNA	-2.11	2.05	-6.12	1.9	0.232	0.0144	3.73	0.325	0.998	lm.nb	Driver Gene	NM_001007226.1:2726
CCR7-mRNA	1.71	1.69	-1.59	5.02	3.28	0.331	32.5	0.332	0.998	lm.nb	TXmisReg	NM_001838.2:1610
MED12-mRNA	1.07	1.07	-1.02	3.17	2.1	0.492	8.99	0.337	0.998	lm.nb	Driver Gene	NM_005120.2:375
IRAK3-mRNA	-0.782	0.781	-2.31	0.75	0.582	0.201	1.68	0.339	0.998	lm.nb	CC.PLS.Apop	NM_007199.1:1735
RFC4-mRNA	-1.12	1.13	-3.33	1.09	0.459	0.0994	2.12	0.34	0.998	lm.nb	DNARepair, Neuroblastoma-Adr	NM_181573.2:1035
KMT2C-mRNA	0.942	0.95	-0.92	2.8	1.92	0.529	6.99	0.343	0.998	lm.nb	Driver Gene	NM_170606.2:12505
CIC-mRNA	0.643	0.649	-0.63	1.92	1.56	0.646	3.77	0.343	0.998	lm.nb	Driver Gene	NM_015125.3:1290
CTNNB1-mRNA	-1.97	1.99	-5.87	1.93	0.255	0.0171	3.82	0.344	0.998	lm.nb	Driver Gene, Wnt	NM_001904.3:2265
KIF1B-mRNA	-1.17	1.2	-3.51	1.18	0.446	0.0876	2.27	0.351	0.998	lm.nb		NM_183416.3:415
PRDM1-mRNA	0.686	0.726	-0.738	2.11	1.61	0.6	4.32	0.365	0.998	lm.nb	Driver Gene	NM_182907.1:310
EPOR-mRNA	-1.3	1.39	-4.02	1.41	0.406	0.0618	2.66	0.368	0.998	lm.nb	JAK-STAT, PI3K	NM_000121.2:1295
NOTCH2-mRNA	-1.62	1.74	-5.03	1.78	0.324	0.0306	3.43	0.37	0.998	lm.nb	Driver Gene, Neuroblastoma-Mes, Notch	NM_024408.3:2842
IL7R-mRNA	1.2	1.29	-1.33	3.73	2.3	0.398	13.3	0.372	0.998	lm.nb	JAK-STAT, PI3K	NM_002185.2:1610
STK11-mRNA	0.878	0.948	-0.98	2.74	1.84	0.507	6.67	0.374	0.998	lm.nb	Driver Gene, PI3K	NM_000455.4:2060
MAP2K2-mRNA	1.49	1.62	-1.68	4.66	2.81	0.313	25.2	0.376	0.998	lm.nb	MAPK, PI3K, RAS	NM_030662.2:1325
MPL-mRNA	-1.52	1.66	-4.77	1.72	0.348	0.0367	3.3	0.377	0.998	lm.nb	Driver Gene, JAK-STAT	NM_005373.2:895
KDM5C-mRNA	1.02	1.12	-1.17	3.21	2.03	0.446	9.25	0.379	0.998	lm.nb	Driver Gene	NM_004187.2:1170
EGF-mRNA	-1.34	1.48	-4.25	1.57	0.395	0.0525	2.97	0.386	0.998	lm.nb	MAPK, PI3K, RAS	NM_001963.3:3930
MNAT1-mRNA	2.45	2.71	-2.86	7.75	5.45	0.138	216	0.386	0.998	loglinear	DNARepair	NM_002431.2:975
PDGFA-mRNA	-1.47	1.65	-4.7	1.75	0.36	0.0384	3.37	0.39	0.998	lm.nb	MAPK, PI3K, RAS, TXmisReg	NM_002607.5:2460
H3F3C-mRNA	-0.586	0.661	-1.88	0.709	0.666	0.271	1.64	0.394	0.998	lm.nb	TXmisReg	NM_001013699.2:829
CDKN2D-mRNA	-0.709	0.802	-2.28	0.863	0.612	0.206	1.82	0.396	0.998	lm.nb	CC.PLS.Apop	NM_001800.3:870
LFNG-mRNA	1.19	1.37	-1.48	3.87	2.29	0.358	14.6	0.401	0.998	lm.nb	Notch	NM_001040168.1:717
RRAS2-mRNA	2.49	2.9	-3.19	8.17	5.62	0.11	288	0.408	0.998	loglinear	MAPK, RAS	NM_001102669.2:1785
CD19-mRNA	1.74	2.05	-2.27	5.75	3.33	0.207	53.7	0.414	0.998	lm.nb	PI3K	NM_001770.4:1770
MEN1-mRNA	1.2	1.41	-1.57	3.96	2.29	0.338	15.5	0.414	0.998	lm.nb	Driver Gene, TXmisReg	NM_130802.2:2480
PRKAR2B-mRNA	-1.4	1.66	-4.66	1.86	0.378	0.0394	3.62	0.417	0.998	lm.nb	CC.PLS.Apop	NM_002736.2:1350
BAX-mRNA	0.501	0.595	-0.665	1.67	1.42	0.631	3.18	0.418	0.998	lm.nb	CC.PLS.Apop	NM_138761.3:342
LAT-mRNA	0.949	1.15	-1.3	3.2	1.93	0.406	9.19	0.426	0.998	lm.nb	RAS	NM_001014987.1:1290
PPP3R1-mRNA	-0.367	0.445	-1.24	0.505	0.775	0.424	1.42	0.427	0.998	lm.nb	CC.PLS.Apop, MAPK, Wnt	NM_000945.3:2385
RB1-mRNA	0.463	0.562	-0.638	1.56	1.38	0.643	2.96	0.427	0.998	lm.nb	CC.PLS.Apop, Driver Gene	NM_000321.1:2110
BCL2L1-mRNA	-1.08	1.31	-3.65	1.49	0.473	0.0796	2.82	0.429	0.998	lm.nb	CC.PLS.Apop, JAK-STAT, PI3K, RAS, TXmisReg	NM_138578.1:1560
SKP2-mRNA	1.61	1.96	-2.23	5.44	3.05	0.214	43.5	0.43	0.998	Wald	CC.PLS.Apop	NM_005983.2:615
MCM2-mRNA	-1.74	2.14	-5.94	2.47	0.3	0.0163	5.52	0.435	0.998	lm.nb	CC.PLS.Apop, Neuroblastoma-Adr	NM_004526.2:2945
ANGPT1-mRNA	-1.75	2.17	-6	2.51	0.298	0.0156	5.69	0.438	0.998	lm.nb	PI3K, RAS	NM_001146.3:2080
TNFSF10-mRNA	-0.968	1.23	-3.38	1.44	0.511	0.0963	2.71	0.447	0.998	lm.nb	CC.PLS.Apop	NM_003810.2:115
ETS2-mRNA	-0.721	0.92	-2.52	1.08	0.607	0.174	2.12	0.45	0.998	lm.nb	RAS	NM_005239.4:1175
MYD88-mRNA	-0.483	0.622	-1.7	0.736	0.716	0.307	1.67	0.454	0.998	lm.nb	CC.PLS.Apop, Driver Gene	NM_002468.3:2145
NCOR1-mRNA	0.58	0.755	-0.899	2.06	1.5	0.536	4.17	0.458	0.998	lm.nb	Driver Gene, TXmisReg	NM_006311.3:1390
APH1B-mRNA	-1.39	1.85	-5.01	2.23	0.382	0.031	4.69	0.468	0.998	lm.nb	Notch	NM_001145646.1:2930
IDH2-mRNA	0.888	1.19	-1.44	3.22	1.85	0.367	9.33	0.471	0.998	lm.nb	Driver Gene	NM_002168.2:944
MAPK9-mRNA	1.1	1.47	-1.79	3.99	2.14	0.289	15.9	0.471	0.998	lm.nb	MAPK, RAS, Wnt	NM_139068.2:365
MAP3K1-mRNA	0.498	0.669	-0.813	1.81	1.41	0.569	3.51	0.472	0.998	lm.nb	Driver Gene, MAPK	NM_005921.1:2525
MTOR-mRNA	0.993	1.34	-1.63	3.62	1.99	0.323	12.3	0.474	0.998	lm.nb	PI3K	NM_004958.2:5095
RASGRP2-mRNA	1	1.36	-1.66	3.66	2	0.316	12.7	0.477	0.998	lm.nb	MAPK, RAS	NM_001098670.1:1978
GRB2-mRNA	-0.377	0.513	-1.38	0.628	0.77	0.383	1.55	0.477	0.998	lm.nb	JAK-STAT, MAPK, PI3K, RAS	NM_002086.4:412
WHSC1L1-mRNA	1.24	1.68	-2.06	4.54	2.36	0.239	23.2	0.478	0.998	lm.nb	ChromMod	NM_017778.2:485
MMP9-mRNA	-1.52	2.08	-5.59	2.54	0.348	0.0207	5.83	0.478	0.998	lm.nb	TXmisReg	NM_004994.2:1530
STAT3-mRNA	-0.752	1.03	-2.77	1.27	0.594	0.147	2.41	0.48	0.998	lm.nb	JAK-STAT, Neuroblastoma-Mes	NM_139276.2:4535
SIN3A-mRNA	0.396	0.545	-0.673	1.46	1.32	0.627	2.76	0.483	0.998	lm.nb	TXmisReg	NM_015477.1:1605
PHF6-mRNA	0.99	1.37	-1.69	3.67	1.99	0.31	12.7	0.484	0.998	lm.nb	Driver Gene	NM_032335.3:85
EZH2-mRNA	0.957	1.33	-1.64	3.56	1.94	0.32	11.8	0.486	0.998	lm.nb	Driver Gene	NM_004456.3:190
SMAD2-mRNA	-1.04	1.47	-3.92	1.83	0.485	0.066	3.56	0.491	0.998	lm.nb	CC.PLS.Apop, Driver Gene, TGF-B	NM_001003652.1:4500
FANCE-mRNA	1.46	2.05	-2.55	5.47	2.74	0.17	44.2	0.493	0.998	Wald	DNARepair	NM_021922.2:1275
DNMT1-mRNA	1.03	1.46	-1.84	3.9	2.05	0.28	14.9	0.495	0.998	lm.nb	Driver Gene	NM_001379.2:1495
MCM5-mRNA	0.941	1.33	-1.67	3.56	1.92	0.313	11.8	0.495	0.998	lm.nb	CC.PLS.Apop	NM_006739.3:1580
MYB-mRNA	-1.36	1.93	-5.14	2.42	0.389	0.0283	5.36	0.495	0.998	lm.nb	PI3K	NM_005375.2:3145
PBX3-mRNA	-0.874	1.24	-3.31	1.56	0.545	0.101	2.96	0.497	0.998	lm.nb	Neuroblastoma-Adr, TXmisReg	NM_006195.5:2050
NOTCH1-mRNA	0.792	1.13	-1.42	3	1.73	0.374	8.01	0.497	0.998	lm.nb	Driver Gene, Notch	NM_017617.3:735
BAIAP3-mRNA	-1.04	1.47	-3.92	1.85	0.488	0.0661	3.6	0.498	0.998	Wald	TXmisReg	NM_003933.4:1950
RPS6KA5-mRNA	0.786	1.13	-1.43	3	1.72	0.371	8.01	0.501	0.998	lm.nb	ChromMod, MAPK	NM_004755.2:855
IGF1R-mRNA	1.81	2.62	-3.32	6.94	3.5	0.1	122	0.504	0.998	loglinear	PI3K, RAS, TXmisReg	NM_000875.2:455
STAG2-mRNA	0.507	0.735	-0.933	1.95	1.42	0.524	3.86	0.504	0.998	lm.nb	CC.PLS.Apop, Driver Gene	NM_001042749.1:4040
HDAC1-mRNA	0.579	0.844	-1.07	2.23	1.49	0.475	4.7	0.507	0.998	lm.nb	CC.PLS.Apop, ChromMod, Notch, TXmisReg	NM_004964.2:785
IL2RB-mRNA	0.984	1.44	-1.84	3.81	1.98	0.279	14	0.509	0.998	lm.nb	JAK-STAT, PI3K, TXmisReg	NM_000878.2:1980
PIK3CD-mRNA	0.545	0.807	-1.04	2.13	1.46	0.487	4.37	0.513	0.998	lm.nb	CC.PLS.Apop, JAK-STAT, PI3K, RAS	NM_005026.3:95
PTCH1-mRNA	-1.42	2.1	-5.54	2.71	0.375	0.0215	6.55	0.515	0.998	lm.nb	Driver Gene, HH	NM_000264.3:5420
KLF4-mRNA	-1.06	1.58	-4.15	2.03	0.48	0.0564	4.08	0.516	0.998	lm.nb	Driver Gene, Neuroblastoma-Mes	NM_004235.4:1980
CASP10-mRNA	-1.3	1.95	-5.12	2.53	0.407	0.0287	5.77	0.52	0.998	lm.nb	CC.PLS.Apop	NM_032977.3:20
MAP2K4-mRNA	-0.523	0.793	-2.08	1.03	0.696	0.237	2.04	0.523	0.998	lm.nb	MAPK	NM_003010.2:2830
CDKN1A-mRNA	-0.877	1.34	-3.5	1.74	0.544	0.0884	3.35	0.525	0.998	lm.nb	CC.PLS.Apop, PI3K, TXmisReg	NM_000389.2:1975
IKBKB-mRNA	0.898	1.37	-1.79	3.59	1.86	0.289	12	0.526	0.998	lm.nb	CC.PLS.Apop, MAPK, PI3K, RAS	NM_001556.1:1995
TGFB1-mRNA	-0.665	1.04	-2.7	1.37	0.631	0.154	2.59	0.535	0.998	lm.nb	CC.PLS.Apop, MAPK, TGF-B	NM_000660.3:1260
TIAM1-mRNA	-0.845	1.33	-3.45	1.76	0.557	0.0918	3.38	0.537	0.998	lm.nb	Neuroblastoma-Adr, RAS	NM_003253.2:5620
NR4A1-mRNA	-0.767	1.23	-3.17	1.64	0.588	0.111	3.11	0.544	0.998	lm.nb	MAPK, PI3K	NM_173157.1:1575
MAP3K14-mRNA	0.755	1.21	-1.62	3.13	1.69	0.325	8.77	0.546	0.998	lm.nb	CC.PLS.Apop, MAPK	NM_003954.1:620
DTX3-mRNA	-1.04	1.68	-4.32	2.25	0.488	0.0501	4.75	0.549	0.998	lm.nb	Notch	NM_178502.2:1620
DAXX-mRNA	1.54	2.5	-3.35	6.43	2.91	0.098	86.4	0.549	0.998	loglinear	Driver Gene, MAPK	NM_001350.3:1875
ITGA6-mRNA	1.15	1.87	-2.51	4.81	2.22	0.175	28	0.551	0.998	lm.nb	PI3K	NM_000210.1:3065
ARID1A-mRNA	0.492	0.811	-1.1	2.08	1.41	0.467	4.23	0.556	0.998	lm.nb	ChromMod, Driver Gene	NM_006015.4:5495
CCNB1-mRNA	-0.948	1.57	-4.02	2.12	0.519	0.0617	4.36	0.558	0.998	lm.nb	CC.PLS.Apop	NM_031966.2:715
PRKAR2A-mRNA	-1.06	1.77	-4.53	2.4	0.478	0.0434	5.26	0.559	0.998	lm.nb	CC.PLS.Apop	NM_004157.2:1590
GTF2H3-mRNA	0.841	1.4	-1.9	3.58	1.79	0.268	12	0.56	0.998	lm.nb	DNARepair	NM_001516.3:70
CDC14A-mRNA	0.778	1.3	-1.76	3.32	1.71	0.295	9.98	0.561	0.998	lm.nb	CC.PLS.Apop	NM_033313.2:1400
SETD2-mRNA	0.847	1.41	-1.92	3.61	1.8	0.264	12.2	0.561	0.998	lm.nb	Driver Gene	NM_014159.6:6160
THBS1-mRNA	-0.967	1.62	-4.14	2.21	0.512	0.0567	4.61	0.562	0.998	lm.nb	Neuroblastoma-Mes, PI3K, TGF-B	NM_003246.2:3465
NRAS-mRNA	1.6	2.7	-3.7	6.9	3.03	0.0769	119	0.566	0.998	loglinear	Driver Gene, MAPK, PI3K, RAS	NM_002524.3:877
MYC-mRNA	0.949	1.61	-2.2	4.1	1.93	0.217	17.2	0.567	0.998	lm.nb	CC.PLS.Apop, JAK-STAT, MAPK, PI3K, TGF-B, TXmisReg, Wnt	NM_002467.3:1610
DDB2-mRNA	0.901	1.54	-2.11	3.92	1.87	0.231	15.1	0.57	0.998	lm.nb	DNARepair	NM_000107.1:840
AKT3-mRNA	1.03	1.77	-2.43	4.49	2.04	0.185	22.5	0.572	0.998	lm.nb	CC.PLS.Apop, JAK-STAT, MAPK, PI3K, RAS	NM_181690.1:755
NFKB1-mRNA	0.737	1.27	-1.75	3.23	1.67	0.297	9.36	0.574	0.998	lm.nb	CC.PLS.Apop, MAPK, PI3K, RAS, TXmisReg	NM_003998.2:1675
HDAC5-mRNA	-0.611	1.06	-2.69	1.47	0.655	0.155	2.77	0.577	0.998	lm.nb	ChromMod	NM_005474.4:3160
PIK3R1-mRNA	0.558	0.999	-1.4	2.52	1.47	0.379	5.72	0.588	0.998	lm.nb	CC.PLS.Apop, Driver Gene, JAK-STAT, Neuroblastoma-Adr, PI3K, RAS	NM_181504.2:1105
EIF4EBP1-mRNA	0.846	1.52	-2.13	3.82	1.8	0.228	14.2	0.589	0.998	lm.nb	PI3K	NM_004095.3:363
MDM2-mRNA	0.811	1.47	-2.07	3.69	1.75	0.238	12.9	0.592	0.998	lm.nb	CC.PLS.Apop, PI3K, TXmisReg	NM_006878.2:280
KRAS-mRNA	-0.361	0.659	-1.65	0.931	0.779	0.318	1.91	0.595	0.998	lm.nb	Driver Gene, MAPK, PI3K, RAS	NM_004985.3:1790
PPP3CA-mRNA	0.309	0.564	-0.796	1.41	1.24	0.576	2.66	0.595	0.998	lm.nb	CC.PLS.Apop, MAPK, Wnt	NM_000944.4:3920
CACNB2-mRNA	-1	1.85	-4.62	2.62	0.5	0.0406	6.16	0.599	0.998	lm.nb	MAPK	NM_000724.3:2610
CHEK2-mRNA	-1.12	2.07	-5.17	2.94	0.462	0.0278	7.66	0.6	0.998	lm.nb	CC.PLS.Apop	NM_007194.3:140
DUSP6-mRNA	-0.385	0.716	-1.79	1.02	0.766	0.29	2.03	0.601	0.998	lm.nb	MAPK, Neuroblastoma-Mes, TXmisReg	NM_001946.2:1535
CYLD-mRNA	0.257	0.478	-0.679	1.19	1.19	0.624	2.29	0.602	0.998	lm.nb	Driver Gene	NM_015247.1:2890
NBN-mRNA	-0.467	0.884	-2.2	1.27	0.723	0.218	2.41	0.608	0.998	lm.nb	DNARepair	NM_001024688.1:1105
CBL-mRNA	1.42	2.7	-3.87	6.72	2.68	0.0682	105	0.609	0.998	loglinear	Driver Gene, JAK-STAT	NM_005188.2:7485
DDIT3-mRNA	0.79	1.51	-2.17	3.75	1.73	0.222	13.5	0.611	0.998	lm.nb	MAPK, TXmisReg	NM_004083.4:40
MLH1-mRNA	0.475	0.932	-1.35	2.3	1.39	0.392	4.93	0.62	0.998	lm.nb	Driver Gene	NM_000249.2:1605
GNAQ-mRNA	-0.406	0.808	-1.99	1.18	0.755	0.252	2.26	0.625	0.998	lm.nb	Driver Gene	NM_002072.2:1100
HDAC4-mRNA	-0.564	1.13	-2.78	1.65	0.677	0.146	3.14	0.627	0.998	lm.nb	ChromMod	NM_006037.3:6965
NFKBIZ-mRNA	-0.644	1.29	-3.18	1.89	0.64	0.11	3.71	0.628	0.998	lm.nb	TXmisReg	NM_001005474.1:2030
FUBP1-mRNA	0.512	1.03	-1.51	2.53	1.43	0.352	5.78	0.629	0.998	lm.nb	Driver Gene	NM_003902.3:820
PRKCA-mRNA	-0.956	1.93	-4.74	2.82	0.516	0.0375	7.08	0.63	0.998	lm.nb	MAPK, PI3K, RAS, Wnt	NM_002737.2:5560
CASP9-mRNA	-1.02	2.06	-5.06	3.02	0.494	0.03	8.13	0.631	0.998	lm.nb	CC.PLS.Apop, PI3K	NM_001229.2:1805
CDC25B-mRNA	0.851	1.73	-2.54	4.24	1.8	0.172	18.9	0.632	0.998	lm.nb	CC.PLS.Apop, MAPK	NM_021873.2:3045
BAP1-mRNA	0.746	1.52	-2.24	3.73	1.68	0.212	13.3	0.634	0.998	lm.nb	Driver Gene	NM_004656.2:240
FBXW7-mRNA	-0.737	1.53	-3.73	2.26	0.6	0.0752	4.79	0.639	0.998	lm.nb	Driver Gene	NM_018315.4:1480
MFNG-mRNA	0.525	1.11	-1.65	2.7	1.44	0.319	6.48	0.645	0.998	lm.nb	Notch	NM_002405.2:1681
PRKACB-mRNA	0.989	2.09	-3.11	5.09	1.98	0.116	34	0.646	0.998	Wald	CC.PLS.Apop, HH, MAPK, RAS, Wnt	NM_182948.2:805
IL24-mRNA	0.826	1.77	-2.65	4.3	1.77	0.16	19.7	0.65	0.998	lm.nb	JAK-STAT	NM_181339.1:1016
SMAD3-mRNA	0.772	1.67	-2.5	4.05	1.71	0.177	16.5	0.653	0.998	lm.nb	CC.PLS.Apop, Neuroblastoma-Mes, TGF-B, Wnt	NM_005902.3:4220
POLR2D-mRNA	-0.627	1.36	-3.3	2.04	0.647	0.102	4.12	0.654	0.998	lm.nb	DNARepair	NM_004805.3:1476
CASP7-mRNA	-0.778	1.7	-4.11	2.55	0.583	0.0581	5.86	0.656	0.998	lm.nb	CC.PLS.Apop	NM_001227.3:915
GADD45B-mRNA	0.539	1.2	-1.81	2.89	1.45	0.284	7.42	0.662	0.998	lm.nb	CC.PLS.Apop, MAPK	NM_015675.2:365
HSP90B1-mRNA	0.44	0.985	-1.49	2.37	1.36	0.356	5.17	0.664	0.998	lm.nb	Neuroblastoma-Mes, PI3K	NM_003299.1:160
PIK3CG-mRNA	0.285	0.637	-0.965	1.53	1.22	0.512	2.9	0.664	0.998	lm.nb	CC.PLS.Apop, JAK-STAT, PI3K, RAS	NM_002649.2:2125
SKP1-mRNA	0.293	0.659	-1	1.58	1.22	0.5	3	0.666	0.998	lm.nb	CC.PLS.Apop, TGF-B, Wnt	NM_170679.2:630
JAK3-mRNA	0.322	0.736	-1.12	1.76	1.25	0.46	3.4	0.67	0.998	lm.nb	Driver Gene, JAK-STAT, PI3K	NM_000215.2:1715
IL6R-mRNA	0.327	0.75	-1.14	1.8	1.25	0.453	3.48	0.671	0.998	lm.nb	JAK-STAT, PI3K	NM_000565.2:993
NFATC1-mRNA	0.587	1.34	-2.05	3.22	1.5	0.242	9.34	0.672	0.998	Wald	MAPK, Wnt	NM_172389.1:1984
IKBKG-mRNA	0.577	1.35	-2.06	3.21	1.49	0.24	9.28	0.677	0.998	lm.nb	CC.PLS.Apop, MAPK, PI3K, RAS	NM_003639.2:470
ALKBH3-mRNA	-0.594	1.39	-3.31	2.12	0.663	0.101	4.36	0.677	0.998	lm.nb	DNARepair	NM_139178.3:690
FEN1-mRNA	-0.716	1.68	-4.01	2.58	0.609	0.062	5.98	0.678	0.998	lm.nb	DNARepair	NM_004111.4:425
TRAF7-mRNA	0.505	1.19	-1.83	2.84	1.42	0.281	7.17	0.68	0.998	lm.nb	Driver Gene	NM_032271.2:1105
ERCC2-mRNA	-0.699	1.66	-3.96	2.56	0.616	0.0642	5.91	0.683	0.998	Wald	DNARepair	NM_000400.2:240
ZBTB16-mRNA	-0.522	1.25	-2.98	1.93	0.696	0.127	3.82	0.685	0.998	lm.nb	TXmisReg	NM_006006.4:1585
PML-mRNA	-0.39	0.937	-2.23	1.45	0.763	0.214	2.73	0.685	0.998	lm.nb	TXmisReg	NM_002675.3:281
CREBBP-mRNA	-0.392	0.943	-2.24	1.46	0.762	0.212	2.75	0.686	0.998	lm.nb	CC.PLS.Apop, ChromMod, Driver Gene, JAK-STAT, Notch, TGF-B, Wnt	NM_004380.2:8855
HIST1H3H-mRNA	0.58	1.41	-2.18	3.34	1.49	0.221	10.1	0.688	0.998	lm.nb	TXmisReg	NM_003536.2:355
TLR2-mRNA	0.408	1	-1.56	2.37	1.33	0.34	5.18	0.691	0.998	lm.nb	PI3K	NM_003264.3:180
LIG4-mRNA	-0.646	1.59	-3.76	2.46	0.639	0.074	5.52	0.692	0.998	lm.nb	DNARepair	NM_002312.3:2623
CCND3-mRNA	-0.262	0.651	-1.54	1.01	0.834	0.345	2.02	0.695	0.998	lm.nb	CC.PLS.Apop, JAK-STAT, PI3K, Wnt	NM_001760.2:1215
PPP3CB-mRNA	0.509	1.29	-2.03	3.05	1.42	0.245	8.26	0.702	0.998	lm.nb	CC.PLS.Apop, MAPK, Wnt	NM_001142354.1:1690
POLD4-mRNA	0.397	1.01	-1.59	2.39	1.32	0.332	5.23	0.703	0.998	lm.nb	DNARepair	NM_021173.2:470
CDKN2B-mRNA	-0.678	1.74	-4.08	2.73	0.625	0.059	6.63	0.704	0.998	lm.nb	CC.PLS.Apop, TGF-B	NM_004936.3:1175
STMN1-mRNA	-0.67	1.73	-4.07	2.72	0.628	0.0597	6.61	0.706	0.998	lm.nb	MAPK	NM_203401.1:478
CREB3L4-mRNA	-0.751	1.97	-4.61	3.11	0.594	0.0409	8.62	0.71	0.998	lm.nb	PI3K	NM_130898.2:1505
HDAC2-mRNA	0.373	0.983	-1.55	2.3	1.3	0.341	4.92	0.711	0.998	lm.nb	CC.PLS.Apop, ChromMod, Notch, TXmisReg	NM_001527.1:930
HHEX-mRNA	0.334	0.884	-1.4	2.07	1.26	0.379	4.19	0.713	0.998	lm.nb	TXmisReg	NM_002729.4:1479
ID2-mRNA	0.277	0.734	-1.16	1.72	1.21	0.447	3.29	0.713	0.998	lm.nb	TGF-B, TXmisReg	NM_002166.4:505
CEBPE-mRNA	0.556	1.48	-2.34	3.46	1.47	0.197	11	0.715	0.998	Wald	TXmisReg	NM_001805.2:1096
TET2-mRNA	0.22	0.596	-0.948	1.39	1.17	0.519	2.62	0.719	0.998	lm.nb	Driver Gene	NM_001127208.2:2882
PCNA-mRNA	0.529	1.44	-2.29	3.35	1.44	0.204	10.2	0.72	0.998	lm.nb	CC.PLS.Apop, DNARepair	NM_002592.2:280
PBRM1-mRNA	-0.516	1.41	-3.27	2.24	0.699	0.103	4.73	0.721	0.998	lm.nb	Driver Gene	NM_181042.3:6100
CSF3R-mRNA	0.369	1.01	-1.61	2.34	1.29	0.329	5.08	0.721	0.998	lm.nb	JAK-STAT, PI3K	NM_156038.2:90
SOS1-mRNA	0.521	1.43	-2.28	3.32	1.43	0.205	10	0.723	0.998	lm.nb	JAK-STAT, MAPK, PI3K, RAS	NM_005633.2:1635
TNF-mRNA	-0.576	1.6	-3.72	2.57	0.671	0.076	5.92	0.726	0.998	lm.nb	CC.PLS.Apop, MAPK, TGF-B	NM_000594.2:1010
MAP3K8-mRNA	0.525	1.5	-2.42	3.47	1.44	0.187	11.1	0.733	0.998	lm.nb	MAPK	NM_005204.2:2050
TCF3-mRNA	0.603	1.74	-2.8	4	1.52	0.144	16	0.735	0.998	lm.nb	TXmisReg	NM_003200.2:4325
LTBP1-mRNA	-0.699	2.02	-4.66	3.26	0.616	0.0396	9.57	0.736	0.998	lm.nb	Neuroblastoma-Mes, TGF-B	NM_000627.3:4124
PIK3R5-mRNA	0.78	2.29	-3.71	5.27	1.72	0.0762	38.7	0.74	0.998	loglinear	CC.PLS.Apop, JAK-STAT, PI3K, RAS	NM_001142633.1:3335
H3F3A-mRNA	-0.292	0.861	-1.98	1.4	0.817	0.253	2.63	0.741	0.998	lm.nb	Driver Gene, TXmisReg	NM_002107.3:190
CUL1-mRNA	0.441	1.3	-2.12	3	1.36	0.231	7.99	0.742	0.998	lm.nb	CC.PLS.Apop, TGF-B, Wnt	NM_003592.2:1487
RHOA-mRNA	-0.208	0.615	-1.41	0.997	0.866	0.376	2	0.742	0.998	lm.nb	RAS, TGF-B, Wnt	NM_001664.2:1230
CASZ1-mRNA	-0.485	1.44	-3.3	2.33	0.715	0.102	5.03	0.742	0.998	lm.nb		NM_001079843.2:1820
JAK1-mRNA	0.333	1.02	-1.66	2.32	1.26	0.317	5	0.749	0.998	lm.nb	Driver Gene, JAK-STAT, Neuroblastoma-Mes, PI3K	NM_002227.1:285
CAPN2-mRNA	-0.299	0.919	-2.1	1.5	0.813	0.233	2.83	0.751	0.998	lm.nb	CC.PLS.Apop, Neuroblastoma-Mes	NM_001748.4:2085
XRCC4-mRNA	-0.329	1.01	-2.32	1.66	0.796	0.2	3.16	0.752	0.998	lm.nb	DNARepair	NM_003401.3:772
MPO-mRNA	1.03	3.17	-5.18	7.23	2.04	0.0275	151	0.752	0.998	loglinear	TXmisReg	NM_000250.1:545
TGFBR2-mRNA	0.249	0.782	-1.28	1.78	1.19	0.411	3.44	0.756	0.998	lm.nb	MAPK, Neuroblastoma-Mes, TGF-B, TXmisReg	NM_001024847.1:1760
CD14-mRNA	-0.31	0.975	-2.22	1.6	0.807	0.214	3.03	0.756	0.998	lm.nb	MAPK, TXmisReg	NM_000591.2:885
STAT4-mRNA	0.459	1.45	-2.37	3.29	1.37	0.193	9.81	0.757	0.998	Wald	JAK-STAT	NM_003151.2:789
SHC1-mRNA	0.554	1.75	-2.88	3.99	1.47	0.136	15.9	0.758	0.998	lm.nb	Neuroblastoma-Mes, RAS	NM_183001.4:3355
IL1RAP-mRNA	0.199	0.634	-1.04	1.44	1.15	0.485	2.72	0.76	0.998	lm.nb	CC.PLS.Apop	NM_002182.2:460
SF3B1-mRNA	0.344	1.1	-1.81	2.49	1.27	0.286	5.63	0.76	0.998	lm.nb	Driver Gene	NM_001005526.1:0
MAPK8-mRNA	0.322	1.03	-1.7	2.34	1.25	0.309	5.06	0.76	0.998	lm.nb	MAPK, Neuroblastoma-Adr, RAS, Wnt	NM_002750.2:945
MAML2-mRNA	0.449	1.44	-2.37	3.27	1.37	0.193	9.64	0.761	0.998	lm.nb	Neuroblastoma-Mes, Notch	NM_032427.1:4125
IL8-mRNA	1.06	3.43	-5.66	7.79	2.09	0.0197	222	0.762	0.998	loglinear	TXmisReg	NM_000584.2:25
TSC1-mRNA	0.401	1.3	-2.15	2.95	1.32	0.226	7.72	0.763	0.998	lm.nb	Driver Gene, PI3K	NM_000368.3:100
SMAD4-mRNA	0.449	1.47	-2.42	3.32	1.37	0.186	10	0.765	0.998	lm.nb	CC.PLS.Apop, Driver Gene, TGF-B, Wnt	NM_005359.3:1370
SYK-mRNA	0.295	0.967	-1.6	2.19	1.23	0.33	4.56	0.766	0.998	lm.nb	PI3K	NM_003177.3:1685
IL3RA-mRNA	0.432	1.43	-2.38	3.24	1.35	0.192	9.46	0.769	0.998	lm.nb	CC.PLS.Apop, JAK-STAT, PI3K	NM_002183.2:745
MCM7-mRNA	0.469	1.58	-2.62	3.56	1.38	0.162	11.8	0.772	0.998	lm.nb	CC.PLS.Apop, Neuroblastoma-Adr	NM_182776.1:1325
APC-mRNA	0.27	0.908	-1.51	2.05	1.21	0.351	4.14	0.772	0.998	lm.nb	Driver Gene, Wnt	NM_000038.3:6850
AXIN1-mRNA	-0.445	1.5	-3.39	2.5	0.735	0.0952	5.67	0.773	0.998	lm.nb	Driver Gene, Wnt	NM_181050.1:135
HDAC6-mRNA	-0.422	1.5	-3.36	2.51	0.746	0.0976	5.7	0.784	0.998	Wald	ChromMod	NM_006044.2:536
RAD50-mRNA	-0.579	2.08	-4.66	3.5	0.669	0.0395	11.3	0.786	0.998	lm.nb	DNARepair	NM_005732.2:5397
SMARCA4-mRNA	-0.379	1.37	-3.06	2.31	0.769	0.12	4.94	0.787	0.998	lm.nb	Driver Gene	NM_003072.3:5400
BCOR-mRNA	0.332	1.23	-2.08	2.74	1.26	0.237	6.69	0.792	0.998	lm.nb	Driver Gene	NM_001123383.1:1630
SMARCB1-mRNA	0.335	1.25	-2.12	2.79	1.26	0.23	6.91	0.794	0.998	lm.nb	Driver Gene	NM_003073.3:1060
AKT1-mRNA	0.385	1.45	-2.46	3.23	1.31	0.182	9.36	0.796	0.998	lm.nb	CC.PLS.Apop, Driver Gene, JAK-STAT, MAPK, PI3K, RAS	NM_005163.2:1772
RASA4-mRNA	-0.531	2.03	-4.51	3.45	0.692	0.0437	10.9	0.799	0.998	lm.nb	RAS	NM_001079877.2:5330
BRAF-mRNA	0.28	1.1	-1.88	2.44	1.21	0.271	5.44	0.804	0.998	lm.nb	Driver Gene, MAPK	NM_004333.3:565
DNMT3A-mRNA	0.369	1.45	-2.48	3.22	1.29	0.179	9.29	0.804	0.998	lm.nb	Driver Gene	NM_022552.3:3835
MAP3K12-mRNA	0.425	1.68	-2.87	3.72	1.34	0.137	13.2	0.806	0.998	Wald	ChromMod, MAPK	NM_006301.2:800
CHUK-mRNA	0.254	1.04	-1.78	2.29	1.19	0.292	4.87	0.811	0.998	lm.nb	CC.PLS.Apop, MAPK, PI3K, RAS	NM_001278.3:860
TFDP1-mRNA	0.635	2.6	-4.45	5.72	1.55	0.0457	52.8	0.811	0.998	loglinear	CC.PLS.Apop, TGF-B	NM_007111.4:1826
GSK3B-mRNA	0.236	0.97	-1.66	2.14	1.18	0.315	4.4	0.812	0.998	lm.nb	CC.PLS.Apop, HH, PI3K, Wnt	NM_002093.2:925
PRKX-mRNA	-0.4	1.64	-3.62	2.82	0.758	0.0812	7.08	0.812	0.998	lm.nb	CC.PLS.Apop, HH, MAPK, RAS, Wnt	NM_005044.1:2590
PIK3CB-mRNA	-0.29	1.2	-2.64	2.06	0.818	0.161	4.16	0.813	0.998	lm.nb	CC.PLS.Apop, JAK-STAT, PI3K, RAS	NM_006219.1:2945
PTTG2-mRNA	0.452	1.93	-3.33	4.23	1.37	0.0994	18.8	0.819	0.998	lm.nb	CC.PLS.Apop	NM_006607.2:5
RAD21-mRNA	0.158	0.679	-1.17	1.49	1.12	0.443	2.81	0.821	0.998	lm.nb	CC.PLS.Apop	NM_006265.2:1080
FOXO4-mRNA	0.347	1.52	-2.63	3.32	1.27	0.161	10	0.824	0.998	lm.nb	RAS	NM_005938.2:35
FANCF-mRNA	-0.407	1.81	-3.95	3.14	0.754	0.0647	8.8	0.826	0.998	lm.nb	DNARepair	NM_022725.2:845
ACVR1B-mRNA	-0.361	1.63	-3.55	2.83	0.779	0.0851	7.12	0.829	0.998	lm.nb	Driver Gene, Neuroblastoma-Adr, TGF-B	NM_004302.3:1700
FAS-mRNA	-0.229	1.03	-2.25	1.8	0.853	0.21	3.47	0.829	0.998	lm.nb	CC.PLS.Apop, MAPK	NM_152876.1:1740
VHL-mRNA	-0.284	1.32	-2.87	2.3	0.821	0.137	4.92	0.833	0.998	lm.nb	Driver Gene	NM_000551.2:1280
MAP2K1-mRNA	-0.269	1.26	-2.73	2.2	0.83	0.15	4.58	0.835	0.998	lm.nb	Driver Gene, MAPK, PI3K, RAS	NM_002755.2:970
PTPN11-mRNA	0.202	0.978	-1.71	2.12	1.15	0.305	4.34	0.84	0.998	lm.nb	Driver Gene, JAK-STAT, RAS	NM_002834.3:1480
DTX4-mRNA	-0.349	1.7	-3.69	2.99	0.785	0.0775	7.96	0.841	0.998	lm.nb	Notch	NM_015177.1:4820
CDKN1B-mRNA	0.333	1.62	-2.85	3.52	1.26	0.139	11.4	0.841	0.998	Wald	CC.PLS.Apop, PI3K, TXmisReg	NM_004064.2:365
BRCA1-mRNA	0.276	1.38	-2.43	2.99	1.21	0.185	7.92	0.845	0.998	lm.nb	DNARepair, Driver Gene, PI3K	NM_007305.2:1275
POLB-mRNA	-0.214	1.11	-2.38	1.95	0.862	0.192	3.87	0.85	0.998	lm.nb	DNARepair, Neuroblastoma-Adr	NM_002690.1:145
NODAL-mRNA	0.517	2.68	-4.73	5.76	1.43	0.0377	54.3	0.85	0.998	loglinear	TGF-B	NM_018055.3:320
H2AFX-mRNA	0.229	1.19	-2.1	2.56	1.17	0.233	5.89	0.851	0.998	lm.nb	DNARepair	NM_002105.2:1392
TNFAIP3-mRNA	-0.124	0.671	-1.44	1.19	0.917	0.369	2.28	0.856	0.998	lm.nb	Driver Gene	NM_006290.2:260
PTCRA-mRNA	0.323	1.75	-3.11	3.76	1.25	0.116	13.5	0.857	0.998	lm.nb	Notch, TXmisReg	NM_138296.2:507
NFE2L2-mRNA	0.139	0.77	-1.37	1.65	1.1	0.387	3.14	0.86	0.998	lm.nb	Driver Gene	NM_006164.3:995
STAT1-mRNA	-0.485	2.72	-5.81	4.84	0.714	0.0178	28.7	0.862	0.998	loglinear	JAK-STAT, Neuroblastoma-Mes	NM_007315.2:205
CEBPA-mRNA	0.199	1.12	-1.99	2.39	1.15	0.252	5.23	0.862	0.998	lm.nb	Driver Gene, TXmisReg	NM_004364.2:1320
DDIT4-mRNA	-0.285	1.64	-3.49	2.92	0.821	0.0887	7.59	0.865	0.998	lm.nb	PI3K	NM_019058.2:85
RBX1-mRNA	0.153	0.886	-1.58	1.89	1.11	0.334	3.71	0.866	0.998	lm.nb	CC.PLS.Apop, TGF-B, Wnt	NM_014248.2:162
SOS2-mRNA	-0.146	0.85	-1.81	1.52	0.904	0.285	2.87	0.866	0.998	lm.nb	JAK-STAT, MAPK, PI3K, RAS	NM_006939.2:3845
CASP3-mRNA	0.136	0.809	-1.45	1.72	1.1	0.366	3.3	0.87	0.998	lm.nb	CC.PLS.Apop, MAPK	NM_032991.2:685
MCM4-mRNA	-0.298	1.8	-3.82	3.22	0.814	0.0708	9.35	0.871	0.998	lm.nb	CC.PLS.Apop	NM_182746.1:1200
UBB-mRNA	-0.253	1.56	-3.3	2.8	0.839	0.101	6.95	0.874	0.998	Wald	DNARepair	NM_018955.2:15
PRKCB-mRNA	-0.218	1.34	-2.85	2.41	0.86	0.139	5.33	0.874	0.998	lm.nb	MAPK, RAS, Wnt	NM_212535.1:1750
ITGA2-mRNA	-0.256	1.62	-3.43	2.92	0.837	0.0926	7.57	0.878	0.998	Wald	PI3K	NM_002203.2:475
HGF-mRNA	0.179	1.15	-2.07	2.42	1.13	0.239	5.37	0.879	0.998	lm.nb	PI3K, RAS	NM_000601.4:550
SMC3-mRNA	0.207	1.33	-2.39	2.81	1.15	0.19	7	0.879	0.998	lm.nb	CC.PLS.Apop	NM_005445.3:3525
MAP2K6-mRNA	-0.156	1.01	-2.13	1.82	0.898	0.228	3.53	0.88	0.998	lm.nb	MAPK	NM_002758.3:555
RAF1-mRNA	0.19	1.23	-2.23	2.61	1.14	0.213	6.09	0.881	0.998	lm.nb	MAPK, PI3K, RAS	NM_002880.2:1990
MAD2L2-mRNA	-0.179	1.19	-2.51	2.16	0.883	0.175	4.46	0.883	0.998	lm.nb	CC.PLS.Apop, DNARepair	NM_001127325.1:290
TNFRSF10C-mRNA	0.136	0.911	-1.65	1.92	1.1	0.319	3.79	0.884	0.998	lm.nb	CC.PLS.Apop	NM_003841.2:5
MDC1-mRNA	-0.252	1.74	-3.66	3.15	0.84	0.0792	8.9	0.887	0.998	lm.nb	DNARepair	NM_014641.2:6719
B2M-mRNA	-0.294	2.06	-4.33	3.75	0.816	0.0496	13.4	0.889	0.998	loglinear	Driver Gene, Neuroblastoma-Mes	NM_004048.2:25
TCF7L1-mRNA	-0.29	2.08	-4.36	3.78	0.818	0.0486	13.8	0.892	0.998	lm.nb	Wnt	NM_031283.1:2215
GLI1-mRNA	-0.279	2.01	-4.23	3.67	0.824	0.0534	12.7	0.892	0.998	lm.nb	HH	NM_005269.1:2885
IDH1-mRNA	0.179	1.31	-2.39	2.75	1.13	0.191	6.72	0.894	0.998	lm.nb	Driver Gene	NM_005896.2:105
BNIP3-mRNA	0.208	1.55	-2.84	3.25	1.15	0.14	9.54	0.896	0.998	Wald	ChromMod	NM_004052.2:325
AKT2-mRNA	0.138	1.05	-1.92	2.19	1.1	0.264	4.58	0.898	0.998	lm.nb	CC.PLS.Apop, JAK-STAT, MAPK, PI3K, RAS	NM_001626.2:1450
NFKBIA-mRNA	-0.219	1.67	-3.5	3.06	0.859	0.0885	8.35	0.898	0.998	lm.nb	CC.PLS.Apop	NM_020529.1:945
PRKDC-mRNA	0.162	1.25	-2.29	2.62	1.12	0.204	6.14	0.9	0.998	lm.nb	CC.PLS.Apop, DNARepair	NM_006904.6:12750
POLR2J-mRNA	0.193	1.52	-2.78	3.16	1.14	0.146	8.95	0.901	0.998	lm.nb	DNARepair	NM_006234.4:618
SUV39H2-mRNA	-0.214	1.7	-3.54	3.11	0.862	0.0858	8.65	0.902	0.998	lm.nb	ChromMod	NM_024670.3:2035
BCL2A1-mRNA	0.212	1.75	-3.23	3.65	1.16	0.107	12.6	0.906	0.998	lm.nb	TXmisReg	NM_004049.2:80
PRKACA-mRNA	-0.0945	0.814	-1.69	1.5	0.937	0.31	2.83	0.91	0.998	lm.nb	CC.PLS.Apop, HH, MAPK, RAS, Wnt	NM_002730.3:400
BMP6-mRNA	0.183	1.61	-2.98	3.34	1.14	0.127	10.2	0.912	0.998	lm.nb	TGF-B	NM_001718.2:1045
ARID2-mRNA	0.163	1.48	-2.74	3.07	1.12	0.15	8.39	0.914	0.998	lm.nb	Driver Gene	NM_152641.2:3355
JAK2-mRNA	0.158	1.46	-2.7	3.02	1.12	0.154	8.09	0.916	0.998	lm.nb	Driver Gene, JAK-STAT, PI3K	NM_004972.2:455
NSD1-mRNA	-0.167	1.55	-3.21	2.87	0.891	0.108	7.33	0.916	0.998	lm.nb	ChromMod	NM_022455.4:10655
MAPK1-mRNA	-0.103	0.971	-2.01	1.8	0.931	0.249	3.48	0.917	0.998	lm.nb	MAPK, PI3K, RAS, TGF-B	NM_138957.2:430
FLT3-mRNA	0.901	9.32	-17.4	19.2	1.87	5.95e-06	586000	0.925	0.998	Wald	Driver Gene, TXmisReg	NM_004119.1:580
KDM6A-mRNA	0.128	1.38	-2.58	2.84	1.09	0.167	7.14	0.928	0.998	lm.nb	Driver Gene, TXmisReg	NM_021140.2:2590
ERCC6-mRNA	0.138	1.49	-2.79	3.07	1.1	0.145	8.37	0.928	0.998	lm.nb	DNARepair	NM_000124.2:3235
PTEN-mRNA	0.061	0.673	-1.26	1.38	1.04	0.418	2.6	0.929	0.998	lm.nb	Driver Gene, PI3K	NM_000314.3:1675
SPRY2-mRNA	0.369	4.09	-7.65	8.39	1.29	0.00497	336	0.93	0.998	Wald	JAK-STAT	NM_005842.2:85
ATRX-mRNA	0.0652	0.726	-1.36	1.49	1.05	0.39	2.81	0.93	0.998	lm.nb	Driver Gene	NM_000489.3:139
FASLG-mRNA	0.2	2.37	-4.45	4.85	1.15	0.0458	28.8	0.934	0.998	Wald	CC.PLS.Apop, MAPK, PI3K, RAS	NM_000639.1:625
GNAS-mRNA	0.0588	0.714	-1.34	1.46	1.04	0.395	2.75	0.936	0.998	lm.nb	Driver Gene	NM_080425.1:1910
CSF1R-mRNA	0.099	1.31	-2.46	2.66	1.07	0.182	6.31	0.941	0.998	lm.nb	Driver Gene, PI3K, RAS, TXmisReg	NM_005211.2:3775
NF1-mRNA	0.11	1.47	-2.78	3	1.08	0.146	7.99	0.942	0.998	lm.nb	Driver Gene, MAPK, RAS	NM_000267.2:1035
THEM4-mRNA	-0.152	2.08	-4.23	3.92	0.9	0.0535	15.2	0.943	0.998	lm.nb	PI3K	NM_053055.4:764
TP53-mRNA	-0.0795	1.22	-2.47	2.31	0.946	0.181	4.96	0.949	0.998	lm.nb	CC.PLS.Apop, Driver Gene, MAPK, PI3K, TXmisReg, Wnt	NM_000546.2:1330
MAPK3-mRNA	0.0744	1.17	-2.22	2.36	1.05	0.215	5.15	0.95	0.998	lm.nb	MAPK, PI3K, RAS, TGF-B	NM_001040056.1:580
GZMB-mRNA	0.09	1.55	-2.95	3.13	1.06	0.13	8.73	0.955	0.998	lm.nb	TXmisReg	NM_004131.3:540
TBL1XR1-mRNA	0.0411	0.729	-1.39	1.47	1.03	0.382	2.77	0.956	0.998	lm.nb	Wnt	NM_024665.4:915
RAC2-mRNA	-0.033	0.59	-1.19	1.12	0.977	0.439	2.18	0.956	0.998	lm.nb	MAPK, RAS, Wnt	NM_002872.3:1069
RUNX1-mRNA	-0.0704	1.29	-2.6	2.46	0.952	0.165	5.51	0.958	0.998	lm.nb	Driver Gene, TXmisReg	NM_001754.4:635
CDC14B-mRNA	0.149	2.8	-5.35	5.64	1.11	0.0246	50	0.958	0.998	loglinear	CC.PLS.Apop	NM_003671.3:4940
MLLT4-mRNA	-0.0875	1.66	-3.34	3.17	0.941	0.0985	9	0.959	0.998	lm.nb	RAS	NM_005936.2:1560
TNFRSF10B-mRNA	0.0772	1.56	-2.99	3.14	1.05	0.126	8.84	0.962	0.998	lm.nb	CC.PLS.Apop	NM_003842.3:565
E2F1-mRNA	0.0806	1.78	-3.41	3.57	1.06	0.0943	11.9	0.965	0.998	lm.nb	CC.PLS.Apop	NM_005225.1:935
CDC7-mRNA	0.064	1.42	-2.72	2.85	1.05	0.151	7.21	0.965	0.998	Wald	CC.PLS.Apop	NM_003503.2:805
ARID1B-mRNA	0.0304	0.709	-1.36	1.42	1.02	0.39	2.68	0.967	0.998	lm.nb	Driver Gene	NM_020732.3:6335
NUMBL-mRNA	0.0866	2.13	-4.09	4.26	1.06	0.0587	19.2	0.968	0.998	Wald	Notch	NM_004756.3:591
CD40-mRNA	-0.0633	1.71	-3.42	3.3	0.957	0.0933	9.82	0.971	0.998	lm.nb	TXmisReg	NM_001250.4:1265
FOS-mRNA	0.0442	1.22	-2.35	2.44	1.03	0.196	5.42	0.972	0.998	lm.nb	MAPK	NM_005252.2:1475
COL4A4-mRNA	0.0887	2.48	-4.78	4.96	1.06	0.0364	31	0.972	0.998	loglinear	PI3K	NM_000092.4:8255
FLNA-mRNA	0.034	0.956	-1.84	1.91	1.02	0.279	3.75	0.972	0.998	lm.nb	MAPK, Neuroblastoma-Mes	NM_001456.3:7335
RAC1-mRNA	0.0397	1.26	-2.44	2.52	1.03	0.184	5.73	0.975	0.998	lm.nb	MAPK, PI3K, RAS, Wnt	NM_198829.1:1250
IL5RA-mRNA	-0.0804	2.74	-5.46	5.3	0.946	0.0228	39.3	0.977	0.998	loglinear	JAK-STAT	NM_000564.3:210
JUN-mRNA	0.0614	2.13	-4.12	4.24	1.04	0.0576	18.9	0.978	0.998	lm.nb	MAPK, Wnt	NM_002228.3:140
BID-mRNA	0.0268	0.957	-1.85	1.9	1.02	0.277	3.74	0.978	0.998	lm.nb	CC.PLS.Apop	NM_197966.1:2095
TLR4-mRNA	-0.0568	2.15	-4.27	4.15	0.961	0.0519	17.8	0.979	0.998	loglinear	PI3K	NM_138554.2:2570
FUT8-mRNA	0.0371	1.42	-2.75	2.83	1.03	0.148	7.1	0.98	0.998	lm.nb	TXmisReg	NM_004480.4:2841
KAT2B-mRNA	-0.0199	1.04	-2.06	2.02	0.986	0.24	4.06	0.985	0.998	lm.nb	Notch	NM_003884.3:1220
PPP2CB-mRNA	0.0267	1.44	-2.8	2.85	1.02	0.144	7.21	0.986	0.998	lm.nb	PI3K, TGF-B	NM_001009552.1:1075
SP1-mRNA	-0.0159	0.925	-1.83	1.8	0.989	0.281	3.48	0.987	0.998	lm.nb	TGF-B, TXmisReg	NM_003109.1:5970
HSPA6-mRNA	-0.0187	1.22	-2.4	2.37	0.987	0.189	5.16	0.988	0.998	lm.nb	MAPK	NM_002155.3:2018
CCND2-mRNA	0.0178	1.3	-2.53	2.56	1.01	0.174	5.9	0.989	0.998	lm.nb	CC.PLS.Apop, JAK-STAT, PI3K, TXmisReg, Wnt	NM_001759.2:5825
ATR-mRNA	0.0191	1.8	-3.51	3.55	1.01	0.0877	11.7	0.992	0.998	lm.nb	CC.PLS.Apop	NM_001184.2:565
GADD45A-mRNA	-0.00959	1.35	-2.66	2.65	0.993	0.158	6.26	0.994	0.998	lm.nb	CC.PLS.Apop, MAPK	NM_001924.2:865
MAP3K5-mRNA	6.97e-16	1.07	-2.09	2.09	1	0.234	4.27	1	1	lm.nb	MAPK	NM_005923.3:2415

[truncated: 13 more sheets: Pathway 10, Pathway 11, Progression 1, Progression 2, Progression 3, Progression 4, Progression 5, Progression 6, Progression 7, Progression 8, Progression 9, Progression 10, Prog_1p-del. @dx]
