# Supplementary material for: Pro-metastatic and mesenchymal gene expression signatures characterize circulating tumor cells of neuroblastoma patients with bone marrow metastases and relapse
Source: Front Oncol. 2022 Sep 13;12:939460. doi: 10.3389/fonc.2022.939460 (PMC9513238; doi:10.3389/fonc.2022.939460)
Supplement: Supplementary file 4 [file DataSheet_4.xlsx]

## Sheet: Legend
Worksheet	Legend
Pathway 1	NanoString Pancancer Pathways genes differentially expressed in tumors with bone marrow metasases versus no bone marrow metastases, via DESeq2 analysis
Progression 1	NanoString Pancancer Progression genes differentially expressed in tumors with bone marrow metasases versus no bone marrow metastases, via DESeq2 analysis

## Sheet: Pathway 1
	baseMean	log2FoldChange	lfcSE	stat	pvalue	padj
ABL1	2.40414	-1.17936	1.07132	-1.10084	0.270966	NA
ACVR1B	27.6365	1.37896	0.885572	1.55714	0.119437	0.298592
ACVR1C	5.99472	0.269071	1.23638	0.217627	0.82772	NA
ACVR2A	7.13063	0.642353	0.968793	0.663045	0.507302	NA
AKT1	64.5695	1.08244	0.941849	1.14927	0.250444	0.393705
AKT2	40.468	1.14438	0.802925	1.42526	0.154082	0.319719
AKT3	37.9009	1.67471	0.867367	1.9308	0.0535076	0.226716
ALK	5.94026	-1.6317	0.929834	-1.75483	0.079288	NA
ALKBH2	10.1165	0.795785	1.10584	0.719618	0.47176	NA
ALKBH3	18.0245	-0.233876	0.821506	-0.284692	0.77588	NA
AMER1	8.7522	1.5873	1.1776	1.34791	0.177688	NA
AMH	2.63117	-1.8866	1.09525	-1.72254	0.0849718	NA
ANGPT1	32.4579	1.98518	1.11845	1.77493	0.0759094	0.247147
APC	86.2812	1.37102	0.636439	2.1542	0.0312247	0.189087
APH1B	36.2572	2.02728	0.981817	2.06482	0.0389397	0.205719
AR	9.05521	-0.942229	0.898758	-1.04837	0.294469	NA
ARID1A	85.5772	0.896133	0.715235	1.25292	0.210234	0.363368
ARID1B	69.8635	0.966097	0.663944	1.45509	0.145645	0.319719
ARID2	73.9541	0.612472	0.801931	0.763747	0.445018	0.526355
ARNT2	18.0542	1.03059	1.15827	0.889766	0.373592	NA
ASXL1	5.9099	-0.847098	0.814663	-1.03981	0.298426	NA
ATM	186.398	0.866003	0.689884	1.25529	0.209375	0.363368
ATR	52.0507	1.95875	0.929634	2.10702	0.0351161	0.189087
ATRX	116.915	0.0540681	0.599245	0.0902269	0.928107	0.955404
AXIN1	21.641	1.32631	0.942733	1.40688	0.159462	0.320635
AXIN2	11.4363	-0.485942	1.05484	-0.460679	0.645029	NA
B2M	171.723	-0.0198411	0.564426	-0.0351527	0.971958	0.982485
BAD	6.04711	-0.111826	0.91758	-0.12187	0.903002	NA
BAIAP3	12.2974	-0.176691	0.83766	-0.210934	0.832939	NA
BAMBI	3.77078	-0.398659	1.19916	-0.332448	0.739551	NA
BAP1	21.5658	0.784149	0.878026	0.893082	0.371813	0.484146
BARD1	35.5088	0.889334	0.858897	1.03544	0.300465	0.427056
BAX	135.928	0.311308	0.580782	0.536016	0.591948	0.673761
BCL2	104.376	1.25768	0.859737	1.46287	0.143503	0.319374
BCL2A1	113.181	1.72897	0.980645	1.7631	0.077884	0.248289
BCL2L1	69.3496	1.50457	0.691253	2.17658	0.0295119	0.189087
BCOR	33.1556	1.18486	0.765961	1.54689	0.121889	0.299376
BDNF	6.48486	-0.364256	0.807053	-0.451341	0.651744	NA
BID	107.915	0.554692	0.599923	0.924605	0.355171	0.471318
BIRC3	12.8219	2.15559	1.30605	1.65046	0.0988488	NA
BIRC7	8.82792	0.939136	1.35921	0.690943	0.489602	NA
BMP2	4.35217	0.388821	1.16484	0.333796	0.738533	NA
BMP4	2.11517	-1.78745	1.11295	-1.60605	0.108263	NA
BMP5	6.2613	-2.22584	0.896498	-2.48282	0.0130347	NA
BMP6	70.0582	1.46982	0.86682	1.69564	0.0899536	0.262365
BMP7	2.37035	-1.41297	1.07329	-1.31648	0.188014	NA
BMP8A	8.99638	0.344533	1.05607	0.326241	0.744242	NA
BMPR1B	7.01043	0.32792	1.22143	0.268473	0.788336	NA
BNIP3	14.402	0.757286	0.849199	0.891765	0.372519	NA
BRAF	73.1021	0.834373	0.770903	1.08233	0.279105	0.411657
BRCA1	15.6722	0.903859	0.933056	0.968709	0.332691	NA
BRCA2	3.55277	-1.03252	1.09809	-0.940286	0.347071	NA
BRIP1	5.91117	0.346935	0.993816	0.349094	0.727019	NA
C19orf40	8.07014	1.46259	1.18421	1.23508	0.216802	NA
CACNA1C	3.42236	-1.62844	0.890576	-1.82853	0.0674707	NA
CACNA1D	5.61471	-0.0189184	1.06472	-0.0177685	0.985824	NA
CACNA1E	3.03774	-0.371909	1.06193	-0.350221	0.726173	NA
CACNA1G	3.94234	-1.05844	1.01121	-1.0467	0.295236	NA
CACNA1H	3.57854	-1.42385	0.933711	-1.52493	0.127276	NA
CACNA2D1	7.99891	0.019189	1.05036	0.018269	0.985424	NA
CACNA2D2	4.66464	-0.682833	0.943194	-0.723959	0.469091	NA
CACNA2D3	4.2445	-0.327279	1.16652	-0.280559	0.779049	NA
CACNA2D4	3.0637	-1.39396	0.984299	-1.4162	0.156718	NA
CACNB2	26.5675	1.39007	1.03413	1.34419	0.178887	0.333794
CACNB3	7.24825	0.699662	1.05939	0.660441	0.508971	NA
CACNB4	6.35809	0.675942	1.06532	0.634495	0.525758	NA
CACNG1	3.52471	-1.56403	0.947053	-1.65147	0.0986417	NA
CACNG4	32.8378	1.93362	1.28966	1.49933	0.133787	0.314793
CACNG6	10.2827	-1.62993	0.944002	-1.72662	0.0842359	NA
CALML3	6.98992	1.16704	1.45765	0.800629	0.423346	NA
CALML5	6.93005	0.777398	1.39424	0.557578	0.577132	NA
CALML6	3.64067	-1.69858	0.949638	-1.78866	0.0736694	NA
CAMK2B	5.57704	-1.01953	1.00897	-1.01047	0.312271	NA
CAPN2	310.875	0.896743	0.624042	1.43699	0.15072	0.319719
CARD11	11.1192	0.653734	1.01141	0.646358	0.518048	NA
CASP10	10.0672	0.832293	0.847906	0.981586	0.326304	NA
CASP12	3.62996	-1.61324	1.068	-1.51053	0.130909	NA
CASP3	65.7369	1.00617	0.616484	1.63211	0.102655	0.279398
CASP7	25.5655	0.47678	0.819213	0.581997	0.560568	0.64065
CASP8	12.5427	0.22074	0.893904	0.246939	0.804956	NA
CASP9	10.2608	1.35013	0.962073	1.40335	0.160512	NA
CASZ1	28.8582	0.0447833	0.751489	0.0595928	0.95248	0.972504
CBL	82.8891	1.48301	0.804583	1.8432	0.0652991	0.234407
CBLC	2.32263	-1.50852	1.12818	-1.33712	0.181183	NA
CCNA1	5.22788	-0.27194	1.09638	-0.248034	0.804108	NA
CCNA2	12.2885	1.19939	1.0592	1.13236	0.257483	NA
CCNB1	19.1129	0.203849	0.914211	0.222978	0.823553	NA
CCNB3	2.17276	-1.64918	1.05863	-1.55784	0.119272	NA
CCND1	47.6499	2.56997	1.33517	1.92484	0.0542498	0.226716
CCND2	75.9413	0.223371	0.790074	0.282721	0.777391	0.841977
CCND3	277.204	0.770472	0.653525	1.17895	0.238419	0.383662
CCNE1	19.6328	0.877258	1.13494	0.772957	0.439548	NA
CCNE2	4.84544	-0.987262	1.11598	-0.88466	0.37634	NA
CCNO	5.08242	-1.09112	1.01697	-1.07292	0.283308	NA
CCR7	78.2643	1.13085	0.966633	1.16989	0.242047	0.387274
CD14	747.789	1.14342	0.757811	1.50885	0.131336	0.311646
CD19	66.0934	2.11147	1.08205	1.95136	0.0510137	0.225284
CD40	20.9129	1.09738	0.956852	1.14687	0.251436	0.393705
CDC14A	44.7556	0.687474	0.780959	0.880295	0.3787	0.484146
CDC14B	65.4838	2.70729	1.09378	2.47517	0.0133174	0.125958
CDC25A	4.11787	0.157492	1.06145	0.148374	0.882047	NA
CDC25B	65.116	1.75815	0.883699	1.98954	0.0466418	0.221507
CDC25C	3.46896	-0.444663	1.11852	-0.397545	0.690966	NA
CDC6	9.6961	0.844748	0.969101	0.871682	0.383382	NA
CDC7	12.332	1.31845	0.893168	1.47615	0.139905	NA
CDH1	4.19311	-0.502854	0.923362	-0.544591	0.586035	NA
CDK2	2.98977	-0.500776	1.01404	-0.493845	0.621416	NA
CDK4	12.3442	0.462963	0.895069	0.517237	0.604991	NA
CDK6	3.1577	-0.410328	1.0515	-0.390232	0.696365	NA
CDKN1A	197.66	2.06341	0.661447	3.11954	0.00181136	0.0588289
CDKN1B	12.0329	0.831328	0.91945	0.904158	0.365912	NA
CDKN1C	31.1848	0.174005	0.908421	0.191547	0.848097	0.88939
CDKN2A	7.78239	-0.492557	1.0105	-0.487439	0.625947	NA
CDKN2B	11.8061	1.53562	1.09334	1.40452	0.160165	NA
CDKN2C	3.72376	0.0584308	1.05596	0.0553343	0.955872	NA
CDKN2D	290.349	0.825678	0.609636	1.35438	0.175616	0.332246
CEBPA	40.5871	1.00314	0.708078	1.41671	0.156568	0.320423
CEBPE	15.295	-0.0481031	0.831239	-0.0578691	0.953853	NA
CHAD	7.64543	-1.53212	0.831734	-1.84208	0.0654638	NA
CHD5	6.85089	-0.993207	0.914787	-1.08573	0.2776	NA
CHEK1	5.48742	0.140735	0.995082	0.14143	0.88753	NA
CHEK2	15.6138	1.02379	0.884244	1.15782	0.246938	NA
CHUK	40.3253	0.660231	0.749766	0.880582	0.378544	0.484146
CIC	30.9287	0.575252	0.660595	0.870809	0.383859	0.484146
CLCF1	3.57916	-0.0303655	1.15943	-0.02619	0.979106	NA
CNTFR	8.97519	1.49449	1.21034	1.23477	0.216917	NA
COL11A1	3.67453	-1.51142	1.0362	-1.45862	0.144669	NA
COL11A2	4.15584	-1.54279	0.922324	-1.67272	0.0943819	NA
COL1A1	7.70884	0.334446	1.26093	0.265238	0.790826	NA
COL1A2	2.149	-1.68769	1.09378	-1.54299	0.122832	NA
COL24A1	7.82489	-1.09215	0.892406	-1.22382	0.221019	NA
COL27A1	2.82052	-1.76729	0.916736	-1.92781	0.0538787	NA
COL2A1	7.36922	-0.00684485	0.966516	-0.00708198	0.994349	NA
COL3A1	2.76041	-1.32295	1.04785	-1.26254	0.206756	NA
COL4A3	3.79391	-1.31058	0.978093	-1.33994	0.180265	NA
COL4A4	9.47612	1.05522	1.0926	0.965781	0.334154	NA
COL4A5	6.74961	-1.23421	1.08264	-1.14	0.254286	NA
COL4A6	2.58722	-1.51302	1.13784	-1.32973	0.183606	NA
COL5A1	11.0749	0.311769	1.40299	0.222218	0.824144	NA
COL5A2	6.69675	1.12346	1.30456	0.861176	0.389141	NA
COL6A6	2.39236	-2.01845	1.02222	-1.97457	0.0483169	NA
COMP	3.15803	-1.04805	1.19393	-0.87781	0.380047	NA
CREB3L1	2.76553	-1.09252	1.06849	-1.02248	0.306552	NA
CREB3L3	2.34781	-1.49301	1.1032	-1.35334	0.175946	NA
CREB3L4	7.86051	0.175307	0.889134	0.197166	0.843698	NA
CREB5	242.713	0.703772	0.579218	1.21504	0.224352	0.378425
CREBBP	59.9408	0.488311	0.611128	0.799032	0.424272	0.516505
CRLF2	2.73061	-1.19107	1.1442	-1.04096	0.297895	NA
CSF1R	48.3974	0.79941	0.686758	1.16404	0.24441	0.388834
CSF2	4.16448	-0.476838	1.18778	-0.401453	0.688086	NA
CSF3	10.7247	0.370149	1.26721	0.292097	0.770212	NA
CSF3R	1352.07	0.954489	0.842322	1.13316	0.257145	0.397794
CTNNB1	8.70881	-0.857478	0.703753	-1.21844	0.223058	NA
CUL1	46.9226	0.580708	0.733949	0.79121	0.428821	0.519784
CXXC4	3.09538	-0.392545	1.05235	-0.373016	0.709136	NA
CYLD	185.381	0.601545	0.592856	1.01465	0.31027	0.432217
DAXX	72.8588	0.587622	0.713326	0.823778	0.410066	0.508046
DDB2	32.0782	1.88963	0.820792	2.3022	0.0213236	0.153093
DDIT3	59.8553	1.49807	0.927954	1.61438	0.106445	0.283852
DDIT4	51.2309	1.61005	0.801105	2.00978	0.0444541	0.221507
DKK1	8.04871	0.925503	1.12328	0.823927	0.409981	NA
DKK2	3.20027	-1.60043	0.940394	-1.70188	0.0887787	NA
DKK4	9.84162	0.0709912	1.08609	0.0653639	0.947884	NA
DLL1	2.95383	-1.04708	1.14133	-0.917422	0.358922	NA
DLL3	6.34784	0.493054	1.12767	0.437231	0.661944	NA
DLL4	6.23882	0.452152	1.18355	0.382031	0.702438	NA
DNMT1	39.9039	1.32277	0.78768	1.67932	0.0930894	0.26597
DNMT3A	44.4054	2.06402	0.790886	2.60976	0.00906048	0.125958
DTX1	15.3879	1.16054	1.05774	1.09719	0.272558	NA
DTX3	14.8096	0.261084	0.910236	0.286831	0.774241	NA
DTX4	45.3404	1.46638	0.834599	1.75698	0.0789205	0.248289
DUSP10	6.96457	-0.510046	0.898129	-0.567898	0.570104	NA
DUSP2	2.7141	-0.813775	1.05684	-0.77001	0.441294	NA
DUSP4	13.3541	2.18034	1.41177	1.5444	0.122492	NA
DUSP5	20.1242	0.865307	1.12306	0.770488	0.441011	0.525459
DUSP6	360.222	0.89678	0.635072	1.41209	0.157923	0.320423
DUSP8	7.96007	1.06551	1.05316	1.01173	0.311668	NA
E2F1	25.2864	1.8136	0.899821	2.01552	0.0438507	0.221507
E2F5	12.9058	2.16547	1.19521	1.81179	0.0700194	NA
EFNA1	4.70322	-1.51455	0.823311	-1.83959	0.0658291	NA
EFNA2	5.0592	-1.45668	0.923539	-1.57728	0.114731	NA
EFNA3	5.2095	-1.99678	0.889091	-2.24587	0.0247123	NA
EFNA5	4.97489	0.159603	1.11628	0.142978	0.886308	NA
EGF	32.445	1.07002	0.865639	1.2361	0.21642	0.371765
EGFR	13.0555	-1.09407	0.930256	-1.1761	0.239556	NA
EIF4EBP1	22.7474	2.25782	0.887453	2.54416	0.010954	0.125958
ENDOG	7.97454	-0.435956	0.933064	-0.46723	0.640335	NA
EP300	332.245	1.66294	0.627062	2.65195	0.00800279	0.124488
EPHA2	3.52697	-0.410638	1.05447	-0.389426	0.696961	NA
EPO	5.54892	-0.0725429	1.23985	-0.0585093	0.953343	NA
EPOR	57.5838	0.778293	0.719439	1.08181	0.279338	0.411657
ERBB2	6.24153	-1.63977	0.799412	-2.05122	0.0402454	NA
ERCC2	12.4275	-0.770617	0.77147	-0.998895	0.317845	NA
ERCC6	26.9512	2.80064	0.975929	2.86972	0.00410835	0.0922183
ETS2	134.518	1.14325	0.635915	1.7978	0.0722082	0.240694
ETV1	3.67191	-2.18025	0.965333	-2.25855	0.0239116	NA
ETV4	3.14395	-2.2689	1.00389	-2.26011	0.0238147	NA
ETV7	7.31128	-0.850277	0.864739	-0.983276	0.325472	NA
EYA1	3.52419	-0.233759	1.11149	-0.210311	0.833425	NA
EZH2	17.9187	1.49251	0.880151	1.69575	0.0899337	NA
FANCA	8.32425	-0.463005	0.892297	-0.518891	0.603837	NA
FANCB	6.65923	1.15232	1.16582	0.988426	0.322944	NA
FANCC	7.96359	1.37264	1.0714	1.28117	0.200135	NA
FANCE	15.4972	-0.529614	0.868485	-0.609813	0.541985	NA
FANCF	12.554	1.63802	0.959963	1.70634	0.0879457	NA
FANCG	6.66335	0.693246	1.0353	0.669606	0.503109	NA
FANCL	10.9041	0.263588	0.893786	0.294912	0.768061	NA
FAS	91.4001	0.823597	0.638398	1.2901	0.197016	0.346947
FASLG	8.16752	-0.691024	0.823295	-0.83934	0.401278	NA
FBXW7	21.999	0.759966	0.872202	0.871319	0.38358	0.484146
FEN1	16.6862	1.69931	0.959321	1.77136	0.0765001	NA
FGF1	3.14809	-0.799553	1.02916	-0.776899	0.437218	NA
FGF10	5.9818	0.0778607	1.21557	0.0640528	0.948928	NA
FGF11	7.00176	1.22345	1.21497	1.00698	0.313943	NA
FGF12	2.26656	-1.43181	1.10103	-1.30042	0.193457	NA
FGF13	12.1366	0.0198647	0.868653	0.0228684	0.981755	NA
FGF14	6.2027	0.978818	1.37013	0.714398	0.474981	NA
FGF16	5.10194	-1.87131	0.953239	-1.96311	0.0496338	NA
FGF17	3.47248	-2.64272	0.922224	-2.86559	0.00416228	NA
FGF18	3.11938	-2.48728	1.06725	-2.33054	0.0197775	NA
FGF19	2.03177	-2.0331	1.12826	-1.80198	0.0715486	NA
FGF2	7.49185	-0.718388	0.974584	-0.737123	0.461048	NA
FGF20	2.61478	-1.0242	1.08976	-0.939845	0.347297	NA
FGF21	8.14686	0.100247	1.14613	0.0874658	0.930301	NA
FGF22	3.13867	-2.44883	0.941638	-2.60061	0.0093059	NA
FGF23	7.31452	0.151739	1.21857	0.124522	0.900902	NA
FGF3	2.4329	-1.80138	1.21485	-1.4828	0.138127	NA
FGF4	3.34006	-2.42734	0.898366	-2.70194	0.00689352	NA
FGF5	7.89177	1.35011	1.46527	0.921411	0.356836	NA
FGF6	2.42549	-1.57259	1.12944	-1.39236	0.163813	NA
FGF7	6.13591	-1.45994	1.30672	-1.11725	0.263886	NA
FGF8	3.50362	-1.23536	1.0697	-1.15487	0.248143	NA
FGF9	8.8082	-0.0722263	1.06241	-0.0679833	0.945799	NA
FGFR1	9.748	1.31974	1.11596	1.1826	0.236966	NA
FGFR2	4.64994	0.0473808	0.995231	0.0476079	0.962029	NA
FGFR3	3.14776	-1.08936	0.947897	-1.14924	0.250457	NA
FGFR4	3.06476	-0.62083	1.09473	-0.56711	0.57064	NA
FIGF	2.35148	-1.75232	1.18498	-1.47877	0.139201	NA
FLNA	508.133	1.05496	0.721546	1.46208	0.143718	0.319374
FLNC	7.14772	0.0937749	1.11705	0.083949	0.933097	NA
FLT1	5.49801	-0.196227	0.90521	-0.216775	0.828383	NA
FLT3	5.13129	0.742193	1.02489	0.724166	0.468964	NA
FN1	16.5474	2.50068	1.43142	1.74699	0.0806391	NA
FOS	7021.3	1.54366	0.948882	1.62682	0.103776	0.279398
FOSL1	2.79248	-2.11118	0.930855	-2.268	0.0233289	NA
FOXL2	6.73748	-2.14438	0.816611	-2.62595	0.00864071	NA
FOXO4	69.0793	2.70775	0.768015	3.52565	0.000422447	0.0295713
FST	8.14355	0.373521	1.22394	0.305179	0.76023	NA
FUBP1	59.4215	0.771123	0.685974	1.12413	0.260959	0.399281
FUT8	30.4362	1.02787	0.858904	1.19672	0.231414	0.381213
FZD10	4.28945	0.350899	1.28461	0.273155	0.784734	NA
FZD2	6.93478	-0.768638	0.868954	-0.884555	0.376397	NA
FZD3	11.6928	0.704524	0.970054	0.726273	0.467672	NA
FZD7	4.73798	0.513609	1.31507	0.390557	0.696125	NA
FZD8	4.97531	-1.77384	0.954922	-1.85757	0.0632296	NA
FZD9	3.34198	-0.302355	1.13513	-0.266362	0.789961	NA
GADD45A	36.0657	1.41117	0.756369	1.86572	0.0620804	0.228717
GADD45B	129.355	0.775588	0.65219	1.18921	0.234359	0.381514
GADD45G	3.79013	-0.497235	0.966561	-0.514437	0.606947	NA
GAS1	2.63376	-0.972716	1.0953	-0.888081	0.374497	NA
GATA1	7.92689	-0.140665	0.982385	-0.143187	0.886142	NA
GATA2	10.6332	-0.165594	0.837849	-0.197642	0.843325	NA
GATA3	4.27523	0.395294	1.06926	0.36969	0.711614	NA
GD2 SYNTHASE	2.34005	-1.37654	1.07124	-1.285	0.198791	NA
GDF6	5.23472	-1.67928	1.03125	-1.62839	0.103441	NA
GHR	2.60954	-0.867398	1.14698	-0.756244	0.449503	NA
GLI1	27.721	1.46559	1.06595	1.37491	0.16916	0.324417
GLI3	4.80928	0.548187	1.23953	0.442254	0.658305	NA
GNA11	8.45256	-0.711599	0.827157	-0.860296	0.389626	NA
GNAQ	260.926	1.45797	0.607014	2.40188	0.0163112	0.134328
GNAS	904.803	1.10577	0.637896	1.73346	0.0830131	0.252648
GNG12	3.29198	-2.06153	0.931179	-2.2139	0.026836	NA
GNG4	2.63949	-1.27295	1.10034	-1.15687	0.247324	NA
GNG7	8.65176	-0.699913	0.784446	-0.892239	0.372265	NA
GNGT1	3.46967	-1.23693	1.07111	-1.15481	0.24817	NA
GPC4	3.64535	-0.52439	0.999138	-0.524842	0.599693	NA
GRB2	245.617	0.84744	0.509506	1.66326	0.0962609	0.269531
GRIA3	4.36391	-1.68285	1.01183	-1.66317	0.0962793	NA
GRIN1	2.4255	-1.76248	1.18671	-1.48518	0.137496	NA
GRIN2A	7.66178	0.503983	1.2723	0.39612	0.692017	NA
GRIN2B	2.45808	-1.51933	1.14061	-1.33204	0.182848	NA
GSK3B	110.749	0.8519	0.597814	1.42502	0.15415	0.319719
GTF2H3	19.0259	1.59103	0.895654	1.77639	0.0756691	NA
GZMB	62.9959	-0.251934	0.83683	-0.301057	0.763371	0.835494
H2AFX	21.9236	0.869109	0.728417	1.19315	0.232811	0.381213
H3F3A	6826.76	-0.0142315	0.646804	-0.0220028	0.982446	0.988259
H3F3C	369.874	0.107138	0.49916	0.214637	0.83005	0.877746
HDAC1	74.2718	0.93511	0.636319	1.46956	0.141681	0.319374
HDAC10	19.7796	0.751468	0.828054	0.907511	0.364137	NA
HDAC11	48.9879	0.713377	1.03695	0.68796	0.491478	0.573391
HDAC2	120.091	1.61266	0.636355	2.53422	0.0112697	0.125958
HDAC4	33.2291	0.0116947	0.611007	0.01914	0.984729	0.988259
HDAC5	152.775	-0.327124	0.543553	-0.601825	0.547291	0.630623
HDAC6	15.9672	-0.521414	0.821608	-0.634626	0.525672	NA
HELLS	9.15779	1.57889	1.13312	1.3934	0.163499	NA
HES1	3.13007	-1.48979	0.915448	-1.62739	0.103655	NA
HES5	3.46571	-2.30766	0.925736	-2.49278	0.0126746	NA
HGF	19.0102	0.247239	0.865325	0.285718	0.775094	NA
HHEX	147.463	0.619931	0.603569	1.02711	0.304369	0.430421
HHIP	3.11209	-1.45453	1.03372	-1.40709	0.159401	NA
HIST1H3B	18.0604	1.91944	1.05669	1.81647	0.0692984	NA
HIST1H3G	3.97284	-0.41939	1.01544	-0.413011	0.679598	NA
HIST1H3H	112.071	2.22139	0.696859	3.18772	0.00143399	0.0588289
HMGA1	35.8807	1.50489	0.772791	1.94734	0.0514934	0.225284
HMGA2	8.7328	-0.576375	1.12164	-0.513866	0.607346	NA
HNF1A	6.14902	-1.44195	0.848035	-1.70034	0.0890674	NA
HOXA10	10.2007	-2.26224	0.898067	-2.51901	0.0117686	NA
HOXA11	6.90067	1.15077	1.43258	0.803287	0.421809	NA
HOXA9	7.59244	-0.594763	1.03663	-0.573746	0.566139	NA
HPGD	8.66952	0.158571	1.14196	0.138858	0.889562	NA
HRAS	7.72796	-0.855974	0.724162	-1.18202	0.237198	NA
HSP90B1	49.9437	0.562181	0.665379	0.844903	0.398165	0.499938
HSPA1A	364.2	0.203021	0.839903	0.24172	0.808997	0.86789
HSPA2	7.43189	-0.607567	1.00211	-0.606289	0.544323	NA
HSPA6	102.789	0.230367	0.723602	0.318361	0.750211	0.827005
HSPB1	7.98995	-0.780841	0.959273	-0.813993	0.415649	NA
IBSP	2.7043	-0.853233	1.05293	-0.810343	0.417743	NA
ID1	12.0446	2.06948	1.26614	1.63448	0.102158	NA
ID2	254.132	0.888888	0.617036	1.44058	0.149704	0.319719
ID4	6.99356	-0.121928	1.02781	-0.118629	0.90557	NA
IDH1	28.6133	0.817968	0.80295	1.0187	0.308343	0.432217
IDH2	43.7085	0.569905	0.734135	0.776295	0.437575	0.523594
IFNA17	16.9669	1.13032	1.38232	0.817695	0.413531	NA
IFNA2	9.84006	-0.217775	1.34881	-0.161457	0.871733	NA
IFNA7	7.03755	0.582775	1.37128	0.424985	0.670847	NA
IFNG	7.84121	1.40487	1.07678	1.3047	0.191995	NA
IGF1	7.65394	0.939081	1.05721	0.888261	0.3744	NA
IGF1R	92.2379	2.32823	0.727823	3.1989	0.00137955	0.0588289
IGFBP3	9.28541	-0.765145	1.2005	-0.637357	0.523892	NA
IKBKB	22.6023	0.0451394	0.802401	0.0562554	0.955138	0.972504
IKBKG	54.9981	1.45889	0.800498	1.82248	0.0683825	0.238889
IL10	3.4879	-1.45431	0.914314	-1.5906	0.1117	NA
IL11	5.32806	0.0102022	1.28237	0.00795574	0.993652	NA
IL11RA	18.8767	1.00166	1.09573	0.914155	0.360635	NA
IL12A	3.87307	-0.645427	0.996738	-0.647539	0.517283	NA
IL12B	9.17263	0.939522	1.11506	0.842577	0.399465	NA
IL12RB2	3.86109	0.0890151	1.06841	0.0833153	0.933601	NA
IL13	3.44017	-0.867757	1.11368	-0.779182	0.435873	NA
IL13RA2	2.79189	-1.23239	1.13329	-1.08745	0.276839	NA
IL15	21.8337	1.75179	1.09201	1.60419	0.108673	0.287061
IL19	3.48854	-0.718438	1.23663	-0.580963	0.561265	NA
IL1A	3.69155	-0.477026	1.14687	-0.415937	0.677456	NA
IL1B	320.613	0.858581	0.65044	1.32	0.186835	0.335524
IL1R1	5.85436	-0.175473	0.93781	-0.187109	0.851575	NA
IL1R2	3.59333	-1.85823	0.920003	-2.01981	0.0434029	NA
IL1RAP	26.6116	0.188682	0.681368	0.276917	0.781844	0.841985
IL20RA	5.52453	-3.18416	0.961182	-3.31275	0.000923825	NA
IL20RB	5.61178	0.807825	1.16684	0.692317	0.488738	NA
IL22RA1	5.93326	0.256338	1.29836	0.197432	0.843489	NA
IL22RA2	4.1057	-1.47616	1.00359	-1.47087	0.141325	NA
IL23A	16.0911	0.363748	0.9843	0.36955	0.711718	NA
IL23R	6.72213	-0.6948	0.821994	-0.845262	0.397964	NA
IL24	68.3706	1.04773	0.941807	1.11247	0.265938	0.4025
IL2RA	7.60995	-0.51206	0.926141	-0.552896	0.580334	NA
IL2RB	83.4653	0.388122	0.863953	0.44924	0.653259	0.73755
IL3	5.363	-1.34053	1.03916	-1.29002	0.197045	NA
IL3RA	21.9131	1.26485	0.904677	1.39813	0.162075	0.320635
IL5RA	14.0915	1.04005	1.02492	1.01476	0.310219	NA
IL6	3.4005	-0.637225	1.18059	-0.539749	0.58937	NA
IL6R	199.669	0.5474	0.676839	0.80876	0.418653	0.511891
IL7	30.1784	1.77595	1.14514	1.55087	0.120934	0.299376
IL7R	348.495	-0.092222	0.913225	-0.100985	0.919562	0.950101
IL8	48.9349	1.44575	0.728815	1.98369	0.04729	0.221507
INHBA	4.23711	-1.33298	0.963685	-1.38321	0.166602	NA
INHBB	3.37857	-0.124585	1.16836	-0.106633	0.91508	NA
IRAK2	12.1214	-0.21529	0.898991	-0.23948	0.810734	NA
IRAK3	127.079	1.36822	0.537924	2.54351	0.0109744	0.125958
IRS1	12.071	-0.395504	0.991467	-0.398908	0.689961	NA
ITGA2	10.2716	1.76956	1.13445	1.55984	0.118797	NA
ITGA3	3.46871	-1.18901	0.91113	-1.30498	0.191898	NA
ITGA6	55.6614	1.36419	0.991798	1.37547	0.168985	0.324417
ITGA7	5.17223	0.590652	1.15011	0.513564	0.607557	NA
ITGA8	2.72326	-1.71876	0.959533	-1.79125	0.0732537	NA
ITGA9	5.38054	0.647072	1.09364	0.591669	0.554073	NA
ITGB3	214.79	1.53285	0.813439	1.88441	0.05951	0.228717
ITGB4	4.83605	-0.263456	0.902015	-0.292075	0.770229	NA
ITGB6	9.69627	-0.0761747	1.19819	-0.0635746	0.949309	NA
ITGB7	72.1382	0.168994	0.805672	0.209756	0.833858	0.877746
ITGB8	5.05335	0.437779	1.21878	0.359194	0.71945	NA
JAG1	5.70951	-0.280991	0.951838	-0.295208	0.767835	NA
JAG2	6.78309	1.13177	1.32599	0.853532	0.393364	NA
JAK1	201.536	1.11364	0.8329	1.33706	0.181203	0.333794
JAK2	50.842	1.86106	0.795583	2.33924	0.0193229	0.148987
JAK3	99.0192	1.23814	0.688332	1.79875	0.0720579	0.240694
JUN	19.5661	1.35677	0.945031	1.43569	0.151089	NA
KAT2B	85.2459	1.28104	0.727196	1.76162	0.0781337	0.248289
KDM5C	61.4483	0.660305	0.7414	0.89062	0.373133	0.484146
KDM6A	64.8351	1.39601	0.813127	1.71685	0.0860074	0.258947
KIF1B	64.5508	1.24477	0.661148	1.88274	0.059736	0.228717
KIT	8.72592	-0.410329	0.797616	-0.514444	0.606941	NA
KITLG	9.22435	0.679758	1.29115	0.526475	0.598559	NA
KLF4	28.9523	0.472876	0.562175	0.841154	0.400262	0.500327
KMT2C	148.436	1.01058	0.761907	1.32638	0.184715	0.335524
KMT2D	93.6109	1.46209	0.78167	1.87047	0.0614188	0.228717
KRAS	67.8861	0.770966	0.576073	1.33831	0.180795	0.333794
LAMA1	2.99278	-2.3392	0.95099	-2.45975	0.0139033	NA
LAMA3	3.39312	-2.03435	1.02527	-1.98421	0.0472321	NA
LAMA5	3.45616	-0.120201	1.04428	-0.115104	0.908363	NA
LAMB3	2.85236	-1.90544	1.07616	-1.7706	0.0766273	NA
LAMB4	3.23307	-2.3417	0.990824	-2.36339	0.0181088	NA
LAMC3	5.31231	-0.61752	1.03946	-0.594075	0.552462	NA
LAT	61.4085	0.605025	0.772163	0.783546	0.433307	0.522956
LEF1	133.298	0.199613	0.906803	0.220128	0.825771	0.877746
LEFTY1	16.2176	0.91792	0.995335	0.922222	0.356413	NA
LEFTY2	16.3837	1.89529	1.46239	1.29603	0.194967	NA
LEP	4.70046	-1.19221	0.972971	-1.22533	0.22045	NA
LEPR	10.1825	-0.0499893	0.84782	-0.0589622	0.952982	NA
LFNG	101.22	0.923461	0.82136	1.12431	0.260883	0.399281
LIF	4.20166	-0.345656	1.12582	-0.307025	0.758824	NA
LIFR	4.6116	-0.142197	1.05421	-0.134885	0.892703	NA
LIG4	45.6062	2.24728	0.89328	2.51576	0.0118775	0.125958
LIN28B	3.67042	-0.295403	1.18895	-0.248456	0.803781	NA
LMO1	4.39649	-0.0701155	1.20548	-0.058164	0.953618	NA
LRP2	2.54558	-2.156	0.992168	-2.17302	0.0297792	NA
LTBP1	51.1725	1.67965	0.984043	1.70689	0.0878431	0.261146
MAD2L2	25.0305	0.255058	0.702018	0.363322	0.716364	0.799132
MAML2	34.9001	0.464003	0.792878	0.585214	0.558404	0.64065
MAP2K1	60.0364	0.794778	0.795459	0.999144	0.317725	0.436371
MAP2K2	23.5737	1.84657	0.904318	2.04195	0.0411568	0.213406
MAP2K4	107.763	0.219042	0.545376	0.401635	0.687953	0.770507
MAP2K6	41.4099	0.811511	0.672466	1.20677	0.227522	0.380719
MAP3K1	178.896	1.09769	0.656246	1.67268	0.0943912	0.266965
MAP3K12	7.24716	0.106193	0.84472	0.125714	0.899959	NA
MAP3K13	4.47092	-2.25263	0.980002	-2.2986	0.0215275	NA
MAP3K14	64.2568	0.881361	0.731778	1.20441	0.228431	0.380719
MAP3K5	36.0508	0.766115	0.767093	0.998726	0.317928	0.436371
MAP3K8	52.4837	1.12721	0.761338	1.48056	0.138724	0.319374
MAPK1	253.86	0.611049	0.632946	0.965404	0.334342	0.451765
MAPK10	8.05588	1.42793	1.21742	1.17292	0.24083	NA
MAPK12	3.75374	-0.0748437	1.11807	-0.0669402	0.946629	NA
MAPK3	158.345	1.2927	0.710885	1.81844	0.0689968	0.238889
MAPK8	17.3925	0.753544	0.824747	0.913667	0.360892	NA
MAPK8IP1	4.07861	-2.67743	0.8296	-3.22737	0.00124932	NA
MAPK8IP2	2.5762	-1.42643	1.14898	-1.24148	0.214429	NA
MAPK9	20.4937	0.781793	0.885802	0.882582	0.377462	0.484146
MAPT	8.76382	1.4304	1.38873	1.03001	0.303004	NA
MCM2	48.589	2.73133	1.07409	2.54293	0.0109928	0.125958
MCM4	19.0901	1.98829	1.01753	1.95404	0.0506968	NA
MCM5	26.9371	0.244584	0.814224	0.300389	0.76388	0.835494
MCM7	69.2278	1.66936	0.762742	2.18863	0.0286237	0.189087
MDC1	29.1719	1.3607	0.961534	1.41514	0.157028	0.320423
MDM2	12.616	0.0925702	0.768712	0.120423	0.904148	NA
MECOM	7.55533	0.750782	1.20327	0.623952	0.532659	NA
MED12	110.169	1.15917	0.70162	1.65214	0.098507	0.273089
MEN1	43.6473	0.799378	0.812823	0.983459	0.325381	0.443581
MET	6.93234	0.0832115	1.17988	0.0705256	0.943775	NA
MFNG	35.9069	-0.0471308	0.663592	-0.0710238	0.943379	0.967568
MGMT	22.0717	1.00578	0.82407	1.2205	0.222275	0.377195
MLF1	3.69811	-0.891318	1.0552	-0.84469	0.398284	NA
MLH1	29.5361	0.957016	0.725176	1.3197	0.186935	0.335524
MLLT3	10.3303	-1.2627	0.78757	-1.60329	0.108872	NA
MLLT4	13.6435	2.27098	1.14334	1.98626	0.0470045	NA
MMP3	6.71924	1.10405	1.44229	0.765484	0.443983	NA
MMP7	5.1617	0.0636457	1.1745	0.0541896	0.956784	NA
MMP9	73.4336	3.56804	1.15293	3.09476	0.00196972	0.0588289
MNAT1	42.3949	2.47835	1.11315	2.22643	0.0259853	0.181897
MPL	24.6214	1.29597	0.897827	1.44345	0.148893	0.319719
MPO	287.652	2.44594	0.806174	3.03401	0.00241327	0.0614286
MSH2	8.77011	0.886882	0.883628	1.00368	0.315532	NA
MSH6	7.18208	-0.129526	0.791771	-0.163591	0.870053	NA
MTOR	23.4676	0.523537	0.796871	0.656991	0.511187	0.59391
MUTYH	3.00727	-1.09257	1.00374	-1.0885	0.276373	NA
MYB	37.7406	1.47637	0.998287	1.4789	0.139166	0.319374
MYC	48.3038	0.935645	0.851856	1.09836	0.272047	0.409533
MYCN	8.22798	1.02895	1.15165	0.893455	0.371613	NA
MYD88	640.865	0.46446	0.570333	0.814367	0.415435	0.510987
NASP	6.60621	-0.285808	1.00848	-0.283406	0.776866	NA
NBN	141.814	1.23884	0.714156	1.73469	0.0827964	0.252648
NCOR1	251.358	0.925805	0.67002	1.38176	0.167046	0.324417
NF1	51.7336	1.09723	0.768163	1.42839	0.15318	0.319719
NF2	3.91038	0.112091	1.12156	0.0999424	0.92039	NA
NFATC1	15.3562	0.747377	0.860296	0.868744	0.384987	NA
NFE2L2	133.873	0.500025	0.640969	0.780109	0.435327	0.523139
NFKB1	59.0507	1.45816	0.729521	1.99879	0.0456314	0.221507
NFKBIA	1192.4	3.62994	0.938565	3.86755	0.000109937	0.0153911
NFKBIZ	372.984	2.90171	0.727973	3.98601	6.7194e-05	0.0153911
NGF	6.68637	-0.455627	1.07688	-0.4231	0.672222	NA
NGFR	9.20846	0.659196	1.29184	0.510277	0.609857	NA
NKD1	13.6375	0.921568	1.1989	0.768681	0.442082	NA
NODAL	13.2643	0.80762	1.11246	0.725977	0.467853	NA
NOG	17.2716	0.778775	1.09897	0.70864	0.478548	NA
NOS3	6.07539	-0.307969	1.09397	-0.281514	0.778316	NA
NOTCH1	100.141	0.796783	0.744032	1.0709	0.284215	0.41448
NOTCH2	16.6572	-0.535887	0.678558	-0.789744	0.429677	NA
NOTCH3	3.80805	-0.56468	0.989575	-0.570629	0.568251	NA
NPM1	8.39214	1.41644	1.44001	0.983633	0.325296	NA
NR4A1	55.5018	1.32479	0.717673	1.84595	0.0648998	0.234407
NR4A3	6.90588	1.00659	1.07133	0.939575	0.347436	NA
NRAS	52.3214	0.731016	0.789161	0.926321	0.354279	0.471318
NSD1	73.8396	2.14849	0.80819	2.65839	0.00785144	0.124488
NTF3	5.36759	0.731253	1.37259	0.532753	0.594205	NA
NTHL1	13.4607	0.176646	0.873196	0.202299	0.839683	NA
NTRK1	3.90176	-0.504432	1.01691	-0.496045	0.619862	NA
NTRK2	10.0576	-0.147317	1.00662	-0.146348	0.883647	NA
NUMBL	10.9259	0.353231	0.856017	0.412645	0.679867	NA
NUPR1	3.56052	-0.0476411	1.19632	-0.0398231	0.968234	NA
OSM	8.97738	0.415552	0.937081	0.443453	0.657438	NA
PAK3	3.46834	-2.04234	0.974265	-2.09629	0.0360568	NA
PAK7	4.36434	0.372827	1.27182	0.293144	0.769412	NA
PAX3	2.36214	-2.00478	1.18437	-1.6927	0.090512	NA
PAX5	42.634	2.92851	1.15522	2.53503	0.0112438	0.125958
PAX8	3.2943	-0.223793	1.16918	-0.19141	0.848205	NA
PBRM1	95.2052	1.53591	0.719899	2.1335	0.0328836	0.189087
PBX1	4.15202	-0.507959	1.01672	-0.499606	0.617353	NA
PBX3	55.1477	1.36111	0.721094	1.88757	0.0590842	0.228717
PCK1	2.70988	-0.74379	1.16522	-0.638328	0.52326	NA
PCNA	40.7817	2.23811	0.783479	2.85664	0.00428156	0.0922183
PDGFA	48.3679	1.32478	0.900915	1.47049	0.14143	0.319374
PDGFB	33.6624	2.12539	1.09781	1.93602	0.0528647	0.226716
PDGFC	6.12634	-0.161104	0.925354	-0.1741	0.861787	NA
PDGFD	7.89133	-1.81955	0.778287	-2.33789	0.0193931	NA
PDGFRA	2.93999	-2.09773	1.04667	-2.00419	0.04505	NA
PDGFRB	4.2007	-0.0795217	1.10511	-0.0719584	0.942635	NA
PGF	3.61935	-2.87859	0.880273	-3.2701	0.00107508	NA
PHF6	21.9798	1.09659	0.813938	1.34726	0.177896	0.333794
PHOX2B	3.22452	-0.50343	1.08745	-0.462945	0.643404	NA
PIK3CA	37.156	0.904919	0.855422	1.05786	0.290118	0.415577
PIK3CB	87.9903	1.31256	0.728578	1.80153	0.0716187	0.240694
PIK3CD	198.459	0.660247	0.685685	0.962901	0.335597	0.451765
PIK3CG	119.061	0.950697	0.61989	1.53366	0.125115	0.304627
PIK3R1	59.7967	0.586989	0.70357	0.834301	0.404111	0.502894
PIK3R2	9.63359	0.50713	0.919435	0.551568	0.581245	NA
PIK3R3	4.81447	0.312609	1.07826	0.289919	0.771878	NA
PIK3R5	195.612	0.773747	0.677026	1.14286	0.253096	0.393705
PIM1	261.931	0.470103	0.578073	0.813224	0.41609	0.510987
PITX2	7.27521	-0.230392	1.24638	-0.184849	0.853347	NA
PKMYT1	4.83911	-1.49536	0.91652	-1.63156	0.102772	NA
PLA1A	3.76911	-0.964253	0.971155	-0.992893	0.320762	NA
PLA2G10	2.77528	-2.28386	1.10308	-2.07043	0.0384119	NA
PLA2G2A	7.10156	-0.183074	1.17747	-0.15548	0.876443	NA
PLA2G3	10.3137	1.77154	1.53961	1.15064	0.249882	NA
PLA2G4A	6.80536	1.17641	1.17412	1.00195	0.316366	NA
PLA2G4C	11.7993	-0.0496801	1.08469	-0.0458011	0.963469	NA
PLA2G4E	6.93882	0.238462	1.2405	0.19223	0.847562	NA
PLA2G4F	9.56484	1.64114	1.47141	1.11535	0.264699	NA
PLA2G5	4.96878	-0.107369	1.25585	-0.0854949	0.931868	NA
PLAT	10.2699	1.46221	1.19647	1.2221	0.221669	NA
PLAU	7.03175	0.0805769	0.917135	0.0878572	0.92999	NA
PLCB1	8.2232	0.873257	1.09504	0.797464	0.425182	NA
PLCB4	4.84455	-0.165555	1.1181	-0.148068	0.882289	NA
PLCE1	8.22884	0.436158	1.3553	0.321816	0.747592	NA
PLCG2	105.15	1.00665	0.617829	1.62933	0.103243	0.279398
PLD1	5.00925	-0.00929465	0.975217	-0.00953085	0.992396	NA
PML	143.636	0.809239	0.63836	1.26768	0.204911	0.358593
POLB	46.4914	0.15565	0.683335	0.22778	0.819817	0.87614
POLD1	6.77882	0.182911	0.934284	0.195776	0.844785	NA
POLD4	66.9101	0.978174	0.659595	1.48299	0.138077	0.319374
POLE2	5.1323	-0.0481123	1.00597	-0.0478266	0.961854	NA
POLR2D	54.2592	1.19874	0.750015	1.59829	0.109978	0.287792
POLR2H	15.9887	0.985044	1.19293	0.825735	0.408954	NA
POLR2J	23.676	1.97473	0.999815	1.9751	0.0482569	0.221507
PPARG	7.62737	-0.0333367	1.10041	-0.0302948	0.975832	NA
PPARGC1A	8.45458	0.128506	1.10273	0.116534	0.907229	NA
PPP2CB	69.028	0.687895	0.717041	0.959352	0.337381	0.451994
PPP2R1A	142.146	1.06808	0.587595	1.81772	0.0691072	0.238889
PPP2R2B	4.5299	-2.00013	0.809613	-2.47048	0.0134932	NA
PPP2R2C	7.96464	0.850403	1.33809	0.635533	0.525081	NA
PPP3CA	82.8734	0.865157	0.619582	1.39636	0.162608	0.320635
PPP3CB	47.8242	2.24828	0.723851	3.106	0.00189637	0.0588289
PPP3CC	5.3251	-1.64121	1.06132	-1.54639	0.122011	NA
PPP3R1	271.66	0.651559	0.475656	1.36981	0.170746	0.325231
PPP3R2	4.79302	-1.00555	1.04544	-0.961846	0.336127	NA
PRDM1	49.3059	-0.0787057	0.592319	-0.132877	0.89429	0.93086
PRKAA2	10.1192	1.73245	1.38848	1.24773	0.212129	NA
PRKACA	243.661	0.735865	0.616744	1.19315	0.232813	0.381213
PRKACB	11.027	1.25927	1.02725	1.22587	0.220248	NA
PRKACG	6.13658	-0.744461	1.10025	-0.67663	0.498641	NA
PRKAR1B	9.57992	-0.555695	0.971795	-0.571823	0.567442	NA
PRKAR2A	52.6472	2.11246	0.912507	2.315	0.0206127	0.151883
PRKAR2B	282.611	1.84384	0.865175	2.13118	0.0330746	0.189087
PRKCA	28.32	1.66493	1.04624	1.59134	0.111532	0.289157
PRKCB	130.396	1.88797	0.807911	2.33686	0.0194465	0.148987
PRKCG	3.49968	-1.23941	1.0494	-1.18106	0.237578	NA
PRKDC	96.564	1.71903	0.715067	2.40401	0.0162163	0.134328
PRKX	12.2514	0.367452	0.981115	0.374525	0.708014	NA
PRL	3.66648	-2.15484	0.973536	-2.21342	0.0268688	NA
PRLR	5.56478	-0.815249	0.97207	-0.838673	0.401653	NA
PRMT8	7.92363	-0.0815968	1.35909	-0.0600378	0.952125	NA
PROM1	5.30635	-1.02589	0.959192	-1.06954	0.284827	NA
PTCH1	26.6474	1.3474	1.14001	1.18192	0.237237	0.383662
PTCRA	25.0757	1.35871	1.03712	1.31008	0.190169	0.339154
PTEN	641.385	1.71629	0.622442	2.75735	0.00582724	0.101977
PTPN11	40.9344	0.772092	0.726758	1.06238	0.288064	0.415577
PTPN5	4.13727	-0.726805	1.06423	-0.682942	0.494643	NA
PTTG2	51.8943	1.06029	1.05305	1.00688	0.313995	0.43524
RAC1	60.7355	1.85176	0.763805	2.42438	0.0153345	0.134177
RAC2	1583.52	0.124042	0.588444	0.210797	0.833046	0.877746
RAC3	4.08512	-1.94266	0.950434	-2.04397	0.0409564	NA
RAD21	191.409	0.698348	0.661227	1.05614	0.290904	0.415577
RAD50	28.9091	2.76302	1.11844	2.47042	0.0134955	0.125958
RAD51	9.0183	-0.119825	0.988631	-0.121203	0.90353	NA
RAD52	7.48007	1.2999	1.05919	1.22725	0.219727	NA
RAF1	131.261	0.898447	0.824728	1.08939	0.275984	0.41104
RASA4	78.7739	2.32978	1.06097	2.19589	0.0280997	0.189087
RASAL1	3.85725	0.123768	1.26726	0.0976656	0.922198	NA
RASGRF1	2.14798	-1.68222	1.08768	-1.54661	0.121957	NA
RASGRF2	4.49765	0.371422	1.08447	0.342493	0.73198	NA
RASGRP1	31.4096	0.0437962	0.855468	0.0511956	0.95917	0.973071
RASGRP2	32.8362	0.288304	0.83763	0.34419	0.730703	0.811893
RB1	75.7849	0.973804	0.577756	1.68549	0.0918931	0.265259
RBX1	162.577	0.703108	0.614728	1.14377	0.252718	0.393705
RELA	3.67679	-1.55792	0.930195	-1.67483	0.0939676	NA
RELN	3.76546	-0.0942772	1.29393	-0.0728614	0.941916	NA
RET	2.98153	-0.484526	1.0723	-0.451859	0.651371	NA
RFC3	15.9592	0.380384	0.863124	0.440706	0.659426	NA
RFC4	21.894	-0.0881114	0.752454	-0.117099	0.906782	0.940366
RHOA	879.28	0.537261	0.547391	0.981495	0.326349	0.443581
RIN1	3.72808	-1.20814	0.956324	-1.26332	0.206475	NA
RNF43	3.88103	-1.68213	1.05223	-1.59863	0.109904	NA
RPA3	6.46322	0.394986	1.03425	0.381906	0.702531	NA
RPS27A	4837.84	0.117424	0.759892	0.154527	0.877194	0.916471
RPS6KA5	39.4364	0.26839	0.815295	0.329194	0.742009	0.821196
RPS6KA6	7.77535	0.336049	1.09463	0.306997	0.758846	NA
RRAS2	74.953	2.68563	1.07618	2.49552	0.0125772	0.125958
RUNX1	55.2943	1.25563	0.865249	1.45117	0.146732	0.319719
RUNX1T1	3.7603	-0.81324	1.01588	-0.800531	0.423403	NA
RXRG	2.69836	-1.02104	1.08671	-0.939574	0.347436	NA
SETBP1	8.00418	0.0896123	0.974898	0.0919197	0.926762	NA
SETD2	48.7421	1.21621	0.868421	1.40049	0.161367	0.320635
SF3B1	57.0314	1.04024	0.686213	1.51592	0.12954	0.31001
SFN	6.8887	0.502262	1.22782	0.409067	0.68249	NA
SFRP1	8.97478	0.154416	0.970829	0.159056	0.873625	NA
SFRP2	2.95867	-0.599233	1.17636	-0.509398	0.610473	NA
SFRP4	3.34918	-1.37358	1.21052	-1.1347	0.256501	NA
SGK2	9.79527	-2.21467	0.978945	-2.2623	0.0236786	NA
SHC1	65.7692	0.242737	0.864305	0.280846	0.778828	0.841977
SHC2	3.01988	-0.713198	1.16906	-0.61006	0.541822	NA
SHC3	6.61021	-0.308932	1.25154	-0.246842	0.805031	NA
SHC4	7.1328	-1.70485	0.894193	-1.90658	0.0565754	NA
SIN3A	48.7963	0.184761	0.654042	0.282491	0.777567	0.841977
SIRT4	7.32636	0.207761	1.07695	0.192916	0.847025	NA
SIX1	5.49726	0.0688855	1.1882	0.0579747	0.953769	NA
SKP1	261.875	0.579824	0.570644	1.01609	0.309588	0.432217
SKP2	11.0334	1.95771	1.10395	1.77338	0.0761664	NA
SMAD2	22.5078	2.12035	0.979546	2.16462	0.0304167	0.189087
SMAD3	35.2697	1.73449	0.911037	1.90386	0.0569286	0.228717
SMAD4	55.3812	1.12568	0.789877	1.42514	0.154118	0.319719
SMAD9	10.1164	0.281582	1.08516	0.259483	0.795263	NA
SMARCA4	25.776	1.01255	0.824387	1.22824	0.219356	0.374509
SMARCB1	36.7239	0.676167	0.755917	0.8945	0.371055	0.484146
SMC1A	8.50285	-0.268817	0.777749	-0.345635	0.729617	NA
SMC1B	2.52689	-2.97643	1.02765	-2.89634	0.00377541	NA
SMC3	87.3461	1.60664	0.754066	2.13064	0.0331191	0.189087
SMO	3.7638	-0.71404	0.92169	-0.774708	0.438512	NA
SOCS1	3.25923	-0.729796	1.00252	-0.727964	0.466636	NA
SOCS2	51.6317	2.43426	0.864461	2.81593	0.00486364	0.0972728
SOCS3	44.0875	1.6639	0.77551	2.14556	0.0319083	0.189087
SOS1	68.501	2.79848	0.776734	3.60288	0.000314708	0.0293727
SOS2	161.989	1.77209	0.697604	2.54024	0.0110775	0.125958
SOST	2.63913	-1.15902	1.11426	-1.04017	0.298259	NA
SOX17	7.18269	0.31165	1.2761	0.244221	0.807059	NA
SOX9	8.14117	0.842935	1.24375	0.677739	0.497937	NA
SP1	125.426	1.17643	0.671586	1.75172	0.0798217	0.248334
SPOP	22.5766	2.25485	1.14916	1.96217	0.0497421	0.224642
SPP1	33.8841	3.12862	1.12099	2.79094	0.00525545	0.0981018
SPRY1	5.48816	0.809326	1.00109	0.808442	0.418836	NA
SPRY2	9.15512	1.22146	0.89305	1.36774	0.171393	NA
SPRY4	5.7954	0.491558	1.16364	0.422432	0.672709	NA
SRSF2	48.7895	1.31957	0.736405	1.79191	0.0731476	0.240957
SSX1	2.96602	-1.45226	1.09171	-1.33025	0.183434	NA
STAG2	100.041	0.25674	0.593457	0.432618	0.665292	0.748119
STAT1	18.6033	0.0802162	0.828435	0.0968286	0.922862	NA
STAT3	131.832	0.498246	0.653093	0.762902	0.445522	0.526355
STAT4	15.8693	-0.503246	0.807496	-0.623217	0.533142	NA
STK11	40.0902	0.889386	0.67248	1.32255	0.185986	0.335524
STMN1	54.4001	2.04852	1.03625	1.97686	0.0480574	0.221507
SUV39H2	38.6699	1.78898	0.953041	1.87713	0.0605001	0.228717
SYK	235.524	0.745226	0.682606	1.09174	0.274949	0.41104
TBL1XR1	178.574	0.953092	0.608404	1.56654	0.117221	0.298381
TCF3	21.4151	0.822252	0.928942	0.885149	0.376076	0.484146
TCF7L1	35.9557	2.50934	1.07593	2.33225	0.0196876	0.148987
TCL1B	3.68862	-1.26384	1.0686	-1.18271	0.236924	NA
TET2	413.586	1.61254	0.524308	3.07557	0.00210103	0.0588289
TFDP1	67.2906	1.6357	0.775767	2.1085	0.0349881	0.189087
TGFB1	344.005	1.40317	0.74859	1.87441	0.0608738	0.228717
TGFB2	7.52495	-0.848871	0.916052	-0.926663	0.354102	NA
TGFB3	6.38331	-0.693996	1.00248	-0.692279	0.488762	NA
TGFBR2	83.5627	0.479612	0.765661	0.626402	0.531051	0.614439
TH	3.37547	-1.75677	1.11068	-1.5817	0.113717	NA
THBS1	257.849	1.69997	0.898137	1.89278	0.0583873	0.228717
THBS4	3.90713	-2.02843	0.984892	-2.05955	0.0394421	NA
THEM4	46.9261	2.15082	1.01669	2.11551	0.0343863	0.189087
TIAM1	51.4819	0.854129	0.79383	1.07596	0.281945	0.413323
TLR2	117.039	0.775073	0.732382	1.05829	0.289923	0.415577
TLR4	133.716	0.795666	0.575331	1.38297	0.166674	0.324417
TLX1	6.25272	-0.683272	1.10856	-0.616359	0.537658	NA
TMPRSS2	2.67894	-2.05	1.00535	-2.03908	0.0414422	NA
TNC	6.16974	-0.486546	1.16018	-0.419371	0.674945	NA
TNF	45.1351	1.80086	0.735761	2.44762	0.0143803	0.129886
TNFAIP3	202.414	1.0256	0.602297	1.70281	0.0886031	0.261146
TNFRSF10A	8.74291	-0.157822	0.819034	-0.192693	0.847199	NA
TNFRSF10B	13.3216	1.22043	0.981916	1.24291	0.213901	NA
TNFRSF10C	446.299	0.650181	0.742699	0.875431	0.38134	0.484146
TNFRSF10D	15.9139	1.40317	1.02892	1.36373	0.172652	NA
TNFSF10	666.613	1.04689	0.689413	1.51852	0.128884	0.31001
TNN	3.29032	-2.5318	0.92982	-2.72289	0.00647133	NA
TNR	2.43624	-1.21714	1.09459	-1.11196	0.266154	NA
TP53	33.8312	-0.00893108	0.737566	-0.0121089	0.990339	0.990339
TP73	3.28755	-1.45183	1.08926	-1.33286	0.182576	NA
TPO	4.00972	-0.984828	1.07532	-0.915849	0.359746	NA
TRAF7	60.4146	1.11444	0.713982	1.56088	0.118552	0.298592
TSC1	24.1224	0.612587	0.866772	0.706746	0.479725	0.564382
TSHR	2.30296	-1.47884	1.06792	-1.38478	0.166118	NA
TSLP	6.58703	1.03199	1.37102	0.752718	0.451619	NA
TSPAN7	6.68281	0.689064	1.11239	0.619444	0.535624	NA
TTK	10.9823	0.943234	0.981448	0.961064	0.33652	NA
U2AF1	281.567	0.478137	0.521028	0.917681	0.358786	0.473868
UBB	12.3711	0.201092	0.827302	0.24307	0.807952	NA
UBE2T	8.69791	1.0934	1.05484	1.03655	0.299944	NA
UTY	7.61946	0.313162	1.159	0.270201	0.787006	NA
VEGFA	5.83009	-0.69631	0.812369	-0.857136	0.39137	NA
VEGFC	3.80564	-0.623608	1.04853	-0.594746	0.552014	NA
VHL	89.5583	0.982567	0.758535	1.29535	0.1952	0.345925
WEE1	6.9666	-0.124781	0.933523	-0.133667	0.893666	NA
WHSC1	10.3621	0.7575	0.899329	0.842295	0.399623	NA
WHSC1L1	70.3919	2.24594	0.904876	2.48204	0.0130632	0.125958
WIF1	3.50183	-1.9093	1.0199	-1.87203	0.0612018	NA
WNT10A	6.00706	0.354156	1.05414	0.335967	0.736896	NA
WNT10B	10.7285	-0.444224	1.12478	-0.394943	0.692885	NA
WNT11	2.57172	-1.25061	1.09703	-1.14	0.254287	NA
WNT16	8.01366	0.980564	1.01501	0.966063	0.334013	NA
WNT2	6.7595	0.563962	1.37464	0.41026	0.681615	NA
WNT2B	8.05887	1.41303	1.36772	1.03313	0.301544	NA
WNT3	28.4331	2.09713	1.32282	1.58535	0.112886	0.289983
WNT4	7.16419	0.643819	1.17314	0.548798	0.583144	NA
WNT5A	2.91773	-1.89932	1.02979	-1.84437	0.0651294	NA
WNT5B	7.36599	0.0462395	0.944219	0.0489712	0.960942	NA
WNT6	81.6527	-1.08756	0.975512	-1.11486	0.264912	0.4025
WNT7A	10.7249	-2.67296	0.924148	-2.89235	0.00382372	NA
WNT7B	3.9953	0.184282	1.31048	0.140622	0.888169	NA
WT1	7.56108	0.31379	1.23698	0.253674	0.799747	NA
XPA	6.94626	-0.575143	1.04045	-0.552785	0.580411	NA
XRCC4	23.3769	0.574979	0.824347	0.697496	0.485493	0.568778
ZAK	4.60501	-0.0654983	1.00992	-0.0648547	0.94829	NA
ZBTB16	28.5489	0.367842	0.719134	0.511507	0.608996	0.69036
ZBTB32	9.90593	1.33232	1.14582	1.16276	0.244926	NA
ZIC2	7.14752	-0.697855	1.16544	-0.598791	0.549313	NA

## Sheet: Progression 1
	baseMean	log2FoldChange	lfcSE	stat	pvalue	padj
AAMP	32.6432	0.783471	0.733766	1.06774	0.285638	0.377619
ABI3BP	14.525	0.542644	1.01774	0.533186	0.593905	0.652253
ACHE	6.82248	0.756291	1.23731	0.611239	0.541042	NA
ACTG2	3.74508	-2.23647	0.838334	-2.66775	0.0076361	NA
ACVR1	19.3389	1.58408	0.917895	1.72578	0.0843877	0.18601
ACVR1C	6.36846	-0.312597	0.979274	-0.319213	0.749565	NA
ACVRL1	3.32259	-0.00807687	1.0797	-0.00748068	0.994031	NA
ADAM15	34.5086	1.42568	0.799887	1.78235	0.0746921	0.174565
ADAM17	35.66	2.26585	0.876845	2.58409	0.0097637	0.0994712
ADAM28	22.6383	1.29422	0.97509	1.32728	0.184415	0.293337
ADAM8	90.2857	1.76799	0.778172	2.27198	0.0230876	0.132965
ADAM9	18.5946	0.741174	0.851897	0.870028	0.384285	0.46112
ADAMTS1	5.13536	0.692941	1.25097	0.553922	0.579632	NA
ADAMTS12	3.71285	-0.898381	1.02694	-0.87481	0.381677	NA
ADAMTS8	2.25645	-0.961126	1.00366	-0.957622	0.338254	NA
ADAP1	30.4257	1.33432	0.722556	1.84667	0.0647955	0.168422
ADD1	106.154	0.759742	0.643565	1.18052	0.237793	0.336784
ADM2	3.11707	-0.848879	0.916297	-0.926423	0.354226	NA
ADRA2B	4.34952	-1.23379	0.838747	-1.471	0.141292	NA
AEBP1	11.4451	0.904105	1.1489	0.786932	0.431321	NA
AGGF1	12.5662	-0.318656	0.770268	-0.413694	0.679098	NA
AGR2	2.56957	-1.28666	1.09568	-1.1743	0.240274	NA
AGRN	5.91196	-2.11946	0.873095	-2.42752	0.0152024	NA
AGT	2.05406	-1.50934	1.01695	-1.48418	0.137761	NA
AHNAK	107.659	2.019	0.787005	2.56542	0.0103051	0.0994712
AKAP12	10.1809	1.86982	1.2332	1.51624	0.12946	NA
AKAP2	42.8024	1.76073	0.870837	2.02188	0.043189	0.139552
AKT1	17.0717	0.460223	0.73332	0.627588	0.530274	0.60121
AKT2	51.8249	0.305128	0.667504	0.457118	0.647587	0.69416
AKT3	72.1225	1.36851	0.839163	1.6308	0.102932	0.207857
ALB	3.33894	-1.71302	0.942483	-1.81756	0.0691319	NA
ALDOA	124.953	1.24288	0.799061	1.55543	0.119844	0.223282
ALOX5	422.358	1.37197	0.725557	1.89092	0.0586354	0.15959
AMH	4.87709	-1.76952	0.934612	-1.89332	0.0583152	NA
ANG	10.2189	-0.597583	0.830657	-0.71941	0.471888	NA
ANGPT1	9.58662	0.63308	0.943044	0.671316	0.502019	NA
ANGPT2	12.1068	0.818062	0.891963	0.917148	0.359065	NA
ANGPTL2	3.79741	-1.60569	0.854341	-1.87945	0.0601835	NA
ANGPTL4	2.11718	-1.29301	1.00825	-1.28244	0.19969	NA
ANPEP	280.478	1.30366	0.731534	1.78209	0.0747341	0.174565
ANXA2P2	40.8286	1.60434	0.944937	1.69783	0.0895403	0.190611
AP1M2	2.5662	-1.40226	1.09658	-1.27876	0.200982	NA
APC	51.7707	0.566771	0.776864	0.729562	0.465658	0.541825
APOD	2.53289	-2.07573	0.984624	-2.10814	0.0350185	NA
APOE	13.8032	2.32073	1.27987	1.81326	0.0697918	NA
APOH	3.65106	-1.44612	0.917094	-1.57685	0.11483	NA
AQP1	8.19895	1.14827	1.18893	0.965804	0.334142	NA
ARAP2	39.2498	1.63454	0.788536	2.07288	0.0381833	0.135972
AREG	13.9333	0.650001	1.23588	0.525941	0.598929	NA
ARHGAP32	7.22386	0.064649	0.895121	0.0722238	0.942424	NA
ARHGDIB	1322.51	0.788067	0.630224	1.25046	0.211133	0.314689
ASPN	2.11986	-1.32966	1.00649	-1.32109	0.186473	NA
ATPIF1	57.1952	1.50456	0.825054	1.82359	0.0682148	0.171164
B3GNT3	4.41002	-0.169795	1.09519	-0.155037	0.876792	NA
BAD	11.4878	0.373016	0.850629	0.438518	0.661011	NA
BAG2	29.1117	2.53207	1.12549	2.24974	0.0244657	0.132965
BAI1	6.13321	-0.634263	1.00667	-0.630061	0.528655	NA
BAI3	4.17528	-0.656929	1.12347	-0.58473	0.558729	NA
BCAS1	2.41768	-0.812534	1.00219	-0.810755	0.417506	NA
BGN	3.49478	-1.52174	0.895487	-1.69934	0.0892542	NA
BICC1	3.08676	-1.59568	0.970924	-1.64346	0.100288	NA
BMP4	2.77372	-1.42838	1.0201	-1.40024	0.161441	NA
BMP5	2.3233	-1.81601	0.947101	-1.91744	0.0551824	NA
BMP7	2.06869	-1.45018	1.00862	-1.43779	0.150494	NA
BMPER	4.98289	-0.18976	1.12695	-0.168384	0.866281	NA
BMPR1A	6.42016	-0.787909	0.861938	-0.914114	0.360657	NA
BMPR1B	4.30988	-0.248947	1.14855	-0.216748	0.828405	NA
BMPR2	15.5621	-0.0640617	0.762963	-0.0839643	0.933085	0.945164
BNC2	4.90579	0.156609	1.15339	0.135781	0.891994	NA
BRMS1	14.4885	0.348263	0.807148	0.431474	0.666124	0.709173
BTG1	732.39	0.822122	0.627697	1.30974	0.190283	0.298827
C1S	3.73346	-2.11031	0.870551	-2.4241	0.0153463	NA
C3	4.37798	-0.479779	0.911899	-0.526132	0.598797	NA
C3AR1	71.5787	3.08017	0.816397	3.77289	0.00016137	0.0252544
CADM1	22.4766	3.06889	1.41699	2.16578	0.0303277	0.133698
CALCRL	6.16158	-0.16072	0.941476	-0.17071	0.864452	NA
CALD1	26.8097	1.68496	1.06703	1.57911	0.114312	0.216846
CAMK2A	3.91372	-0.698971	1.04785	-0.66705	0.50474	NA
CAMK2B	2.21993	-1.42404	1.08594	-1.31134	0.189744	NA
CAMK2D	23.3222	0.0261812	0.79827	0.0327974	0.973836	0.976957
CAMP	126.431	1.90235	0.822481	2.31294	0.0207258	0.132965
CASP8	8.47011	0.329019	0.964692	0.341061	0.733058	NA
CAV1	5.96726	-1.29727	0.968053	-1.34008	0.180218	NA
CBLC	2.22725	-1.54709	1.05843	-1.46169	0.143827	NA
CCBE1	3.74118	-2.37044	0.930018	-2.54881	0.0108093	NA
CCDC80	2.53295	-1.41119	0.919735	-1.53435	0.124944	NA
CCL11	8.7575	0.381397	1.10191	0.346122	0.729251	NA
CCL21	6.13616	-0.370272	1.0645	-0.347836	0.727963	NA
CCL5	522.692	1.11618	0.777161	1.43623	0.150936	0.257009
CCL7	2.23305	-2.98179	0.948993	-3.14206	0.00167765	NA
CCL8	4.50243	-1.44889	0.899437	-1.61089	0.107204	NA
CCR2	85.3522	1.75151	0.795146	2.20275	0.0276126	0.132965
CCR3	55.2313	0.856168	0.813193	1.05285	0.292411	0.381618
CD163	54.5832	1.64142	0.739222	2.22047	0.0263872	0.132965
CD24	239.308	2.23484	0.8259	2.70595	0.00681091	0.091664
CD2AP	20.3399	0.434529	0.781732	0.555854	0.578311	0.639616
CD34	6.23711	-1.20762	0.842371	-1.4336	0.151687	NA
CD36	198.307	1.76542	0.694154	2.54327	0.010982	0.0994712
CD44	406.722	1.31947	0.729702	1.80823	0.0705703	0.172566
CD46	272.686	1.5628	0.79543	1.96472	0.0494462	0.147397
CD82	30.2726	1.18592	0.779592	1.5212	0.128209	0.231545
CDC42	545.969	1.17522	0.605172	1.94196	0.0521417	0.151473
CDH1	3.53206	-1.63206	0.841972	-1.93837	0.0525778	NA
CDH11	2.76901	-0.794721	1.07007	-0.742679	0.457676	NA
CDH13	9.0386	0.0822265	1.1629	0.0707081	0.94363	NA
CDH2	4.13257	0.365122	1.18336	0.308547	0.757666	NA
CDK14	24.9441	3.24565	1.1678	2.77928	0.00544799	0.091664
CDKN1A	98.7617	1.31038	0.678501	1.93129	0.053447	0.153476
CDKN2A	2.75429	-0.606074	1.0456	-0.579641	0.562157	NA
CDS1	5.49977	0.763062	1.0678	0.714608	0.474851	NA
CEACAM1	19.1099	1.69851	1.0014	1.69613	0.089862	0.190611
CEACAM5	7.12669	-0.513483	1.16226	-0.441795	0.658637	NA
CEACAM6	34.4347	0.228137	0.694857	0.328322	0.742668	0.769719
CEP170	54.8509	2.33735	0.867135	2.69549	0.00702855	0.091664
CEP295	41.3549	2.59647	0.93538	2.77584	0.00550588	0.091664
CFP	96.2851	1.44864	0.706397	2.05075	0.0402912	0.135972
CGN	2.22115	-1.25947	1.01705	-1.23836	0.215584	NA
CHAD	8.15487	1.53335	1.09093	1.40555	0.159858	NA
CHD4	99.7642	1.22269	0.772161	1.58347	0.113314	0.216846
CHD5	3.91777	-0.28732	1.14583	-0.250753	0.802005	NA
CHI3L1	62.9788	0.37549	0.843077	0.445381	0.656045	0.700826
CHP1	95.1841	1.08562	0.773221	1.40403	0.160311	0.264091
CHP2	3.56258	0.0394091	1.1001	0.0358233	0.971423	NA
CHRDL1	2.31126	-1.45771	1.05028	-1.38792	0.165161	NA
CHRNA3	4.07238	-0.514772	1.02407	-0.502675	0.615193	NA
CHRNA7	3.92867	-0.572488	0.977509	-0.58566	0.558104	NA
CIB1	92.2296	0.918946	0.635477	1.44607	0.148157	0.254797
CKMT1A	2.52775	-2.22899	0.925046	-2.4096	0.0159701	NA
CLDN1	2.6941	-2.23641	0.919969	-2.43096	0.0150587	NA
CLDN3	3.51002	-0.446294	1.06448	-0.419261	0.675025	NA
CLDN4	5.30548	-0.505654	1.05767	-0.478081	0.632592	NA
CLDN7	5.20763	-0.293018	1.01244	-0.289418	0.772262	NA
CLEC2B	250.596	0.429475	0.687311	0.624863	0.532061	0.60121
CLEC3B	4.20932	-0.934784	0.87864	-1.0639	0.287375	NA
CLIC4	66.2228	1.11879	0.860341	1.3004	0.193464	0.299773
CLU	120.849	0.756807	0.594967	1.27202	0.203368	0.306259
CMA1	3.26057	-1.67097	0.949317	-1.76018	0.0783775	NA
CNN1	2.64034	-1.97624	1.00137	-1.97353	0.0484354	NA
COL18A1	32.3691	0.687236	0.899772	0.763789	0.444993	0.52362
COL1A1	9.97183	0.310079	1.10468	0.280695	0.778944	NA
COL1A2	2.61409	-0.619643	1.01054	-0.613177	0.539759	NA
COL3A1	4.3627	-2.48492	0.871451	-2.85148	0.00435166	NA
COL4A1	3.31283	-0.414242	1.06622	-0.388515	0.697635	NA
COL4A2	2.85859	-0.98663	0.990287	-0.996307	0.319101	NA
COL4A6	3.03037	-1.96813	0.931705	-2.11239	0.0346529	NA
COL5A1	7.01228	0.71939	1.17162	0.614011	0.539208	NA
COL5A2	5.49083	-0.648943	1.03621	-0.626265	0.531141	NA
COL6A1	6.84487	0.388721	1.13891	0.341311	0.73287	NA
COL6A2	2.83709	-0.314678	1.08467	-0.290113	0.77173	NA
COL6A3	2.01194	-1.41993	1.02116	-1.3905	0.164376	NA
COL7A1	3.13298	-0.366142	1.05424	-0.347306	0.728361	NA
COMP	8.78197	0.337293	1.22499	0.275345	0.783052	NA
CREBBP	137.655	0.614897	0.656156	0.937119	0.348697	0.436569
CRIP2	4.15663	-0.746858	0.930899	-0.802298	0.422381	NA
CRISPLD2	34.0978	1.87569	0.90245	2.07844	0.0376687	0.135972
CSF2RB	130.7	2.01485	0.904657	2.2272	0.0259342	0.132965
CSPG4	6.69314	1.21255	1.34099	0.904221	0.365878	NA
CST7	256.919	1.84805	0.833252	2.21788	0.026563	0.132965
CTNNB1	104.094	1.54412	0.75064	2.05707	0.0396791	0.135972
CTNND1	8.73123	1.25172	1.13769	1.10023	0.271234	NA
CTSG	45.9	1.1212	0.784155	1.42982	0.152769	0.258096
CTSH	79.0949	1.96325	0.793502	2.47416	0.0133552	0.107184
CTSK	6.81935	-0.941671	0.817919	-1.1513	0.249608	NA
CTSL	36.0423	1.92682	0.888593	2.1684	0.0301284	0.133698
CUL1	28.883	0.913015	0.760651	1.20031	0.23002	0.32875
CX3CL1	3.80034	-0.826967	0.992166	-0.833497	0.404565	NA
CXADR	6.98071	1.18348	1.21976	0.970257	0.331918	NA
CXCL10	9.61103	0.988153	0.905307	1.09151	0.275048	NA
CXCL11	5.19994	0.717716	1.18508	0.605628	0.544762	NA
CXCL12	1.98563	-1.55611	1.00586	-1.54705	0.121851	NA
CXCL13	2.74344	-1.45883	1.0301	-1.41621	0.156714	NA
CXCL17	5.61987	0.852266	1.19738	0.711774	0.476605	NA
CXCL8	29.948	1.71999	0.80837	2.12773	0.0333597	0.134256
CXCR2	840.031	0.995099	0.685957	1.45067	0.146871	0.253981
CXCR3	9.24038	1.76337	1.14179	1.54439	0.122495	NA
CXCR4	282.461	0.693609	0.737522	0.940459	0.346982	0.436569
CYB561	12.5595	1.09328	1.03758	1.05369	0.292025	NA
CYBB	540.733	1.77783	0.772674	2.30088	0.0213987	0.132965
CYP1B1	21.5084	1.13298	0.928803	1.21982	0.222532	0.323965
DAG1	11.9668	0.544838	0.834846	0.652621	0.514001	NA
DCC	2.96477	-1.46075	0.91114	-1.60321	0.108888	NA
DCN	3.47105	-1.02343	0.982353	-1.04181	0.2975	NA
DCX	6.37583	-0.620634	1.08535	-0.571829	0.567438	NA
DDC	7.53641	-0.0118841	1.11981	-0.0106126	0.991533	NA
DDR2	4.84095	0.58022	1.31003	0.442907	0.657833	NA
DENND5A	76.6413	0.756253	0.621969	1.2159	0.224022	0.324625
DENR	73.5357	1.16281	0.793541	1.46534	0.142827	0.249749
DESI1	32.6795	1.65773	0.865755	1.91478	0.0555201	0.156557
DICER1	121.591	1.64469	0.689578	2.38507	0.017076	0.124297
DLC1	4.94953	-0.210166	1.0057	-0.208974	0.834469	NA
DLG1	23.9958	2.01568	0.914376	2.20443	0.0274938	0.132965
DLL4	6.05188	-0.349883	1.03538	-0.337926	0.735419	NA
DPT	7.30493	0.00867783	1.11719	0.00776752	0.993802	NA
DPYSL3	21.1779	2.3036	1.29073	1.78473	0.0743046	0.174565
DSC2	29.0239	1.39517	0.768487	1.81548	0.0694501	0.171164
DST	13.5073	0.203822	0.971277	0.209849	0.833785	NA
ECM1	5.30144	-1.2073	0.917858	-1.31535	0.188393	NA
ECM2	2.63217	-0.694964	1.06582	-0.652046	0.514371	NA
ECSCR	5.83217	-1.23016	1.1032	-1.11508	0.264816	NA
EDN1	5.18046	0.162013	1.05916	0.152964	0.878427	NA
EGF	37.4422	1.44781	0.816787	1.77257	0.0763004	0.176904
EGFL7	8.26911	0.811263	1.09322	0.742089	0.458033	NA
EGFR	15.917	-1.66259	0.942507	-1.76401	0.0777309	0.177898
EGLN2	76.0775	0.357738	0.617262	0.579555	0.562215	0.624018
EGLN3	9.14809	-0.0210878	0.951621	-0.0221599	0.98232	NA
EIF2AK3	9.901	1.06196	0.965519	1.09988	0.271384	NA
EIF4E2	21.6814	0.257925	0.753255	0.342414	0.732039	0.763761
EIF4EBP1	13.8514	0.557555	0.821784	0.678469	0.497474	NA
ELF3	3.70661	0.051656	1.07693	0.0479659	0.961743	NA
ELK3	49.2826	1.77058	0.85765	2.06446	0.0389744	0.135972
EMCN	4.61966	-2.0836	0.817196	-2.54969	0.0107819	NA
EMILIN1	5.47703	-0.619335	0.919725	-0.673392	0.500698	NA
EMILIN3	4.58518	0.428898	1.23734	0.346628	0.728871	NA
EMP3	111.884	0.792546	0.64134	1.23577	0.216546	0.318825
ENO1	278.909	0.850196	0.727303	1.16897	0.242416	0.341578
ENO2	7.68735	0.695602	0.987252	0.704583	0.481069	NA
ENO3	6.36242	1.15306	1.16972	0.985751	0.324255	NA
ENPEP	3.11086	-0.854918	1.1307	-0.756097	0.449591	NA
ENPP2	9.41888	0.0545565	0.945864	0.057679	0.954004	NA
EP300	114.641	2.9838	0.843087	3.53913	0.000401444	0.031657
EPAS1	4.38469	-2.04441	0.828397	-2.46791	0.0135905	NA
EPCAM	2.13071	-1.82951	1.05788	-1.72941	0.0837366	NA
EPHA1	5.67767	0.858929	1.2124	0.708453	0.478664	NA
EPHA2	3.47979	-2.11995	0.844484	-2.51034	0.0120613	NA
EPHB1	5.08642	-0.0539797	1.00611	-0.0536517	0.957213	NA
EPHB3	4.22409	-0.47494	0.911721	-0.520927	0.602418	NA
EPHB4	4.54149	0.550726	1.06269	0.518239	0.604291	NA
EPN3	4.31479	-1.03016	1.01297	-1.01697	0.309169	NA
EPS8L1	5.82056	0.997243	1.14502	0.870938	0.383788	NA
ERBB2	9.11396	-0.302221	0.834152	-0.36231	0.717121	NA
ERBB2IP	90.4693	1.17712	0.729858	1.61281	0.106786	0.211544
ERBB3	3.90239	-1.1303	0.995262	-1.13568	0.256092	NA
EREG	4.83335	-0.368037	1.0793	-0.340996	0.733107	NA
ERMP1	11.626	1.37448	1.06927	1.28544	0.198639	NA
ESRP1	3.72344	-1.46574	0.905008	-1.61959	0.105321	NA
ETV4	3.48673	-0.988291	0.98083	-1.00761	0.313643	NA
EVI2A	227.704	1.35748	0.63805	2.12755	0.0333741	0.134256
EVPL	14.3478	0.667976	1.08007	0.618454	0.536276	0.601629
F11R	58.2936	1.63443	0.764646	2.1375	0.032557	0.134256
F3	5.04708	-0.19067	1.26518	-0.150707	0.880207	NA
FAM174B	2.91386	-0.438396	1.04208	-0.420694	0.673978	NA
FAP	3.54072	-1.54892	0.968053	-1.60003	0.109591	NA
FASLG	3.83254	0.0496322	1.04619	0.0474409	0.962162	NA
FBLN1	6.00452	-0.756898	0.959438	-0.788897	0.430172	NA
FBLN5	5.01024	0.218207	0.975497	0.223688	0.823	NA
FBN1	4.64376	-1.15075	0.967048	-1.18996	0.234063	NA
FBN2	9.35576	0.11268	0.917283	0.122841	0.902233	NA
FBP1	30.0338	0.586805	0.67479	0.869612	0.384513	0.46112
FERMT2	4.45374	-1.32803	0.89401	-1.48548	0.137417	NA
FGF18	2.57446	-1.71626	0.950856	-1.80496	0.0710813	NA
FGF2	5.48977	-0.376865	0.945037	-0.398783	0.690053	NA
FGF9	5.14139	0.193063	1.18953	0.162303	0.871068	NA
FGFR1	7.67376	0.0977968	0.964844	0.10136	0.919265	NA
FGFR2	4.3514	-1.66427	0.816191	-2.03907	0.0414433	NA
FGFR3	5.24756	-0.3542	1.14464	-0.309441	0.756986	NA
FGFR4	11.2555	-1.23893	0.842918	-1.46982	0.141611	NA
FGL2	314.665	1.26362	0.720758	1.75318	0.079571	0.177898
FHL1	47.109	1.00361	0.876776	1.14466	0.252351	0.350069
FIGF	4.19945	-2.44982	0.950019	-2.5787	0.0099172	NA
FLI1	195.926	0.898943	0.626132	1.43571	0.151085	0.257009
FLT1	6.6993	-0.0963454	0.872974	-0.110365	0.91212	NA
FLT4	3.82131	-2.10113	0.838253	-2.50656	0.0121912	NA
FMOD	4.51947	0.476522	1.29304	0.368528	0.712479	NA
FN1	10.0692	1.43881	1.30671	1.10109	0.270856	NA
FOXC2	4.01101	-1.30438	0.906411	-1.43906	0.150134	NA
FOXO4	60.9699	2.08742	0.74149	2.81516	0.00487524	0.091664
FRAS1	4.45455	-0.793563	1.04308	-0.760791	0.446782	NA
FREM1	2.1962	-2.23109	0.929268	-2.40091	0.0163545	NA
FREM2	2.65804	-2.16554	0.900081	-2.40594	0.0161311	NA
FST	4.07437	0.276855	1.23606	0.223981	0.822772	NA
FSTL1	24.0783	1.81661	1.1366	1.59829	0.109978	0.216498
FUT3	6.27916	0.54693	1.21243	0.451103	0.651916	NA
FXYD6	33.2455	1.04342	0.845123	1.23464	0.216964	0.318825
GALNT7	12.6965	1.15583	0.90784	1.27317	0.202959	NA
GAP43	9.16676	0.490154	1.21538	0.403293	0.686732	NA
GATA4	4.80846	0.0753965	1.22287	0.0616554	0.950837	NA
GD2 SYNTHASE	3.64528	-0.638634	1.04165	-0.613096	0.539813	NA
GDF15	3.01867	-1.90455	0.893388	-2.13183	0.0330206	NA
GDF5	4.11975	-0.891825	1.06749	-0.835439	0.40347	NA
GDF6	2.42054	-0.889181	1.01698	-0.874338	0.381934	NA
GIMAP4	275.591	0.571134	0.678397	0.841887	0.399851	0.475868
GIMAP6	35.1955	2.02512	0.841375	2.40692	0.0160878	0.124297
GJA5	4.92318	-0.0470398	1.10326	-0.042637	0.965991	NA
GLYR1	83.219	0.652624	0.655647	0.995388	0.319548	0.408238
GPI	92.6193	1.68887	0.794179	2.12656	0.0334567	0.134256
GPR124	4.73656	-1.06092	0.960217	-1.10487	0.269216	NA
GPR56	25.647	0.423362	0.768939	0.550579	0.581922	0.641344
GPX1	714.64	1.75596	0.733524	2.39388	0.0166714	0.124297
GREM1	4.59397	-0.0894272	1.09509	-0.0816617	0.934916	NA
GRHL2	3.62397	-0.460559	1.01329	-0.454517	0.649457	NA
GSN	107.068	0.839848	0.732074	1.14722	0.251291	0.350069
GTF2I	13.9459	1.00374	1.11214	0.902537	0.366772	0.451967
GZMK	28.3316	-0.392038	0.822106	-0.47687	0.633454	0.681344
HAPLN1	3.36438	-0.61449	1.16178	-0.52892	0.596861	NA
HAS1	2.90232	-1.40078	0.981009	-1.4279	0.15332	NA
HDAC5	71.5629	0.0196273	0.54947	0.0357204	0.971505	0.976957
HDHD3	6.72817	1.20262	1.07167	1.12218	0.261784	NA
HEG1	39.0652	1.09928	0.833645	1.31864	0.187289	0.296068
HGF	13.5374	0.745647	0.964479	0.773108	0.439458	NA
HIF1A	276.055	1.59782	0.71838	2.2242	0.0261349	0.132965
HIPK1	167.842	0.919219	0.666658	1.37885	0.167942	0.273781
HIPK2	39.6311	1.26417	0.685371	1.84451	0.065109	0.168422
HK2	112.862	1.76572	0.753378	2.34374	0.0190913	0.129904
HK3	51.4045	2.50096	0.758641	3.29664	0.000978506	0.0414927
HKDC1	2.83761	-1.0389	0.922022	-1.12677	0.259841	NA
HLA-DPB1	65.2061	-0.708398	1.01141	-0.700408	0.483673	0.556579
HMOX1	78.5261	1.80348	0.777991	2.31813	0.0204425	0.132965
HOXA5	3.24174	-0.170188	1.07846	-0.157807	0.874609	NA
HOXA7	3.39702	-0.106973	1.23008	-0.0869641	0.9307	NA
HOXB13	3.94882	-0.260448	1.09941	-0.236898	0.812736	NA
HOXB3	13.6356	1.52697	1.08041	1.41332	0.157561	NA
HPSE	20.9173	1.34087	0.967634	1.38572	0.165833	0.271757
HRAS	5.34962	0.175093	0.976371	0.17933	0.857679	NA
HSD17B12	48.7138	1.66935	0.728633	2.29107	0.0219592	0.132965
HSP90B1	30.321	0.828076	0.77556	1.06771	0.28565	0.377619
HSPB1	3.46344	-0.421177	0.994234	-0.42362	0.671843	NA
HSPG2	5.32158	-2.05031	0.833395	-2.46019	0.0138863	NA
HUNK	3.54358	-0.0176282	1.12459	-0.0156753	0.987493	NA
IBSP	2.00907	-1.4605	1.01557	-1.4381	0.150405	NA
ICAM1	48.1573	1.8818	0.716373	2.62685	0.00861801	0.0994712
ID1	10.2066	0.125449	1.0714	0.117088	0.90679	NA
ID2	93.8438	1.9365	0.706361	2.74152	0.00611555	0.091664
ID4	1.94861	-1.66418	1.05761	-1.57352	0.115599	NA
IFNG	6.23695	0.59638	0.953607	0.625393	0.531713	NA
IGF1	5.37292	0.259279	1.11111	0.233351	0.815489	NA
IGFBP4	5.07506	0.671775	1.0512	0.639054	0.522788	NA
IGFBP7	20.5247	0.551158	0.863878	0.638004	0.523471	0.59798
IL10RA	101.917	1.26503	0.744854	1.69836	0.0894395	0.190611
IL11	6.38678	0.0485053	1.23499	0.0392758	0.96867	NA
IL13RA2	3.39118	-2.66938	0.921582	-2.89652	0.00377332	NA
IL15	9.98289	1.82091	1.08656	1.67584	0.093769	NA
IL18	17.0403	1.1266	1.05576	1.0671	0.285928	0.377619
IL1A	6.83483	-1.93868	0.915796	-2.11693	0.0342657	NA
IL1B	184.799	1.99384	0.686479	2.90444	0.00367913	0.091664
IL1RL1	4.93545	0.259043	1.01267	0.255802	0.798104	NA
IL1RN	143.811	1.53199	0.703581	2.17741	0.0294498	0.133698
IL6	2.6012	-1.22419	1.11843	-1.09456	0.273709	NA
ILK	109.091	0.893629	0.727224	1.22882	0.219139	0.320516
INHBA	2.97465	-0.351269	1.00505	-0.349505	0.72671	NA
INHBE	4.1981	-1.42328	0.876361	-1.62407	0.10436	NA
IRF6	4.89722	0.635311	1.04566	0.607568	0.543474	NA
ISL1	6.43206	-0.272818	1.02146	-0.267086	0.789403	NA
ISLR	8.87639	-0.869115	1.06442	-0.816517	0.414205	NA
ITGA1	7.09168	0.888453	1.02816	0.864121	0.387522	NA
ITGA11	2.60486	-1.49171	0.961672	-1.55116	0.120863	NA
ITGA2	10.0844	1.87831	1.27422	1.47408	0.140461	NA
ITGA3	3.46856	-1.19181	0.896693	-1.32911	0.183811	NA
ITGA5	76.7251	1.03676	0.806811	1.28501	0.198789	0.305005
ITGA6	26.7351	2.31665	1.05998	2.18555	0.0288486	0.133698
ITGA7	3.23222	-0.159049	1.012	-0.157163	0.875117	NA
ITGA8	2.34602	-2.1304	0.997267	-2.13624	0.0326601	NA
ITGA9	5.17614	0.130311	1.02072	0.127666	0.898413	NA
ITGAM	199.463	1.92187	0.708051	2.71431	0.00664149	0.091664
ITGB1	211.256	1.26756	0.749365	1.69152	0.0907384	0.190611
ITGB1BP1	11.8495	0.0353909	0.87825	0.0402971	0.967856	NA
ITGB2	5.91674	0.490673	0.995957	0.492665	0.622249	NA
ITGB3	137.864	1.78049	0.833512	2.13613	0.0326687	0.134256
ITGB4	3.45876	-1.08531	0.904836	-1.19945	0.230352	NA
ITGB6	2.77921	-1.3053	1.13389	-1.15117	0.249661	NA
ITGB7	52.8791	1.28597	0.826024	1.55682	0.119513	0.223282
ITGB8	3.26229	-0.85604	1.00928	-0.848173	0.396342	NA
ITM2A	31.4994	0.77278	0.822863	0.939136	0.347661	0.436569
JAG1	4.57545	-0.470768	0.899246	-0.523513	0.600617	NA
JAM2	2.34128	-1.83115	0.955043	-1.91735	0.0551937	NA
JAM3	23.6087	0.472408	0.777258	0.607788	0.543328	0.607363
JUN	20.8038	0.427027	0.869315	0.491223	0.623269	0.672701
KCNJ8	2.92921	-0.426199	1.07843	-0.395202	0.692694	NA
KDM1A	5.39721	-0.212918	0.885771	-0.240376	0.810039	NA
KDR	2.3981	-0.881629	1.03849	-0.848954	0.395907	NA
KIAA1462	3.85724	0.110116	1.03208	0.106693	0.915033	NA
KIF1B	31.5446	2.36648	0.872496	2.71231	0.00668154	0.091664
KISS1	3.20453	-0.726892	1.14331	-0.635776	0.524922	NA
KLK3	3.92736	-1.65263	0.888925	-1.85914	0.0630079	NA
KRAS	45.8502	0.635326	0.592947	1.07147	0.283958	0.377619
KRIT1	48.1384	0.93055	0.892487	1.04265	0.297112	0.385875
KRT1	3.01144	-0.359537	1.11259	-0.323154	0.746579	NA
KRT14	2.93863	-1.57229	0.989453	-1.58905	0.11205	NA
KRT19	4.01816	-0.437522	1.09645	-0.399035	0.689868	NA
KRT7	3.36982	-0.81449	1.0257	-0.794082	0.427148	NA
LAD1	8.00867	-1.31192	1.06755	-1.2289	0.219109	NA
LAMA1	2.55135	-1.09393	1.06447	-1.02768	0.304102	NA
LAMA3	2.5188	-2.76559	0.91954	-3.00758	0.00263339	NA
LAMA4	5.40482	-0.277337	1.05995	-0.261651	0.793591	NA
LAMA5	4.35512	-0.164191	0.936806	-0.175267	0.86087	NA
LAMB3	3.7892	-1.83385	1.05907	-1.73157	0.0833506	NA
LAMC1	5.91938	0.0430775	0.940708	0.0457926	0.963476	NA
LAMC2	2.7205	-1.60535	0.970868	-1.65352	0.0982257	NA
LDHA	321.696	1.37904	0.699321	1.97197	0.0486134	0.146308
LEFTY1	3.67271	0.101555	1.03976	0.0976717	0.922193	NA
LGALS1	34.1801	0.485254	0.661543	0.733518	0.463243	0.541026
LHFP	7.50253	0.941998	1.05128	0.896052	0.370225	NA
LIFR	5.13249	-1.32138	0.917376	-1.44039	0.149757	NA
LLGL2	11.8465	0.90385	0.930767	0.971081	0.331508	NA
LOX	2.71747	-0.850529	1.08435	-0.784368	0.432824	NA
LOXL2	3.63979	0.0334946	1.07151	0.0312593	0.975063	NA
LRG1	108.082	1.2962	0.699531	1.85295	0.0638896	0.168046
LTBP4	10.889	1.59175	1.03482	1.53818	0.124004	NA
LUM	7.97265	-0.117898	1.15056	-0.102471	0.918383	NA
LY96	185.781	-0.339203	0.669312	-0.506794	0.612299	0.66545
MAF	15.3566	0.414761	0.798693	0.5193	0.603552	0.658229
MAP2K1	36.4122	0.268756	0.705016	0.381205	0.703051	0.738439
MAP2K2	49.0208	1.09222	0.691397	1.57974	0.114168	0.216846
MAP2K4	49.1969	1.07393	0.708691	1.51538	0.129677	0.231545
MAP3K7	28.2783	0.65399	0.672759	0.972101	0.331	0.419446
MAPK1	160.285	1.25945	0.622132	2.02442	0.0429273	0.139552
MAPK3	149.924	1.00633	0.685613	1.46778	0.142163	0.249749
MAPKAPK3	39.7048	0.978258	0.695367	1.40682	0.15948	0.264091
MCAM	5.39623	0.833759	1.08937	0.765358	0.444058	NA
MED1	25.2375	1.67848	0.836145	2.00741	0.0447062	0.141344
MED23	2.91687	-0.784956	1.05246	-0.745829	0.45577	NA
MEG3	12.8339	1.3653	1.1345	1.20343	0.228809	NA
MEOX2	3.40247	-0.201619	1.14564	-0.175989	0.860303	NA
MET	2.75981	-1.29089	0.931611	-1.38566	0.165851	NA
MFAP4	4.98256	0.634403	1.14777	0.552726	0.580451	NA
MGAT5	28.375	0.487622	0.771158	0.632325	0.527175	0.600021
MGP	3.46436	-1.49762	0.833649	-1.79646	0.0724208	NA
MISP	3.21978	-2.73056	0.945691	-2.88737	0.00388475	NA
MMP1	4.02124	-1.18031	1.01352	-1.16457	0.244192	NA
MMP10	2.31017	-2.066	0.935482	-2.20849	0.0272103	NA
MMP12	3.63651	-1.08996	1.04979	-1.03826	0.299147	NA
MMP13	1.92288	-1.79664	1.03058	-1.74333	0.0812762	NA
MMP14	3.4828	-0.675653	1.03328	-0.653891	0.513182	NA
MMP17	7.72762	1.43098	1.08	1.32498	0.185178	NA
MMP2	5.14283	0.124038	1.03938	0.119339	0.905007	NA
MMP24	4.32613	-0.636464	1.08021	-0.589205	0.555724	NA
MMP3	5.94743	0.098342	1.12366	0.0875197	0.930258	NA
MMP9	15.2565	-0.188202	0.782164	-0.240617	0.809852	0.83658
MMRN2	5.50235	0.36387	1.15679	0.31455	0.753103	NA
MPDZ	4.0512	-1.52439	0.933947	-1.6322	0.102637	NA
MRC1	7.03317	-0.0616523	1.04189	-0.0591734	0.952814	NA
MS4A4A	90.6092	2.81128	0.798943	3.51875	0.000433589	0.031657
MS4A6A	4.34278	-1.03487	0.978147	-1.05799	0.29006	NA
MT3	1.93383	-1.69388	1.00632	-1.68325	0.0923272	NA
MTA1	28.3253	0.977024	0.820275	1.19109	0.233617	0.332373
MTBP	3.10298	-0.514976	1.04607	-0.492295	0.622511	NA
MTDH	64.0059	1.40667	0.774186	1.81697	0.0692213	0.171164
MTOR	20.6187	0.759053	0.907694	0.836243	0.403018	0.477821
MUC1	3.20421	-0.278065	1.03359	-0.26903	0.787907	NA
MYC	32.3367	1.87464	0.898576	2.08623	0.0369575	0.135972
MYCL	4.96459	0.135963	1.01842	0.133504	0.893795	NA
MYH11	2.91564	-1.03758	1.11903	-0.927211	0.353817	NA
MYLK	73.8544	1.36342	0.732515	1.86129	0.0627032	0.167744
MYO1D	10.9806	0.266195	0.922353	0.288605	0.772884	NA
MYO5C	4.40189	-1.0696	0.871479	-1.22734	0.219694	NA
NAA15	17.0939	2.68282	1.20575	2.22502	0.02608	0.132965
NAP1L3	2.96096	-0.9289	0.933853	-0.994695	0.319885	NA
NCAM1	11.8612	1.36538	0.997509	1.36879	0.171064	NA
NCL	76.1278	1.15962	0.817446	1.41859	0.15602	0.259757
NDNF	2.43755	-2.19078	1.03387	-2.11901	0.0340897	NA
NDP	4.47596	-1.63166	0.817893	-1.99495	0.0460482	NA
NDRG1	45.8999	0.790815	0.677864	1.16663	0.24336	0.341578
NF1	34.3435	2.76859	0.965495	2.86753	0.00413688	0.091664
NF2	5.31139	-0.566909	0.887967	-0.638434	0.523191	NA
NFAT5	74.6125	1.96815	0.694371	2.83444	0.00459067	0.091664
NFATC2	34.2826	0.968454	0.892776	1.08477	0.278025	0.373484
NFKB1	35.959	0.477894	0.636452	0.750872	0.45273	0.530728
NID2	2.91607	-0.456857	1.07176	-0.426268	0.669913	NA
NME1	17.4926	1.53791	1.0182	1.51042	0.130937	0.231545
NME4	14.5046	0.16943	0.87215	0.194267	0.845967	0.868156
NODAL	7.70527	0.997052	1.07401	0.928343	0.35323	NA
NOS2	3.9921	-1.37741	0.890276	-1.54717	0.121821	NA
NOS3	3.78832	-0.135281	1.1158	-0.121241	0.9035	NA
NOTCH1	50.8825	1.78931	0.819389	2.18372	0.0289831	0.133698
NOX5	2.41128	-2.22699	0.888167	-2.50741	0.0121621	NA
NPR1	2.72993	-1.62637	1.02696	-1.58367	0.113269	NA
NR3C1	171.923	1.7228	0.683839	2.51931	0.0117586	0.0994712
NR4A1	36.3398	0.810895	0.794357	1.02082	0.307341	0.395875
NR4A3	8.15017	-0.780422	0.920964	-0.847397	0.396774	NA
NRCAM	8.6231	0.675381	1.10922	0.608879	0.542605	NA
NRP1	10.0846	1.42871	1.0754	1.32854	0.184	NA
NRP2	8.08695	0.0760164	0.911986	0.0833526	0.933571	NA
NRXN1	4.45553	-1.98675	0.95585	-2.07852	0.0376618	NA
NRXN3	3.9863	-0.427837	1.08975	-0.392602	0.694613	NA
NTRK1	3.63308	0.00920195	1.05051	0.00875951	0.993011	NA
OAS1	226.248	1.29577	0.62169	2.08427	0.0371355	0.135972
OCLN	3.47148	-0.0439109	1.1807	-0.0371904	0.970333	NA
OGN	3.60216	-0.249913	1.14368	-0.218517	0.827026	NA
OLFML2B	74.1871	-0.91447	0.719157	-1.27159	0.20352	0.306259
OVOL2	4.82055	-1.15859	1.06408	-1.08881	0.276236	NA
P3H1	23.9964	0.816252	0.654308	1.24751	0.212212	0.314798
P3H2	3.67577	-1.13664	0.931845	-1.21977	0.222551	NA
PCOLCE	7.89296	0.974346	0.982029	0.992176	0.321112	NA
PDCD10	88.484	1.24023	0.668287	1.85583	0.063478	0.168046
PDCL3	4.05315	-0.743083	0.976939	-0.760623	0.446882	NA
PDGFA	13.5127	0.683804	0.985381	0.693949	0.487714	NA
PDGFC	23.8893	2.79059	1.12407	2.48257	0.0130439	0.107184
PDGFRB	3.2031	-1.04847	0.95078	-1.10274	0.270139	NA
PDK1	29.0335	1.51945	0.955416	1.59036	0.111755	0.216846
PDPN	2.30237	-1.31536	1.04723	-1.25604	0.209102	NA
PEBP4	2.75342	-1.01586	1.08497	-0.936296	0.349121	NA
PECAM1	410.713	1.05286	0.61528	1.71119	0.0870466	0.189205
PFKFB1	3.63849	-1.89732	0.86145	-2.20247	0.0276321	NA
PFKFB4	38.1206	0.785012	0.767197	1.02322	0.306204	0.395875
PGK1	299.786	0.63949	0.57486	1.11243	0.265954	0.365104
PHOX2B	5.21858	-0.06024	1.02153	-0.0589705	0.952976	NA
PIK3CA	25.2257	1.54501	0.881089	1.75352	0.0795127	0.177898
PIK3CD	116.931	0.837969	0.64221	1.30482	0.191954	0.298913
PIK3CG	91.4991	2.06534	0.670423	3.08064	0.00206553	0.0718345
PIK3R1	38.4076	0.649157	0.713685	0.909585	0.363042	0.450921
PIK3R2	8.08148	1.11135	1.02835	1.08072	0.279824	NA
PIK3R5	97.5218	1.91819	0.759905	2.52425	0.0115947	0.0994712
PIK3R6	5.54773	0.439085	1.00114	0.438585	0.660962	NA
PITX2	3.36377	-0.521721	0.921576	-0.566119	0.571313	NA
PKM	278.736	1.13405	0.717244	1.58113	0.113849	0.216846
PKN1	91.1063	1.58971	0.732457	2.17038	0.0299783	0.133698
PKNOX1	19.6858	2.87368	1.30139	2.20815	0.0272335	0.132965
PLA2G10	2.23917	-1.29775	1.07125	-1.21144	0.225727	NA
PLA2G2A	10.1753	1.15805	1.41146	0.820463	0.411952	NA
PLA2G2D	3.12545	-0.789314	1.15762	-0.68184	0.49534	NA
PLA2G3	7.21366	0.039039	1.19503	0.0326677	0.97394	NA
PLAU	6.11392	0.14649	0.940672	0.15573	0.876246	NA
PLAUR	206.596	1.52214	0.800925	1.90047	0.0573709	0.158638
PLCG1	30.3266	1.63747	0.897088	1.82532	0.0679524	0.171164
PLCG2	73.2055	1.4956	0.729694	2.04963	0.0404007	0.135972
PLEKHO1	16.8541	0.0529125	0.868555	0.0609202	0.951423	0.96063
PLS1	7.47357	0.162042	1.078	0.150317	0.880515	NA
PLXDC1	11.1497	-0.195755	1.08535	-0.180361	0.856869	NA
PLXNC1	187.478	2.2324	0.75742	2.94737	0.00320487	0.091664
PLXND1	22.5041	2.12	0.885787	2.39335	0.0166951	0.124297
PMP22	6.14485	-0.0305527	1.00858	-0.0302927	0.975834	NA
PNPLA6	40.9936	1.0237	0.801706	1.2769	0.201638	0.306259
POPDC3	2.26364	-2.22301	0.943994	-2.3549	0.0185278	NA
POSTN	3.65385	-0.39225	0.928709	-0.422361	0.672762	NA
PPFIBP2	17.2511	1.21517	0.88837	1.36786	0.171356	0.276466
PPL	2.64536	-0.836246	1.04873	-0.797391	0.425224	NA
PPP1R16B	32.0771	1.01698	0.920245	1.10512	0.269107	0.365421
PPP2CB	44.502	2.51591	0.768461	3.27396	0.00106052	0.0414927
PPP2R1A	109.408	0.597112	0.675031	0.884569	0.376389	0.458404
PPP3R1	174.099	0.935966	0.56407	1.65931	0.0970535	0.198547
PRELP	6.50603	-0.125293	1.1379	-0.110108	0.912323	NA
PRF1	120.983	0.0702093	0.658457	0.106627	0.915085	0.92994
PRKCB	108.881	1.50772	0.731487	2.06117	0.0392871	0.135972
PRKCG	2.7868	-0.98551	1.10654	-0.890626	0.37313	NA
PRKCZ	6.51679	-0.887432	0.845125	-1.05006	0.29369	NA
PROK2	233.929	3.53078	0.762155	4.63263	3.61047e-06	0.00113008
PROM1	3.6309	0.0973248	1.02975	0.0945126	0.924702	NA
PRR15L	5.78089	0.190227	1.0383	0.183211	0.854633	NA
PRSS22	5.62661	-2.09486	0.956136	-2.19097	0.0284542	NA
PRSS8	4.22325	-0.56933	1.03676	-0.549146	0.582905	NA
PTEN	201.957	1.70929	0.72317	2.36361	0.0180976	0.12874
PTGDS	7.36552	0.41094	1.05811	0.38837	0.697742	NA
PTGIS	3.3919	-1.3099	1.008	-1.29951	0.193771	NA
PTGS2	379.928	2.38734	0.943664	2.52986	0.0114108	0.0994712
PTK2	23.493	2.74772	1.07635	2.55281	0.0106859	0.0994712
PTK2B	5.93108	0.0442082	0.88231	0.0501051	0.960039	NA
PTK6	6.02819	-0.971101	0.860265	-1.12884	0.258965	NA
PTPN14	6.39648	-1.58457	0.807606	-1.96206	0.0497553	NA
PTPRB	3.45527	-0.0209734	1.08746	-0.0192867	0.984612	NA
PTPRC	68.0999	1.4101	0.896073	1.57364	0.115571	0.217914
PTPRM	10.5254	-0.765715	0.969682	-0.789655	0.429729	NA
PTRF	8.52621	-0.208625	1.0901	-0.191381	0.848227	NA
PTTG1	19.6783	0.841247	0.856668	0.981999	0.3261	0.414916
PTX3	24.5876	3.22651	1.13697	2.83782	0.00454227	0.091664
PXDN	5.94083	-0.320152	0.935671	-0.342162	0.732229	NA
PYCARD	124.684	0.118731	0.684416	0.173477	0.862276	0.882001
QKI	123.814	1.17354	0.725851	1.61677	0.105927	0.211544
RAB25	3.65358	-1.40873	0.936374	-1.50446	0.132464	NA
RAC1	73.3459	1.47433	0.71029	2.07567	0.0379245	0.135972
RAC2	877.136	0.725401	0.599109	1.2108	0.225972	0.325618
RAF1	64.8036	0.969291	0.801947	1.20867	0.226789	0.325618
RAMP1	3.24575	-0.265746	1.03869	-0.255846	0.79807	NA
RAMP2	6.23574	-1.27562	0.921006	-1.38503	0.166044	NA
RB1	53.1676	1.35035	0.695719	1.94094	0.0522655	0.151473
RBL1	21.2686	0.277718	0.765485	0.3628	0.716754	0.750315
RBL2	180.2	1.04411	0.759967	1.3739	0.169474	0.274847
RBM47	41.0853	1.24421	0.678123	1.83479	0.0665374	0.170707
RBPJ	61.7678	0.958153	0.837797	1.14366	0.252766	0.350069
RBX1	115.209	1.15592	0.634399	1.82207	0.0684441	0.171164
RELN	3.9088	-1.46214	0.870814	-1.67904	0.0931433	NA
RGCC	46.8826	0.016279	0.763986	0.021308	0.983	0.983
RHOA	547.198	0.884179	0.582364	1.51826	0.128949	0.231545
RNH1	23.8604	0.732497	0.815809	0.897877	0.369251	0.453238
ROBO4	6.65262	-0.435861	1.02673	-0.424513	0.671191	NA
ROCK1	194.193	1.19664	0.669102	1.78843	0.073707	0.174565
ROCK2	74.723	2.20242	0.633296	3.47772	0.000505703	0.031657
RORA	3.55028	0.198947	1.13418	0.175411	0.860757	NA
RORB	2.63065	-0.501363	1.03291	-0.48539	0.6274	NA
RPS27A	2036.58	0.700531	0.799107	0.876643	0.380681	0.46005
RPS6KB1	11.3375	0.640547	0.991767	0.645864	0.518367	NA
RPS6KB2	14.7531	0.310457	0.807455	0.384489	0.700616	0.73836
RRAS	12.7777	1.48659	0.956216	1.55466	0.120028	NA
RTN4	16.3383	0.379375	0.898761	0.422109	0.672946	0.714007
RUNX1	35.5626	0.906971	0.798012	1.13654	0.255731	0.352616
RUNX1T1	5.71476	-1.49562	0.969841	-1.54213	0.123041	NA
S100A14	2.29356	-1.11755	1.09201	-1.02338	0.306128	NA
S100A7	2.31962	-1.14922	1.01789	-1.12902	0.258889	NA
S1PR1	48.4158	1.23617	0.94523	1.30779	0.190944	0.298827
SACS	16.1098	2.20029	1.15302	1.90829	0.0563543	0.15749
SAMSN1	74.218	1.32613	0.66843	1.98395	0.0472611	0.144183
SCG2	10.1989	1.17445	1.24379	0.944248	0.345043	NA
SCNN1A	4.88107	-0.94861	1.05674	-0.897677	0.369358	NA
SDC4	9.71913	-1.20372	0.807208	-1.49121	0.135907	NA
SELE	3.8322	-0.803218	0.914927	-0.877904	0.379996	NA
SEMA3E	3.55251	-2.3757	0.991285	-2.39659	0.0165486	NA
SERINC5	57.2942	1.02726	0.812383	1.26451	0.206048	0.308579
SERPINA1	375.197	1.45295	0.574312	2.52989	0.0114099	0.0994712
SERPINE1	31.4013	1.64322	0.935155	1.75717	0.0788891	0.177898
SERPINF1	14.0259	-0.310248	0.919603	-0.337372	0.735836	0.765172
SERPING1	92.9534	1.43578	0.718927	1.99711	0.045813	0.143395
SERPINH1	9.15761	0.736976	0.944393	0.78037	0.435173	NA
SET	117.52	1.54007	0.670614	2.2965	0.0216472	0.132965
SETD2	93.9945	1.37983	0.741213	1.86158	0.0626627	0.167744
SFRP1	3.71527	-0.556776	1.0351	-0.537895	0.590649	NA
SFRP2	2.27027	-1.14622	1.0756	-1.06565	0.286582	NA
SH2B3	100.295	1.38948	0.687943	2.01977	0.0434077	0.139552
SH2D3A	17.0597	1.23644	1.12019	1.10378	0.269687	0.365421
SH3YL1	4.886	0.690537	1.09667	0.629668	0.528912	NA
SHB	3.6322	-0.0383931	1.15352	-0.0332834	0.973449	NA
SIRT1	45.7277	1.42433	0.810854	1.75659	0.0789885	0.177898
SKP1	234.772	0.432123	0.60485	0.71443	0.474961	0.550603
SLC12A6	153.594	1.407	0.809694	1.73769	0.0822647	0.182616
SLC2A1	23.5738	2.46761	1.14838	2.14878	0.0316522	0.134256
SLC35A3	13.4116	0.60457	0.842717	0.717406	0.473124	NA
SLC37A1	26.1729	1.02256	0.759963	1.34554	0.17845	0.286434
SLC44A4	3.68943	-1.65944	0.940327	-1.76474	0.0776069	NA
SLIT2	3.80768	-0.305615	1.02031	-0.299531	0.764535	NA
SLPI	22.4548	0.585248	0.746015	0.7845	0.432747	0.511131
SMAD1	11.3945	-0.0891609	0.854174	-0.104383	0.916866	NA
SMAD2	139.299	1.52017	0.739344	2.05611	0.0397721	0.135972
SMAD3	19.3525	2.12719	1.03267	2.0599	0.0394085	0.135972
SMAD4	45.3134	1.43234	0.708336	2.02212	0.0431643	0.139552
SMAD5	19.3764	0.529064	0.851606	0.621254	0.534433	0.601629
SMAD9	4.28767	-0.0300303	1.05684	-0.0284151	0.977331	NA
SMC3	63.5971	1.46193	0.770503	1.89737	0.0577788	0.158638
SMOC1	5.85157	-1.2549	1.02701	-1.2219	0.221746	NA
SMURF1	34.8651	1.38516	0.858801	1.6129	0.106766	0.211544
SMURF2	13.154	0.525061	0.974751	0.538662	0.59012	NA
SNAI1	33.1451	-1.45142	0.7568	-1.91783	0.0551325	0.156557
SNAI3	8.82337	0.77393	1.03293	0.749256	0.453703	NA
SNRPF	52.4074	0.560092	0.788728	0.710121	0.477629	0.551653
SOD1	2.69785	-0.453849	1.03822	-0.437141	0.662009	NA
SORD	36.8943	2.10211	0.991182	2.12081	0.0339378	0.134462
SOX17	4.81688	-0.30954	1.16868	-0.264864	0.791114	NA
SOX2	3.89131	-2.23629	0.871709	-2.56541	0.0103054	NA
SOX9	5.99288	1.00827	1.30583	0.772129	0.440038	NA
SP1	98.749	1.47561	0.700796	2.10562	0.0352372	0.135972
SPARC	65.9334	1.14355	0.675648	1.69252	0.090547	0.190611
SPARCL1	6.78326	-1.72572	0.893297	-1.93185	0.0533774	NA
SPDEF	5.47692	-0.529757	0.993156	-0.533408	0.593751	NA
SPHK2	11.7917	1.40421	1.11359	1.26097	0.207318	NA
SPINK5	3.35088	-2.20521	0.836765	-2.6354	0.00840381	NA
SPINT1	14.3802	0.951283	0.901701	1.05499	0.291431	0.381618
SPOCK3	3.0531	-0.289981	1.06691	-0.271796	0.785779	NA
SPP1	28.5893	2.21847	0.99237	2.23552	0.0253829	0.132965
SRC	18.0836	1.30454	0.860426	1.51615	0.12948	0.231545
SRF	24.3789	1.63334	0.907632	1.79956	0.0719299	0.174527
SRGN	3143.14	1.62943	0.821993	1.98229	0.0474469	0.144183
SRPK2	61.0667	0.873555	0.685345	1.27462	0.202443	0.306259
SRPX2	5.88161	-1.54514	0.987397	-1.56486	0.117616	NA
SSTR2	13.9987	1.00905	1.18917	0.848536	0.396139	0.473251
ST14	21.3525	0.778465	0.776855	1.00207	0.316308	0.405756
STAB1	80.0122	-0.670173	0.741877	-0.903348	0.366341	0.451967
STAB2	2.28973	-1.59209	1.06641	-1.49295	0.135451	NA
STAT1	311.115	1.07547	0.75535	1.42381	0.154502	0.258605
STAT3	130.329	1.40384	0.652456	2.15163	0.0314265	0.134256
SULF1	3.25878	-0.903271	0.963641	-0.937352	0.348578	NA
SV2B	5.84942	0.497462	1.27543	0.390035	0.69651	NA
SYK	118.113	0.761739	0.700892	1.08681	0.277119	0.373484
SYNE1	27.7988	1.40186	0.832861	1.68318	0.0923396	0.192682
TACSTD2	13.5545	1.47678	1.0147	1.45539	0.14556	NA
TAL1	73.1997	1.18597	0.717284	1.65342	0.0982451	0.19968
TBX1	2.61823	-1.95355	0.909796	-2.14724	0.0317738	NA
TBX4	2.8569	-0.658037	1.05995	-0.620817	0.53472	NA
TBXA2R	8.08645	-0.0019158	0.867974	-0.00220721	0.998239	NA
TCEB1	75.5237	1.1969	0.756809	1.58151	0.113762	0.216846
TCEB2	13.2736	1.85109	1.19486	1.54921	0.121331	NA
TCF20	57.9143	2.38589	0.92853	2.56953	0.0101836	0.0994712
TCF3	10.1948	1.06114	1.05355	1.00721	0.313835	NA
TCF4	31.7493	0.711452	0.764978	0.930029	0.352356	0.439392
TDGF1	5.77559	-0.373667	1.09838	-0.340199	0.733707	NA
TEK	2.68252	-0.61164	1.02412	-0.597237	0.550349	NA
TF	6.35019	-1.80625	0.909999	-1.98489	0.0471564	NA
TFDP1	55.0006	1.69884	0.822957	2.06431	0.038988	0.135972
TFPI2	2.80866	-0.922675	1.09312	-0.844075	0.398627	NA
TGFB1	267.961	0.912641	0.687928	1.32665	0.184624	0.293337
TGFB2	10.6885	-0.390338	0.938342	-0.415987	0.67742	NA
TGFBI	123.754	0.656533	0.744874	0.881403	0.3781	0.458703
TGFBR2	55.1665	1.12743	0.727443	1.54986	0.121176	0.224426
TH	7.78555	-0.357614	1.01642	-0.351836	0.724961	NA
THBS1	138.791	1.69249	0.863508	1.96002	0.0499939	0.147624
THBS2	4.52864	-0.218587	1.06475	-0.205294	0.837343	NA
THBS4	4.11901	-2.52324	0.859566	-2.93549	0.00333025	NA
THY1	5.15743	0.649789	1.20037	0.541324	0.588284	NA
TIE1	3.22387	-0.293404	1.08551	-0.270291	0.786937	NA
TIMP1	213.696	1.59229	0.602509	2.64277	0.00822314	0.0994712
TIMP2	23.2434	0.907418	0.819513	1.10726	0.26818	0.365421
TIMP4	4.01228	-0.380482	1.05009	-0.362334	0.717103	NA
TJP2	5.27243	0.365975	0.999357	0.36621	0.714208	NA
TJP3	2.35317	-1.09547	1.07817	-1.01605	0.309606	NA
TLR4	117.651	1.55745	0.599505	2.5979	0.00937959	0.0994712
TMC6	32.9182	0.78137	0.873003	0.895037	0.370767	0.453321
TMEM100	3.67402	0.0105436	1.2092	0.00871948	0.993043	NA
TMEM30B	14.2248	0.168477	1.15427	0.145959	0.883953	0.901229
TMPRSS2	3.27315	-1.97321	0.992487	-1.98815	0.046795	NA
TMPRSS4	2.57301	-1.69296	0.96162	-1.76053	0.0783174	NA
TMPRSS6	4.56868	0.527076	1.07723	0.489289	0.624637	NA
TNC	3.46175	-0.692917	1.03083	-0.672193	0.501461	NA
TNF	21.8527	1.1515	0.806535	1.42772	0.153373	0.258096
TNFRSF12A	5.98852	-0.805154	0.906721	-0.887985	0.374549	NA
TNFRSF1A	239.017	1.68835	0.717108	2.35438	0.0185534	0.129049
TNFSF10	278.401	1.05875	0.615366	1.72051	0.0853391	0.186791
TNFSF12	18.1749	0.46149	0.871143	0.529752	0.596284	0.652576
TNFSF13	42.5051	1.16842	0.769278	1.51886	0.128799	0.231545
TNMD	2.98566	-1.88319	0.968566	-1.94431	0.0518582	NA
TNN	2.42677	-1.66754	0.928766	-1.79543	0.0725846	NA
TNS1	30.3921	1.1682	0.802546	1.45562	0.145498	0.253006
TNXB	20.5378	-0.485531	0.814895	-0.59582	0.551295	0.614076
TOM1L1	4.06547	-0.156132	1.13733	-0.137279	0.89081	NA
TP53	23.505	0.166827	0.787595	0.211818	0.832249	0.856888
TPM2	6.00092	-0.960546	0.906137	-1.06005	0.289124	NA
TPSB2	5.78142	-1.08381	1.02788	-1.05441	0.291696	NA
TPSD1	3.72364	-0.491754	1.1185	-0.439656	0.660187	NA
TSHR	2.14677	-1.22783	0.991926	-1.23783	0.21578	NA
TSPAN1	1.84243	-1.88212	1.01717	-1.85034	0.0642642	NA
TWIST1	1.98247	-1.50062	0.99892	-1.50224	0.133034	NA
TWIST2	3.03525	-1.41751	1.01551	-1.39586	0.162758	NA
TXNIP	326.8	0.317489	0.762377	0.416446	0.677084	0.715971
TYMP	117.223	1.68583	0.748196	2.2532	0.0242466	0.132965
UBA52	1370.25	0.442307	0.650615	0.67983	0.496612	0.569376
UTS2	23.0516	-0.528056	1.07367	-0.491822	0.622845	0.672701
VAMP8	37.7631	1.24985	0.752061	1.66191	0.0965318	0.198547
VASH1	13.2136	0.229742	0.827814	0.277529	0.781374	NA
VAV2	19.6215	1.36522	1.06179	1.28577	0.198524	0.305005
VAV3	3.97815	-1.26311	0.858122	-1.47195	0.141034	NA
VCAM1	21.6632	3.01083	1.36508	2.20561	0.0274112	0.132965
VCAN	356.851	2.18714	0.86688	2.52301	0.0116356	0.0994712
VEGFA	4.59568	0.562521	1.0344	0.543812	0.586571	NA
VEGFB	10.3448	0.580776	0.925044	0.627836	0.530111	NA
VEGFC	2.7485	-0.621102	1.08535	-0.572259	0.567146	NA
VEZF1	87.4324	1.43075	0.502768	2.84574	0.00443082	0.091664
VHL	59.6855	1.12115	0.740495	1.51406	0.130012	0.231545
VIM	1253.4	1.24691	0.69652	1.7902	0.0734219	0.174565
VIT	3.59618	-2.14472	0.880698	-2.43525	0.0148815	NA
VPS13A	33.3647	1.42316	0.940428	1.51331	0.1302	0.231545
VSIG4	19.5468	2.45836	1.21881	2.01702	0.0436936	0.139552
VWA1	3.53873	-0.586865	1.09007	-0.538376	0.590318	NA
VWA2	9.05689	1.68765	1.43595	1.17529	0.239881	NA
WARS	131.165	1.29118	0.65103	1.98328	0.0473356	0.144183
WIPF1	334.103	1.10062	0.658388	1.67169	0.0945862	0.196063
WNT5A	2.34366	-0.952512	1.00921	-0.943821	0.345261	NA
WNT5B	5.201	0.318191	1.01485	0.313536	0.753874	NA
WWTR1	4.00434	-1.70255	0.868983	-1.95924	0.0500842	NA
ZC3H12A	23.4527	2.76333	1.21643	2.27167	0.0231067	0.132965
ZCCHC24	4.70063	-0.908599	0.883863	-1.02799	0.303956	NA
ZEB1	41.009	0.840838	0.798968	1.0524	0.292614	0.381618
ZEB2	61.6323	2.06707	0.750503	2.75424	0.00588287	0.091664
ZFPM2	3.49878	-0.0524142	1.1204	-0.0467818	0.962687	NA
ZFYVE16	63.7983	2.64703	0.772414	3.42697	0.000610367	0.0318408
ZFYVE9	4.95594	0.100755	1.06041	0.095015	0.924303	NA
